# Supplementary material for: Expansion of the RNAStructuromeDB to include secondary structural data spanning the human protein-coding transcriptome
Source: Sci Rep. 2022 Aug 25;12:14515. doi: 10.1038/s41598-022-18699-3 (PMC9403969; doi:10.1038/s41598-022-18699-3)
Supplement: Supplementary file 1 — Supplementary Information. [file 41598_2022_18699_MOESM1_ESM.zip]

Archive with 13 entries (12 files):
- Supplemental/
- Supplemental/File S1.docx
- Supplemental/File S2.xlsx
- Supplemental/File S3.xlsx
- Supplemental/File S4.xlsx
- Supplemental/File S5.xlsx
- Supplemental/File S6.zip
- Supplemental/File S7.zip
- Supplemental/File S8.fasta
- Supplemental/Supplemental_Descriptions.docx
- Supplemental/Table S1.docx
- Supplemental/Table S2.docx
- Supplemental/Table S3.docx
