# Supplementary material for: Expansion of the RNAStructuromeDB to include secondary structural data spanning the human protein-coding transcriptome
Source: Sci Rep. 2022 Aug 25;12:14515. doi: 10.1038/s41598-022-18699-3 (PMC9403969; doi:10.1038/s41598-022-18699-3)
Supplement: Supplementary file 1 — Supplementary Information. [file 41598_2022_18699_MOESM1_ESM.zip › Supplemental/File S2.xlsx]

## Sheet: All_Metrics
ENST	Avg_dG	Avg_ZS	# of Windows	# of ZS windows <=-1	% of ZS windows <=-1	# of ZS windows <=-2	% of ZS windows <=-2	Sequence Length	# of Motifs
ENST00000000233.10	-39.7792	-1.03972	913	441	48.3023	186	20.3724	1032	2
ENST00000000412.8	-27.797	-0.590326	2331	882	37.8378	208	8.92321	2450	4
ENST00000000442.11	-47.3574	-0.768947	2155	902	41.8561	283	13.1323	2274	3
ENST00000001008.6	-30.6549	-0.538242	3596	1154	32.0912	331	9.20467	3715	5
ENST00000001146.6	-36.8586	-0.682246	4613	1760	38.153	730	15.8248	4732	14
ENST00000002125.9	-26.7367	-0.549153	2065	766	37.0944	252	12.2034	2184	8
ENST00000002165.11	-27.1709	-0.479916	2266	667	29.4351	261	11.5181	2385	6
ENST00000002501.11	-40.4001	-0.960367	1937	977	50.4388	488	25.1936	2056	14
ENST00000002596.6	-26.4862	-0.436895	7041	2135	30.3224	623	8.84817	7160	12
ENST00000002829.8	-40.7229	-0.710513	3488	1388	39.7936	635	18.2053	3607	15
ENST00000003084.11	-23.5056	-0.371304	5951	1465	24.6177	372	6.25105	6070	5
ENST00000003100.13	-24.8633	-0.412098	3036	887	29.2161	329	10.8366	3155	6
ENST00000003302.8	-25.5265	-0.577389	4550	1554	34.1538	553	12.1538	4669	16
ENST00000003583.12	-30.556	-0.646981	2425	880	36.2887	277	11.4227	2544	5
ENST00000003912.7	-30.4166	-0.767852	5362	2119	39.5188	818	15.2555	5481	23
ENST00000004103.8	-36.1539	-0.645284	914	349	38.1838	108	11.8162	1033	2
ENST00000004531.14	-24.734	-0.480367	7441	2251	30.2513	704	9.46109	7560	14
ENST00000004982.6	-27.1726	-0.208732	1341	311	23.1916	85	6.33855	1460	0
ENST00000005082.13	-22.6599	-0.56011	1902	599	31.4932	152	7.99159	2021	2
ENST00000005178.6	-22.4332	-0.204115	3482	666	19.1269	94	2.6996	3601	1
ENST00000005180.8	-32.083	-0.877174	407	177	43.4889	58	14.2506	526	1
ENST00000005226.12	-32.1568	-0.722707	3122	1211	38.7892	440	14.0935	3241	8
ENST00000005257.7	-23.5799	-0.216537	2668	639	23.9505	237	8.88306	2787	7
ENST00000005259.8	-21.151	-0.391891	4453	1287	28.9019	309	6.93914	4572	7
ENST00000005260.9	-30.5038	-0.128267	3526	736	20.8735	120	3.40329	3645	3
ENST00000005284.3	-31.1925	-0.394146	2969	946	31.8626	386	13.001	3088	1
ENST00000005286.8	-46.5406	-0.572797	3361	1166	34.6921	292	8.68789	3480	4
ENST00000005340.10	-38.6071	-0.587937	2870	1006	35.0523	366	12.7526	2989	7
ENST00000005374.10	-25.924	-0.121873	913	166	18.1818	25	2.73823	1032	0
ENST00000005386.8	-19.5413	-0.284673	4220	1017	24.0995	277	6.56398	4339	7
ENST00000005558.8	-25.4447	-0.0771254	1715	282	16.4431	93	5.42274	1834	1
ENST00000005756.4	-21.9194	-0.127097	2105	314	14.9169	37	1.75772	2224	2
ENST00000005995.8	-37.6907	-0.499846	972	305	31.3786	53	5.45267	1091	0
ENST00000006015.4	-33.0157	-0.476294	2550	795	31.1765	322	12.6275	2669	8
ENST00000006053.7	-40.0547	-1.10068	3166	1624	51.295	635	20.0569	3285	14
ENST00000006251.11	-42.5055	-0.196905	1648	363	22.0267	95	5.76456	1767	2
ENST00000006275.8	-43.1958	-0.323192	686	157	22.8863	36	5.24781	805	1
ENST00000006658.11	-39.5644	-0.0971292	2515	470	18.6879	130	5.16899	2634	3
ENST00000006724.7	-23.869	-0.347291	2370	553	23.3333	128	5.40084	2489	3
ENST00000006750.7	-40.371	-0.873626	1150	502	43.6522	146	12.6957	1269	4
ENST00000006777.11	-37.3154	-0.527984	1602	586	36.5793	141	8.8015	1721	0
ENST00000007264.7	-45.9339	-0.456516	1929	526	27.268	132	6.84292	2048	3
ENST00000007390.3	-47.2307	0.076352	1091	192	17.5985	60	5.49954	1210	4
ENST00000007414.8	-39.8496	-1.04049	3545	1700	47.9549	812	22.9055	3664	19
ENST00000007510.8	-42.0272	-0.513788	2426	753	31.0387	276	11.3768	2545	9
ENST00000007516.8	-29.8112	0.284249	546	29	5.31136	12	2.1978	665	1
ENST00000007699.10	-38.5167	-0.240769	1535	335	21.8241	82	5.34202	1654	0
ENST00000007708.7	-37.0252	-0.865876	2265	975	43.0464	323	14.2605	2384	7
ENST00000007722.11	-38.3412	-0.441548	3546	941	26.5369	224	6.31698	3665	5
ENST00000007735.4	-40.3374	-0.647534	1184	417	35.2196	156	13.1757	1303	5
ENST00000007969.12	-32.323	-0.248663	1496	275	18.3824	19	1.27005	1615	0
ENST00000008180.13	-32.7136	-0.223372	937	172	18.3565	61	6.51014	1056	1
ENST00000008391.3	-26.4494	-0.312098	1592	339	21.294	40	2.51256	1711	1
ENST00000008440.9	-26.5259	-0.450982	1548	466	30.1034	137	8.85013	1667	3
ENST00000008527.10	-28.1616	-0.262995	2868	664	23.152	170	5.92748	2987	6
ENST00000008938.5	-39.498	-0.669049	589	186	31.5789	66	11.2054	708	1
ENST00000009041.11	-27.1179	-0.417874	1609	442	27.4705	154	9.57116	1728	2
ENST00000009105.5	-31.6568	-0.567148	2493	830	33.2932	330	13.2371	2612	9
ENST00000009180.10	-28.0693	-0.499892	1106	327	29.566	165	14.9186	1225	5
ENST00000009530.12	-31.8991	-0.908322	2973	1348	45.3414	484	16.2799	3092	15
ENST00000009589.7	-27.5363	-0.691972	507	168	33.1361	75	14.7929	626	3
ENST00000010132.6	-27.8408	-0.403498	1721	482	28.007	109	6.33353	1840	2
ENST00000010299.10	-25.9479	-0.45725	931	278	29.8604	34	3.65199	1050	1
ENST00000010404.6	-20.0725	-0.193798	782	166	21.2276	26	3.32481	901	2
ENST00000011292.8	-34.7878	-0.331296	1265	395	31.2253	110	8.69565	1384	2
ENST00000011473.6	-21.7138	-0.293386	2008	435	21.6633	67	3.33665	2127	1
ENST00000011619.6	-29.4536	-0.0746156	3265	661	20.245	263	8.05513	3384	8
ENST00000011653.9	-33.1016	-0.872386	2930	1297	44.2662	524	17.884	3049	10
ENST00000011684.11	-39.8131	-0.679757	2762	1036	37.5091	326	11.803	2881	8
ENST00000011691.5	-26.3465	-0.412976	662	160	24.1692	69	10.423	781	2
ENST00000011700.10	-28.1672	-0.477703	10850	3047	28.0829	988	9.10599	10969	21
ENST00000011898.10	-38.3137	-0.621292	4203	1516	36.0695	459	10.9208	4322	8
ENST00000011989.11	-31.2833	0.0285113	1948	300	15.4004	88	4.51745	2067	5
ENST00000012049.10	-38.9693	-0.796097	2006	752	37.4875	260	12.9611	2125	4
ENST00000012134.7	-26.8871	-0.43725	9636	2920	30.303	800	8.3022	9755	12
ENST00000012443.9	-37.3115	-0.775153	2020	844	41.7822	284	14.0594	2139	6
ENST00000013034.3	-32.5747	-0.331477	677	220	32.4963	33	4.87445	796	1
ENST00000013070.11	-27.0359	-0.600317	3375	1241	36.7704	320	9.48148	3494	6
ENST00000013125.8	-22.5008	-0.112614	4235	835	19.7166	201	4.74616	4354	6
ENST00000013222.5	-34.4233	-1.05334	2440	1211	49.6311	589	24.1393	2559	14
ENST00000013807.9	-37.5223	-0.711372	1159	428	36.9284	153	13.201	1278	6
ENST00000013894.3	-28.0407	-0.439115	723	244	33.7483	48	6.639	842	1
ENST00000014914.5	-30.5457	-0.768012	7243	2779	38.3681	983	13.5717	7362	19
ENST00000014930.9	-29.4825	-0.231279	1040	279	26.8269	136	13.0769	1159	4
ENST00000014935.7	-35.3519	-0.812637	2533	1035	40.8606	450	17.7655	2652	10
ENST00000016171.5	-30.5028	-0.709473	2237	961	42.9593	284	12.6956	2356	8
ENST00000016913.8	-23.0865	-0.268998	1048	272	25.9542	51	4.86641	1167	1
ENST00000016946.8	-22.6385	-0.28827	7149	1656	23.1641	459	6.42048	7268	10
ENST00000017003.7	-41.0462	-0.517946	3388	1115	32.9103	275	8.11688	3507	4
ENST00000019019.6	-34.4249	-0.526722	1867	515	27.5844	127	6.80236	1986	2
ENST00000019103.7	-38.2222	-0.377686	1746	497	28.4651	112	6.41466	1865	4
ENST00000019317.8	-29.0218	-0.459776	4249	1266	29.7952	385	9.06096	4368	7
ENST00000020673.6	-41.6788	-0.419455	3705	1048	28.2861	307	8.2861	3824	5
ENST00000020926.8	-29.4217	-0.475012	5046	1357	26.8926	348	6.89655	5165	5
ENST00000020945.4	-22.0532	-0.334546	2061	563	27.3168	187	9.07327	2180	3
ENST00000022615.9	-25.5135	-0.17612	1299	250	19.2456	42	3.23326	1418	0
ENST00000023064.9	-32.7062	-0.475932	1647	479	29.0832	144	8.74317	1766	3
ENST00000023897.10	-26.7089	-0.762928	1964	715	36.4053	287	14.613	2083	7
ENST00000023939.8	-28.9182	-0.0499508	1626	203	12.4846	5	0.307503	1745	0
ENST00000024061.7	-38.9036	-0.127079	3427	765	22.3227	130	3.79341	3546	2
ENST00000025008.10	-21.3678	-0.471892	6517	1896	29.0931	676	10.3729	6636	17
ENST00000025301.4	-21.36	-0.475311	9796	3131	31.962	1015	10.3614	9915	21
ENST00000025399.10	-27.5853	-0.476735	1323	332	25.0945	135	10.2041	1442	2
ENST00000026218.9	-45.884	-0.622083	2727	1027	37.6604	364	13.348	2846	9
ENST00000027335.8	-25.0748	-0.579288	3551	1206	33.9623	395	11.1236	3670	9
ENST00000028008.9	-39.6964	-0.0364396	1101	176	15.9855	60	5.44959	1220	1
ENST00000029410.10	-42.6322	-0.667809	1579	540	34.1989	202	12.7929	1698	6
ENST00000031146.8	-26.7832	-0.613284	5073	1831	36.093	615	12.123	5192	12
ENST00000033079.7	-23.0919	-0.581044	5346	1785	33.3895	651	12.1773	5465	15
ENST00000034275.12	-34.6421	0.110018	1643	225	13.6945	50	3.04321	1762	0
ENST00000035307.6	-42.1496	-0.584366	3859	1267	32.8323	275	7.1262	3978	5
ENST00000037243.7	-26.2532	-0.192316	855	208	24.3275	54	6.31579	974	2
ENST00000037502.11	-31.4633	-0.483402	1981	636	32.105	187	9.43968	2100	7
ENST00000037869.7	-28.5437	-0.584559	1691	603	35.6594	118	6.97812	1810	3
ENST00000038176.8	-26.388	-0.397404	3455	871	25.2098	267	7.72793	3574	7
ENST00000039007.5	-24.1495	-0.535952	1403	420	29.9359	115	8.19672	1522	2
ENST00000039989.9	-25.3983	-0.462518	4369	1281	29.3202	295	6.75212	4488	6
ENST00000040584.6	-26.1721	-0.232546	2298	663	28.8512	202	8.79025	2417	4
ENST00000040663.8	-35.6324	-0.994737	3059	1523	49.7875	623	20.3661	3178	14
ENST00000040738.10	-23.2663	-0.61981	10448	3600	34.4564	1223	11.7056	10567	21
ENST00000040877.2	-32.1773	-0.309575	5087	1377	27.069	446	8.76745	5206	10
ENST00000042381.9	-36.031	-0.674191	3973	1554	39.114	502	12.6353	4092	11
ENST00000042931.1	-39.9297	-0.0775182	1789	340	19.005	56	3.13024	1908	2
ENST00000043402.8	-46.4796	-0.509726	1825	609	33.3699	135	7.39726	1944	4
ENST00000044462.12	-23.3096	-0.635147	4259	1421	33.3646	356	8.35877	4378	8
ENST00000045083.6	-39.7079	-0.626236	4160	1425	34.2548	498	11.9712	4279	12
ENST00000045347.11	-21.0464	-0.477529	1291	370	28.66	50	3.87297	1410	0
ENST00000046087.7	-26.3506	-0.922454	1076	463	43.0297	138	12.8253	1195	3
ENST00000046640.8	-34.6532	-0.57745	2459	741	30.1342	272	11.0614	2578	6
ENST00000046794.10	-21.7694	-0.240542	4113	819	19.9125	179	4.35205	4232	1
ENST00000052569.10	-23.5632	-0.205887	4471	981	21.9414	195	4.36144	4590	3
ENST00000052754.10	-20.7789	-0.606452	6731	2298	34.1405	905	13.4453	6850	28
ENST00000053243.6	-23.8475	-0.0527461	772	123	15.9326	9	1.1658	891	0
ENST00000053468.4	-24.6185	-0.598127	1981	707	35.689	212	10.7017	2100	2
ENST00000053469.9	-35.8028	-0.60466	1781	648	36.3841	253	14.2055	1900	3
ENST00000053867.8	-41.4221	-0.26006	2011	522	25.9572	157	7.80706	2130	3
ENST00000054650.8	-40.5437	-0.492342	1247	372	29.8316	56	4.49078	1366	0
ENST00000054666.11	-24.3241	-0.505682	2059	681	33.0743	202	9.81059	2178	2
ENST00000054668.5	-22.2475	-0.458738	301	78	25.9136	3	0.996678	420	0
ENST00000054950.3	-28.8616	-0.266429	2453	631	25.7236	259	10.5585	2572	7
ENST00000055077.8	-32.746	-0.543327	1566	509	32.5032	229	14.6232	1685	4
ENST00000055335.11	-43.0697	-0.371286	3358	917	27.3079	247	7.35557	3477	4
ENST00000055682.12	-23.7332	-0.701746	11598	4553	39.2568	1584	13.6575	11717	40
ENST00000056217.10	-33.5855	-0.970019	5363	2494	46.5038	873	16.2782	5482	17
ENST00000056233.4	-28.6446	-0.362695	3621	1003	27.6995	288	7.9536	3740	4
ENST00000057513.8	-23.5245	-0.532985	2278	868	38.1036	268	11.7647	2397	4
ENST00000060969.5	-21.7407	-0.526765	2071	625	30.1787	178	8.59488	2190	3
ENST00000061240.7	-23.9936	-0.131149	7172	1530	21.333	414	5.77245	7291	10
ENST00000064571.3	-32.6321	0.00644152	3035	485	15.9802	108	3.55848	3154	4
ENST00000064724.7	-31.3586	-0.189585	2050	370	18.0488	51	2.4878	2169	0
ENST00000064778.8	-30.815	-0.84018	7177	3126	43.5558	1138	15.8562	7296	24
ENST00000064780.7	-40.2671	-0.715848	3283	1297	39.5065	452	13.7679	3402	8
ENST00000066544.8	-21.0707	-0.427995	5711	1525	26.7029	508	8.89511	5830	10
ENST00000070846.10	-27.0407	-0.365915	4122	985	23.8962	192	4.65793	4241	3
ENST00000072516.7	-21.7798	-0.41884	4578	1170	25.557	351	7.6671	4697	8
ENST00000072644.7	-26.183	-0.4498	1702	502	29.4947	135	7.93184	1821	1
ENST00000072869.9	-43.0985	-0.418611	2455	762	31.0387	281	11.446	2574	8
ENST00000074304.9	-29.1435	-0.338952	6633	1549	23.3529	243	3.6635	6752	2
ENST00000075120.12	-27.011	-0.349134	3708	938	25.2967	318	8.57605	3827	8
ENST00000075322.10	-25.1663	-0.216189	2532	409	16.1532	62	2.44866	2651	0
ENST00000075430.11	-42.8047	-0.205069	3419	653	19.0992	198	5.79117	3538	3
ENST00000075503.8	-28.1227	-0.524091	2652	827	31.184	235	8.86124	2771	4
ENST00000078429.9	-42.8845	-0.426416	4071	1133	27.831	275	6.7551	4190	7
ENST00000078445.7	-30.2489	0.113742	2469	539	21.8307	147	5.95383	2588	3
ENST00000078527.8	-31.8097	-0.599586	2248	763	33.9413	220	9.78648	2367	6
ENST00000080059.12	-41.0201	-0.668962	4094	1506	36.7855	367	8.96434	4213	7
ENST00000081029.8	-22.2082	-0.334018	1710	428	25.0292	92	5.38012	1829	2
ENST00000083182.8	-23.696	-0.51518	6373	1848	28.9973	451	7.07673	6492	7
ENST00000084795.9	-37.844	-0.259736	493	114	23.1237	29	5.88235	612	1
ENST00000084798.9	-32.0193	-0.793459	1596	647	40.5388	233	14.599	1715	4
ENST00000085068.7	-44.7165	-0.918415	1003	455	45.3639	150	14.9551	1122	3
ENST00000085079.11	-44.3154	-0.522589	2236	739	33.0501	271	12.1199	2355	7
ENST00000085219.10	-31.2606	-0.199255	3155	697	22.0919	199	6.30745	3274	3
ENST00000086933.2	-53.2788	-0.3957	914	291	31.8381	88	9.62801	1033	2
ENST00000155093.8	-22.5586	-0.371196	5217	1179	22.5992	271	5.19456	5336	8
ENST00000155674.9	-39.5858	-0.594474	1616	571	35.3342	155	9.59158	1735	3
ENST00000155840.12	-42.229	-0.466853	3105	1034	33.3011	353	11.3688	3224	7
ENST00000155858.10	-42.9756	-0.409619	3810	1107	29.0551	159	4.17323	3929	0
ENST00000155926.8	-30.8102	-0.170761	4272	873	20.4354	210	4.91573	4391	3
ENST00000156084.8	-37.8924	-0.522781	2621	844	32.2014	285	10.8737	2740	7
ENST00000156109.7	-36.7964	-0.195763	1539	273	17.7388	57	3.7037	1658	1
ENST00000156471.10	-23.1915	-0.459409	9478	2631	27.759	785	8.28234	9597	14
ENST00000156476.6	-31.3098	-0.865711	928	413	44.5043	173	18.6422	1047	7
ENST00000156499.7	-40.3909	-0.36813	941	255	27.0988	22	2.33794	1060	0
ENST00000156626.12	-32.1942	-1.08414	2370	1206	50.8861	522	22.0253	2489	12
ENST00000156825.5	-39.5415	-0.463271	5399	1687	31.2465	454	8.40896	5518	8
ENST00000157600.8	-25.3683	-0.645254	8165	2981	36.5095	903	11.0594	8284	17
ENST00000157812.7	-31.9428	-0.457052	1635	485	29.6636	190	11.6208	1754	5
ENST00000158009.6	-33.9914	-0.854955	1233	549	44.5255	151	12.2466	1352	5
ENST00000158166.5	-41.9268	-0.851829	2340	998	42.6496	322	13.7607	2459	6
ENST00000158526.9	-40.3584	-1.33298	1121	661	58.9652	347	30.9545	1240	9
ENST00000158762.8	-40.0807	-0.45005	2392	632	26.4214	239	9.99164	2511	2
ENST00000158771.9	-22.3876	-0.477241	4048	1287	31.7935	272	6.71937	4167	3
ENST00000159060.3	-29.0913	-0.240086	1861	403	21.655	108	5.80333	1980	3
ENST00000159087.7	-42.9737	-0.217586	4059	975	24.0207	283	6.97216	4178	11
ENST00000159111.9	-40.741	-0.408005	5485	1492	27.2015	482	8.7876	5604	9
ENST00000159647.9	-42.5986	-0.109824	2845	542	19.051	137	4.81547	2964	3
ENST00000160262.10	-40.5905	-0.0343564	1616	273	16.8936	45	2.78465	1735	3
ENST00000160298.8	-44.1475	-0.340666	3770	973	25.809	262	6.9496	3889	5
ENST00000160373.8	-26.1394	-0.588214	5785	1992	34.4339	760	13.1374	5904	23
ENST00000160382.10	-38.3769	-0.518569	1405	467	33.2384	76	5.40925	1524	1
ENST00000160713.8	-30.7055	-0.384989	439	98	22.3235	9	2.05011	558	0
ENST00000160740.7	-44.4143	-0.592558	5992	2189	36.532	775	12.9339	6111	17
ENST00000160827.8	-37.9797	-0.667437	1994	615	30.8425	205	10.2808	2113	5
ENST00000161006.8	-43.9334	-0.429881	1264	374	29.5886	96	7.59494	1383	3
ENST00000161559.11	-26.6626	-1.01466	3372	1695	50.2669	788	23.3689	3491	19
ENST00000161863.9	-23.1428	-0.302776	6186	1432	23.149	328	5.3023	6305	8
ENST00000162044.14	-40.5833	-0.264461	2132	528	24.7655	102	4.78424	2251	1
ENST00000162330.10	-43.4087	-0.327395	3966	1083	27.3071	325	8.19465	4085	6
ENST00000162391.8	-30.631	-1.0234	5405	2658	49.1767	1150	21.2766	5524	26
ENST00000162749.7	-36.6362	-0.47848	2052	642	31.2865	268	13.0604	2171	10
ENST00000163416.7	-23.4125	-0.4105	2760	851	30.8333	280	10.1449	2879	4
ENST00000163678.11	-36.7216	-0.514472	1391	442	31.7757	91	6.54206	1510	2
ENST00000164024.5	-41.0498	-0.51669	11814	3763	31.852	1183	10.0135	11933	29
ENST00000164133.7	-39.1524	-0.465563	2610	855	32.7586	378	14.4828	2729	9
ENST00000164139.4	-34.4867	-0.0192792	2747	488	17.7648	124	4.51402	2866	2
ENST00000164227.10	-42.2065	-1.02588	1758	817	46.4733	339	19.2833	1877	8
ENST00000164247.5	-41.5943	-0.839119	4154	1756	42.2725	701	16.8753	4273	17
ENST00000164305.10	-21.8296	-0.272133	1791	482	26.9123	144	8.0402	1910	4
ENST00000164640.8	-43.0265	-0.530336	3570	1153	32.2969	392	10.9804	3689	9
ENST00000165524.1	-48.9531	-0.208966	145	26	17.931	1	0.689655	264	0
ENST00000165698.9	-26.0799	-0.56668	3738	1251	33.4671	392	10.4869	3857	5
ENST00000166139.9	-43.4849	-0.401847	2382	699	29.3451	198	8.31234	2501	5
ENST00000166244.8	-42.9269	-0.625178	4900	1797	36.6735	596	12.1633	5019	12
ENST00000166345.8	-26.6309	-0.172093	2312	392	16.955	105	4.54152	2431	2
ENST00000166534.8	-33.4121	-0.403292	2111	525	24.8697	123	5.82662	2230	2
ENST00000167106.9	-40.5863	-0.724133	6330	2506	39.5893	903	14.2654	6449	16
ENST00000167218.9	-36.7047	-0.684074	999	356	35.6356	124	12.4124	1118	5
ENST00000167462.9	-43.5883	-0.431678	3361	954	28.3844	157	4.67123	3480	0
ENST00000167586.7	-37.7225	-0.199756	1517	253	16.6777	31	2.04351	1636	1
ENST00000167588.4	-25.2983	-0.332392	1685	445	26.4095	79	4.68843	1804	2
ENST00000167825.5	-40.6383	-0.356154	2899	726	25.0431	176	6.07106	3018	2
ENST00000168148.8	-29.6122	-0.516752	902	251	27.8271	58	6.43016	1021	1
ENST00000168216.11	-36.964	-0.171605	835	182	21.7964	88	10.5389	954	5
ENST00000168712.3	-32.1395	-0.174557	3046	624	20.4859	160	5.25279	3165	5
ENST00000168869.12	-41.0873	-0.397336	2117	600	28.342	113	5.33774	2236	2
ENST00000168977.6	-42.0569	-0.277289	1007	226	22.4429	48	4.76663	1126	1
ENST00000169293.10	-29.2021	-0.687087	2321	879	37.8716	303	13.0547	2440	6
ENST00000169298.8	-31.3578	-0.810448	4485	1969	43.9019	627	13.9799	4604	12
ENST00000169551.11	-23.6494	-0.266901	2965	759	25.5987	225	7.58853	3084	7
ENST00000170150.4	-38.1511	-0.992834	1669	801	47.9928	359	21.5099	1788	2
ENST00000170168.9	-44.1854	-0.439546	4490	1464	32.6058	450	10.0223	4609	8
ENST00000170447.12	-29.1808	-0.570862	2656	832	31.3253	260	9.78916	2775	7
ENST00000170564.7	-25.8991	-0.18612	3072	678	22.0703	251	8.17057	3191	7
ENST00000170630.6	-36.4054	-0.519929	3261	1110	34.0386	294	9.01564	3380	8
ENST00000171111.10	-41.5058	-0.504117	2446	814	33.2788	234	9.56664	2565	5
ENST00000171757.3	-21.0385	-0.346857	3398	758	22.3072	204	6.00353	3517	5
ENST00000171887.8	-34.7527	-0.705691	10212	3954	38.7192	1447	14.1696	10331	34
ENST00000172229.8	-41.3761	-0.548331	3289	1151	34.9954	578	17.5737	3408	11
ENST00000172853.14	-23.0492	-0.24452	20515	4590	22.3739	870	4.2408	20634	11
ENST00000173229.7	-42.3294	-0.580508	5867	2092	35.6571	707	12.0505	5986	15
ENST00000173527.6	-24.3862	0.384092	1823	210	11.5195	18	0.987383	1942	0
ENST00000173898.12	-37.0102	-1.40154	4515	2690	59.5792	1474	32.6467	4634	34
ENST00000174618.5	-36.9655	-0.84907	4806	2276	47.3575	990	20.5993	4925	21
ENST00000174653.3	-27.8556	-0.761429	3542	1416	39.9774	538	15.1892	3661	13
ENST00000175091.5	-24.4013	-0.415	1246	332	26.6453	91	7.30337	1365	1
ENST00000175238.10	-22.8637	-0.418362	3248	788	24.2611	203	6.25	3367	6
ENST00000175506.8	-27.6675	-0.434993	2237	563	25.1676	94	4.20206	2356	1
ENST00000175756.10	-34.6226	-0.402465	3497	1174	33.5716	385	11.0094	3616	6
ENST00000176183.6	-46.9166	0.467258	1280	36	2.8125	1	0.078125	1399	0
ENST00000176195.4	-49.3975	-0.171351	407	75	18.4275	34	8.35381	526	2
ENST00000176643.11	-28.0945	-0.561928	3584	1217	33.9565	383	10.6864	3703	10
ENST00000176763.10	-34.0702	-0.608006	5773	2169	37.5715	840	14.5505	5892	17
ENST00000177648.13	-27.9452	-0.63957	4418	1675	37.9131	525	11.8832	4537	13
ENST00000177694.2	-39.4554	-0.297037	2464	713	28.9367	245	9.94318	2583	3
ENST00000177742.7	-42.5616	0.0587296	921	113	12.2693	24	2.60586	1040	0
ENST00000178638.8	-28.8068	-0.279998	5979	1501	25.1045	398	6.65663	6098	4
ENST00000178640.10	-31.3293	-0.474153	2225	680	30.5618	178	8	2344	3
ENST00000179259.6	-24.4204	-0.760504	8090	3200	39.555	1262	15.5995	8209	27
ENST00000180166.6	-26.014	0.0139861	1721	257	14.9332	38	2.20802	1840	0
ENST00000180173.10	-20.1162	-0.117726	4991	852	17.0707	147	2.9453	5110	3
ENST00000181383.10	-22.1381	-0.158536	1605	327	20.3738	81	5.04673	1724	2
ENST00000181796.6	-23.8318	-0.145993	3666	708	19.3126	171	4.66448	3785	2
ENST00000181839.10	-26.211	-0.380821	9406	2503	26.6107	830	8.82415	9525	14
ENST00000182290.8	-43.7197	-0.686013	1199	422	35.196	75	6.25521	1318	1
ENST00000182377.8	-24.5983	-0.324276	1976	523	26.4676	183	9.26113	2095	1
ENST00000182527.4	-30.0574	-0.552112	6928	2291	33.0687	794	11.4607	7047	16
ENST00000183605.10	-27.4168	-0.635043	3236	1123	34.7033	337	10.4141	3355	9
ENST00000184183.8	-25.0702	0.0214716	1495	178	11.9064	15	1.00334	1614	0
ENST00000184266.3	-23.3229	-0.468947	532	127	23.8722	50	9.3985	651	1
ENST00000184956.11	-28.8204	-0.450753	5989	1661	27.7342	544	9.08332	6108	11
ENST00000185150.9	-25.3936	-0.774577	2327	898	38.5905	308	13.2359	2446	6
ENST00000185206.12	-26.0451	-0.590055	5852	2011	34.3643	754	12.8845	5971	14
ENST00000186436.10	-25.1058	-0.573668	6582	2166	32.9079	726	11.0301	6701	19
ENST00000187397.8	-25.8208	-0.459354	3314	1054	31.8045	215	6.48763	3433	1
ENST00000187608.13	-32.8054	-0.498586	1181	426	36.0711	135	11.431	1300	2
ENST00000187762.7	-36.1172	-0.780119	2512	1058	42.1178	318	12.6592	2631	5
ENST00000187830.2	-34.5186	-0.688726	3013	1079	35.8115	325	10.7866	3132	7
ENST00000187879.12	-24.9916	-0.445051	1479	453	30.6288	169	11.4266	1598	3
ENST00000187910.6	-22.5444	-0.0233248	1555	295	18.9711	61	3.92283	1674	1
ENST00000188312.6	-22.5287	-0.18591	2345	442	18.8486	84	3.58209	2464	2
ENST00000188376.9	-30.8036	-0.127346	1790	369	20.6145	124	6.92737	1909	2
ENST00000188403.7	-23.8492	-0.239616	1511	320	21.178	39	2.58107	1630	1
ENST00000188790.9	-21.4114	-0.170927	2577	450	17.4622	71	2.75514	2696	1
ENST00000189444.11	-39.6706	-0.396554	2893	812	28.0677	223	7.70826	3012	5
ENST00000189978.10	-26.9325	-0.227523	2289	549	23.9843	135	5.89777	2408	3
ENST00000190165.3	-35.5737	-0.0883319	2374	376	15.8382	47	1.97978	2493	0
ENST00000190611.9	-22.4996	-0.431158	10533	3043	28.8902	782	7.42429	10652	14
ENST00000190983.4	-45.2917	-0.717282	1284	464	36.1371	197	15.3427	1403	4
ENST00000191018.9	-33.0789	-0.0723946	1779	278	15.6268	81	4.55312	1898	1
ENST00000191063.8	-46.4656	-0.26288	1448	379	26.174	92	6.35359	1567	1
ENST00000192314.7	-45.4853	-0.0393023	1333	197	14.7787	64	4.8012	1452	2
ENST00000192788.6	-28.5267	-0.740175	9448	3758	39.7756	1442	15.2625	9567	44
ENST00000193322.8	-22.3518	-0.345866	4352	1132	26.011	307	7.05423	4471	3
ENST00000193391.8	-23.8939	-0.60121	8233	2572	31.2401	935	11.3567	8352	22
ENST00000193403.10	-33.1282	-0.11177	3660	701	19.153	78	2.13115	3779	1
ENST00000194097.8	-24.4996	-0.569442	5969	1911	32.0154	616	10.32	6088	13
ENST00000194118.8	-36.5506	-0.961684	2084	879	42.1785	276	13.2438	2203	4
ENST00000194130.7	-19.5523	-0.378309	3679	1022	27.7793	288	7.82821	3798	6
ENST00000194152.4	-28.4047	-0.400087	3687	975	26.4443	298	8.08245	3806	3
ENST00000194155.7	-29.7355	-0.348773	3970	1047	26.3728	160	4.03023	4089	2
ENST00000194214.9	-32.0716	0.0539573	796	96	12.0603	20	2.51256	915	1
ENST00000194530.8	-26.4292	-0.914218	2103	951	45.2211	391	18.5925	2222	11
ENST00000194672.11	-18.9109	-0.172432	5079	1070	21.0671	330	6.49734	5198	1
ENST00000194900.8	-33.8295	-0.630657	5993	2161	36.0587	697	11.6302	6112	10
ENST00000195173.8	-42.4188	-0.53852	4404	1619	36.762	642	14.5777	4523	19
ENST00000195649.10	-26.0201	-0.0800278	4315	802	18.5863	194	4.49594	4434	4
ENST00000196061.5	-37.4651	-0.520725	2857	906	31.7116	247	8.64543	2976	6
ENST00000196169.7	-23.721	-0.41239	2900	724	24.9655	194	6.68966	3019	5
ENST00000196371.10	-25.5483	-0.639244	3175	1200	37.7953	378	11.9055	3294	6
ENST00000196482.4	-36.1083	-0.697453	4935	1672	33.8804	678	13.7386	5054	16
ENST00000196489.4	-30.5121	-0.471261	2426	697	28.7304	245	10.0989	2545	5
ENST00000196551.8	-34.8807	0.107942	622	88	14.1479	9	1.44695	741	0
ENST00000197268.13	-28.9371	-0.745425	4592	1786	38.8937	587	12.7831	4711	10
ENST00000198536.7	-32.7967	-0.842092	1152	478	41.4931	169	14.6701	1271	5
ENST00000198767.10	-24.9918	-0.397472	3643	1050	28.8224	257	7.05463	3762	5
ENST00000198801.10	-32.5525	-0.796037	2604	1067	40.9754	258	9.90783	2723	3
ENST00000198939.6	-35.5537	-0.208232	3965	862	21.7402	200	5.04414	4084	2
ENST00000199280.3	-35.7844	-1.05986	4055	1948	48.0395	916	22.5894	4174	18
ENST00000199320.9	-21.4076	-0.550077	2712	933	34.4027	422	15.5605	2831	9
ENST00000199389.11	-25.3723	-0.365433	4292	1159	27.0037	304	7.08295	4411	2
ENST00000199447.9	-23.4817	-0.474518	2189	620	28.3234	172	7.85747	2308	3
ENST00000199448.9	-29.6418	-0.167855	2396	484	20.2003	126	5.25876	2515	2
ENST00000199706.13	-38.6814	0.121345	1405	132	9.39502	7	0.498221	1524	0
ENST00000199708.3	-44.3237	-0.131125	409	66	16.1369	6	1.46699	528	1
ENST00000199764.7	-23.3659	-0.266994	2475	542	21.899	99	4	2594	3
ENST00000199814.9	-26.8208	-0.864862	2180	1015	46.5596	365	16.7431	2299	9
ENST00000199936.9	-32.3093	-0.723232	1315	493	37.4905	158	12.0152	1434	6
ENST00000199940.10	-26.0515	-0.862851	2122	1026	48.3506	283	13.3365	2241	5
ENST00000200135.8	-23.5661	-0.327636	2754	713	25.8896	159	5.77342	2873	3
ENST00000200181.8	-39.7274	0.00144885	5777	885	15.3194	111	1.92141	5896	2
ENST00000200453.6	-36.1269	-0.33394	2231	582	26.087	175	7.84402	2350	2
ENST00000200457.9	-44.8463	-0.860356	1574	644	40.9149	216	13.723	1693	5
ENST00000200557.11	-42.7927	-0.815753	4495	2003	44.5606	787	17.5083	4614	23
ENST00000200639.9	-20.6671	-0.379458	6416	1523	23.7375	452	7.04489	6535	9
ENST00000200652.4	-31.844	-0.336842	2115	563	26.6194	103	4.86998	2234	1
ENST00000200676.8	-33.3452	-0.585229	1572	516	32.8244	108	6.87023	1691	2
ENST00000200691.4	-41.4349	-0.172689	450	101	22.4444	36	8	569	1
ENST00000201015.8	-25.6793	-0.50579	1753	572	32.6298	120	6.84541	1872	1
ENST00000201031.3	-29.5214	-0.0334196	2743	409	14.9107	110	4.01021	2862	2
ENST00000201586.6	-38.4631	-0.506624	1176	365	31.0374	127	10.7993	1295	5
ENST00000201647.11	-44.895	-0.210661	2450	596	24.3265	83	3.38776	2569	1
ENST00000201943.10	-25.0287	-0.0707165	1270	167	13.1496	14	1.10236	1389	1
ENST00000201961.6	-36.4312	-0.269495	852	201	23.5915	11	1.29108	971	1
ENST00000201963.3	-32.5431	-0.390167	4136	1166	28.1915	384	9.28433	4255	9
ENST00000201979.3	-37.3253	-0.898962	1541	722	46.8527	286	18.5594	1660	9
ENST00000202017.6	-32.0713	-0.584739	1838	640	34.8205	283	15.3972	1957	8
ENST00000202028.9	-30.1563	-0.210946	3395	657	19.352	107	3.15169	3514	1
ENST00000202556.14	-31.6981	-0.283475	5381	1217	22.6166	392	7.28489	5500	8
ENST00000202625.7	-39.063	-0.461904	2180	610	27.9817	190	8.7156	2299	6
ENST00000202677.12	-29.3564	-0.547213	9426	2988	31.6996	931	9.87694	9545	18
ENST00000202773.13	-25.4003	-0.568116	828	278	33.5749	60	7.24638	947	2
ENST00000202816.5	-17.156	-0.373132	3097	754	24.3461	221	7.13594	3216	3
ENST00000202831.7	-39.7817	-0.697507	2856	1014	35.5042	317	11.0994	2975	7
ENST00000202834.11	-26.5035	-0.534752	1353	442	32.6681	114	8.42572	1472	2
ENST00000202917.10	-29.9972	-0.254881	1512	328	21.6931	103	6.81217	1631	4
ENST00000202967.4	-33.8384	-0.308506	1098	224	20.4007	30	2.73224	1217	1
ENST00000203001.7	-23.0353	-0.26831	2810	618	21.9929	244	8.68327	2929	4
ENST00000203166.10	-33.9594	-0.76858	4205	1653	39.3103	530	12.604	4324	10
ENST00000203407.6	-39.7355	-0.614248	1476	469	31.7751	220	14.9051	1595	6
ENST00000203556.9	-40.2423	-0.303089	3409	879	25.7847	260	7.62687	3528	7
ENST00000203629.3	-41.3243	-0.94818	1857	985	53.0425	363	19.5477	1976	5
ENST00000203630.9	-39.8402	-1.16025	1850	1034	55.8919	502	27.1351	1969	10
ENST00000203664.10	-33.4092	-0.979568	3792	1877	49.4989	799	21.0707	3911	23
ENST00000204005.13	-43.1612	0.27991	4913	422	8.58946	96	1.954	5032	3
ENST00000204517.11	-33.751	-0.609149	2044	732	35.8121	294	14.3836	2163	7
ENST00000204549.9	-37.0648	-1.01661	2704	1284	47.4852	666	24.6302	2823	17
ENST00000204566.7	-28.61	-0.324911	1680	475	28.2738	148	8.80952	1799	4
ENST00000204604.5	-45.7913	-0.693715	3402	1301	38.2422	419	12.3163	3521	9
ENST00000204637.6	-39.1424	-0.353484	927	167	18.0151	32	3.452	1046	1
ENST00000204679.9	-34.9501	-0.368109	1856	586	31.5733	196	10.5603	1975	3
ENST00000204726.8	-35.744	-0.65919	9295	3462	37.2458	1334	14.3518	9414	30
ENST00000204801.12	-37.8772	-1.64703	964	618	64.1079	397	41.1826	1083	10
ENST00000204961.5	-41.5515	-0.828169	3184	1302	40.892	522	16.3945	3303	13
ENST00000205061.9	-31.9814	-0.67353	8142	2886	35.4458	1099	13.4979	8261	24
ENST00000205135.8	-35.7791	-0.680445	4090	1468	35.8924	424	10.3667	4209	9
ENST00000205143.4	-46.4452	-0.213154	2213	542	24.4916	147	6.64257	2332	3
ENST00000205194.5	-50.3376	-0.447571	1231	326	26.4825	47	3.81803	1350	0
ENST00000205214.11	-22.5153	-0.271086	3462	692	19.9884	152	4.39053	3581	3
ENST00000205386.8	-27.1154	-0.228571	5738	1166	20.3207	201	3.50296	5857	3
ENST00000205402.10	-22.8051	-0.337876	3418	1010	29.5494	195	5.70509	3537	3
ENST00000205557.11	-38.6747	-0.760807	5628	2230	39.6233	774	13.7527	5747	17
ENST00000205636.4	-23.3242	-0.327685	3188	826	25.9097	193	6.05395	3307	4
ENST00000205948.11	-23.5646	-0.25709	1055	274	25.9716	45	4.2654	1174	2
ENST00000206020.8	-33.4797	-0.443476	886	241	27.2009	37	4.17607	1005	0
ENST00000206249.7	-28.7221	-0.399718	6339	1723	27.1809	359	5.66335	6458	11
ENST00000206262.2	-18.7906	-0.388592	7813	2079	26.6095	586	7.50032	7932	10
ENST00000206380.8	-39.9952	-0.980768	1406	689	49.0043	249	17.7098	1525	5
ENST00000206423.7	-24.1844	-0.549506	12311	4057	32.9543	1177	9.56056	12430	25
ENST00000206446.4	-33.0547	-0.710895	514	210	40.856	65	12.6459	633	4
ENST00000206451.11	-30.9998	-0.687506	846	346	40.8983	105	12.4113	965	2
ENST00000206474.11	-33.6404	-0.64019	1523	479	31.4511	151	9.91464	1642	5
ENST00000206513.5	-41.2277	-0.950293	1435	644	44.878	217	15.122	1554	5
ENST00000206542.9	-34.6542	-0.945046	1857	883	47.5498	412	22.1863	1976	8
ENST00000206595.11	-18.9772	-0.408015	5651	1729	30.5964	484	8.56486	5770	2
ENST00000206765.11	-37.3193	-0.0999238	2625	540	20.5714	129	4.91429	2744	2
ENST00000207157.7	-26.7321	-0.463884	3373	952	28.2241	332	9.84287	3492	8
ENST00000207457.8	-35.8693	-0.68097	1371	529	38.585	214	15.609	1490	7
ENST00000207549.8	-43.6999	-0.90536	4274	1920	44.9228	721	16.8694	4393	16
ENST00000207636.9	-40.2307	-0.311008	1200	225	18.75	74	6.16667	1319	2
ENST00000207870.8	-25.644	-0.58887	3548	1222	34.4419	432	12.1759	3667	9
ENST00000209540.2	-27.0516	-0.866839	1123	476	42.3865	145	12.9118	1242	4
ENST00000209665.8	-23.7674	-0.218129	2170	532	24.5161	94	4.3318	2289	0
ENST00000209668.3	-28.8515	-0.635371	1335	487	36.4794	182	13.633	1454	6
ENST00000209718.8	-30.4263	-0.673292	2090	781	37.3684	213	10.1914	2209	4
ENST00000209728.9	-26.1074	-0.396088	4445	1392	31.3161	336	7.55906	4564	6
ENST00000209873.9	-36.3758	-0.576586	1696	575	33.9033	191	11.2618	1815	5
ENST00000209875.9	-24.6602	-0.674487	11427	4065	35.5736	1499	13.1181	11546	35
ENST00000209884.5	-23.7853	-0.222598	3295	804	24.4006	237	7.19272	3414	4
ENST00000209929.10	-20.0127	-0.293503	5096	1368	26.8446	316	6.20094	5215	4
ENST00000210060.12	-35.7667	-0.105816	1226	191	15.5791	23	1.87602	1345	1
ENST00000210187.11	-42.2022	-0.401466	1555	509	32.7331	99	6.36656	1674	0
ENST00000210227.4	-25.7779	0.0420813	615	109	17.7236	28	4.55285	734	1
ENST00000210313.8	-23.7135	-0.600187	3262	1115	34.1815	388	11.8945	3381	10
ENST00000210444.6	-34.6219	-0.260038	1060	231	21.7925	40	3.77358	1179	1
ENST00000210633.3	-35.6809	-0.912231	3975	1802	45.3333	646	16.2516	4094	15
ENST00000211076.5	-34.4015	-0.609649	1454	515	35.4195	82	5.63961	1573	0
ENST00000211122.4	-24.9764	-0.343599	789	193	24.4613	62	7.85805	908	2
ENST00000211287.9	-32.6341	-0.765566	6197	2507	40.4551	1046	16.8791	6316	24
ENST00000211314.5	-23.4799	-0.105708	869	131	15.0748	15	1.72612	988	0
ENST00000211379.9	-38.2372	-0.550186	3660	1238	33.8251	393	10.7377	3779	10
ENST00000211413.10	-35.3869	-0.536842	1773	674	38.0147	238	13.4236	1892	4
ENST00000211921.11	-31.7101	-0.647844	385	136	35.3247	24	6.23377	504	0
ENST00000211936.10	-22.363	-0.322451	2982	628	21.0597	77	2.58216	3101	0
ENST00000211998.9	-30.0825	-0.63785	5371	1927	35.8779	580	10.7987	5490	14
ENST00000212015.11	-25.1622	-0.501472	3988	1238	31.0431	389	9.75426	4107	1
ENST00000212355.9	-25.6456	-0.381519	6220	1807	29.0514	604	9.71061	6339	15
ENST00000214869.7	-42.6588	-0.643507	1514	636	42.0079	249	16.4465	1633	7
ENST00000215057.7	-46.0274	-0.510483	2547	781	30.6635	213	8.36278	2666	3
ENST00000215061.9	-38.0469	-0.359103	992	367	36.996	171	17.2379	1111	3
ENST00000215071.8	-38.1973	-0.593208	1434	435	30.3347	53	3.69596	1553	0
ENST00000215095.11	-36.0316	-0.647016	4555	1765	38.7486	810	17.7827	4674	20
ENST00000215115.4	-44.3101	-0.422486	1621	515	31.7705	162	9.99383	1740	5
ENST00000215368.4	-42.2844	-0.25679	2305	656	28.4599	161	6.98482	2424	2
ENST00000215375.7	-46.8092	-0.485114	876	288	32.8767	73	8.33333	995	1
ENST00000215473.7	-20.5885	-0.448637	4476	1321	29.513	349	7.79714	4595	5
ENST00000215479.10	-25.7023	-0.830385	675	331	49.037	114	16.8889	794	3
ENST00000215530.6	-49.1813	-0.208633	1192	226	18.9597	55	4.61409	1311	0
ENST00000215531.6	-32.908	-0.729061	1193	434	36.3789	117	9.80721	1312	3
ENST00000215539.3	-48.2662	-0.345679	1997	603	30.1953	141	7.06059	2116	0
ENST00000215555.6	-42.2386	-0.718727	1257	463	36.8337	139	11.0581	1376	1
ENST00000215565.3	-41.3106	-0.0692548	416	88	21.1538	17	4.08654	535	2
ENST00000215567.10	-33.4996	-0.173471	1020	200	19.6078	16	1.56863	1139	0
ENST00000215570.8	-43.4035	-0.4489	1545	457	29.5793	102	6.60194	1664	4
ENST00000215574.9	-43.1982	0.0893687	1299	151	11.6243	14	1.07775	1418	0
ENST00000215582.8	-41.7084	-0.563698	2766	889	32.1403	315	11.3883	2885	6
ENST00000215587.11	-40.8181	-0.448749	1167	333	28.5347	67	5.74122	1286	0
ENST00000215631.9	-36.9643	-0.199569	1252	226	18.0511	19	1.51757	1371	0
ENST00000215637.8	-41.9949	-0.281153	1422	443	31.1533	159	11.1814	1541	3
ENST00000215659.13	-43.4641	-0.076962	1659	311	18.7462	134	8.07715	1778	4
ENST00000215727.10	-27.9714	-0.627869	2084	621	29.7985	261	12.524	2203	5
ENST00000215730.12	-27.837	-0.609816	4140	1449	35	502	12.1256	4259	13
ENST00000215742.9	-41.3079	-1.04426	1794	898	50.0557	362	20.1784	1913	11
ENST00000215743.8	-42.6341	-0.544379	2142	682	31.8394	229	10.6909	2261	8
ENST00000215754.8	-42.7155	-0.223927	438	116	26.484	22	5.02283	557	0
ENST00000215770.6	-29.9299	-0.412133	1463	476	32.5359	133	9.09091	1582	3
ENST00000215781.3	-41.5366	-0.654519	1746	637	36.4834	204	11.6838	1865	2
ENST00000215790.11	-42.2377	-0.417263	1958	617	31.5117	192	9.80592	2077	7
ENST00000215793.13	-28.3252	-0.327469	4971	1255	25.2464	252	5.0694	5090	5
ENST00000215794.8	-30.5639	-0.100075	1739	280	16.1012	41	2.35768	1858	1
ENST00000215798.10	-42.7347	-0.808081	1532	623	40.6658	194	12.6632	1651	7
ENST00000215812.8	-31.1774	-0.420763	1967	579	29.4357	250	12.7097	2086	0
ENST00000215829.8	-27.2911	-0.721141	3347	1173	35.0463	454	13.5644	3466	6
ENST00000215832.10	-29.1983	-0.577175	10903	3561	32.6607	1163	10.6668	11022	24
ENST00000215838.8	-37.0523	-0.589334	2073	709	34.2016	198	9.55137	2192	3
ENST00000215855.7	-41.9995	-0.265489	736	150	20.3804	26	3.53261	855	1
ENST00000215862.8	-28.0948	-0.30409	4350	1104	25.3793	328	7.54023	4469	6
ENST00000215882.10	-40.932	0.0695381	1429	259	18.1246	79	5.52834	1548	2
ENST00000215885.4	-38.5484	-0.899432	2481	1033	41.6364	398	16.0419	2600	8
ENST00000215886.6	-32.9143	-0.194885	477	131	27.4633	32	6.7086	596	0
ENST00000215904.7	-45.8184	-0.523529	1893	613	32.3825	147	7.76545	2012	4
ENST00000215906.6	-34.9096	-0.435281	3251	1023	31.4672	410	12.6115	3370	9
ENST00000215909.10	-37.0601	-0.471174	409	115	28.1174	55	13.4474	528	1
ENST00000215912.10	-37.4699	-0.743551	2301	952	41.3733	306	13.2986	2420	6
ENST00000215917.11	-29.1995	-0.481884	3901	1087	27.8647	300	7.69034	4020	7
ENST00000215919.3	-40.2538	-0.61975	2397	871	36.3371	316	13.1831	2516	7
ENST00000215941.9	-40.8862	-0.774619	1968	817	41.5142	444	22.561	2087	7
ENST00000215956.10	-32.3679	-0.154235	758	110	14.5119	15	1.97889	877	1
ENST00000215957.10	-39.8563	-0.782217	4591	1954	42.5615	710	15.465	4710	17
ENST00000215980.10	-43.9872	-0.808669	819	337	41.1477	127	15.5067	938	0
ENST00000216014.9	-25.6422	-0.653816	1575	503	31.9365	180	11.4286	1694	6
ENST00000216024.7	-24.516	-0.592019	2150	717	33.3488	207	9.62791	2269	3
ENST00000216027.8	-30.7513	-0.462999	987	295	29.8886	56	5.67376	1106	1
ENST00000216029.7	-32.2489	-0.607544	1014	361	35.6016	130	12.8205	1133	3
ENST00000216034.6	-28.8268	-0.767751	1912	746	39.0167	229	11.977	2031	3
ENST00000216036.9	-35.3609	-0.21334	1069	261	24.4153	118	11.0384	1188	3
ENST00000216037.10	-31.7994	-0.891514	1731	781	45.1184	276	15.9445	1850	6
ENST00000216038.6	-30.6282	-0.393011	1900	457	24.0526	83	4.36842	2019	4
ENST00000216039.9	-30.9452	-0.583602	3529	1171	33.1822	400	11.3347	3648	9
ENST00000216044.10	-36.7631	-0.572313	4786	1767	36.9202	499	10.4262	4905	8
ENST00000216061.9	-37.4656	-0.284457	3296	848	25.7282	244	7.40291	3415	5
ENST00000216068.9	-37.829	-0.470458	1355	377	27.8229	75	5.53506	1474	0
ENST00000216071.4	-30.7493	-0.966279	876	438	50	147	16.7808	995	3
ENST00000216075.11	-38.71	-0.856911	1570	640	40.7643	322	20.5096	1689	7
ENST00000216080.5	-44.6071	-0.541638	2539	818	32.2174	221	8.70421	2658	5
ENST00000216083.6	-43.6874	-0.914961	3072	1491	48.5352	749	24.3815	3191	23
ENST00000216085.12	-48.4097	-0.763854	1658	610	36.7913	307	18.5163	1777	11
ENST00000216099.13	-31.3532	-0.893506	2396	991	41.3606	359	14.9833	2515	8
ENST00000216101.7	-50.0088	0.061593	1312	256	19.5122	95	7.24085	1431	1
ENST00000216106.6	-24.7064	-0.699487	3976	1529	38.4557	538	13.5312	4095	9
ENST00000216115.3	-40.2285	-0.868834	832	332	39.9038	147	17.6683	951	5
ENST00000216117.9	-36.0962	-0.475275	1435	445	31.0105	157	10.9408	1554	4
ENST00000216121.12	-31.8386	-0.54688	1894	672	35.4805	187	9.87328	2013	5
ENST00000216122.9	-37.636	-0.510479	3339	1047	31.3567	306	9.16442	3458	3
ENST00000216124.10	-39.873	-0.831004	4175	1708	40.9102	779	18.6587	4294	14
ENST00000216127.5	-38.611	-0.684633	3328	1375	41.3161	594	17.8486	3447	13
ENST00000216129.7	-39.4322	-0.351301	3267	1037	31.7417	325	9.94796	3386	9
ENST00000216133.10	-40.6112	-0.781528	3992	1677	42.009	684	17.1343	4111	16
ENST00000216139.10	-29.6197	-0.675667	1311	467	35.6217	162	12.357	1430	2
ENST00000216144.4	-45.0308	-0.968886	3215	1560	48.5226	666	20.7154	3334	13
ENST00000216146.9	-33.8793	-0.243959	1177	179	15.2082	43	3.65336	1296	1
ENST00000216155.11	-38.8659	0.61328	378	5	1.32275	0	0	497	0
ENST00000216160.11	-39.0528	-0.666034	3079	1050	34.102	461	14.9724	3198	15
ENST00000216177.8	-41.0029	-0.821851	2420	913	37.7273	395	16.3223	2539	10
ENST00000216180.8	-33.3297	-0.455194	2634	821	31.1693	278	10.5543	2753	7
ENST00000216181.10	-35.7266	-0.593636	7435	2366	31.8225	691	9.29388	7554	20
ENST00000216185.7	-35.2706	-0.838587	1217	505	41.4955	103	8.46343	1336	1
ENST00000216187.10	-34.8423	-0.683372	3814	1363	35.7368	449	11.7724	3933	9
ENST00000216190.13	-30.0547	-0.326343	1761	467	26.519	141	8.00681	1880	2
ENST00000216194.11	-31.1444	-0.563185	1501	505	33.6442	157	10.4597	1620	2
ENST00000216200.9	-26.812	-0.260966	476	127	26.6807	19	3.9916	595	0
ENST00000216211.9	-39.0956	-0.729699	965	333	34.5078	87	9.01554	1084	2
ENST00000216214.7	-33.5558	-0.500542	3339	1058	31.6861	377	11.2908	3458	10
ENST00000216218.8	-22.0186	-0.367666	3093	809	26.1558	244	7.88878	3212	5
ENST00000216223.10	-36.7758	-1.12776	3915	2040	52.1073	830	21.2005	4034	17
ENST00000216225.9	-29.6874	-0.365429	1050	266	25.3333	74	7.04762	1169	2
ENST00000216237.10	-35.8525	-0.495775	3070	929	30.2606	283	9.21824	3189	7
ENST00000216241.14	-51.8014	-0.535898	2411	746	30.9415	277	11.489	2530	10
ENST00000216252.4	-30.9169	-0.621949	934	292	31.2634	132	14.1328	1053	3
ENST00000216254.9	-35.3319	-0.410593	2615	797	30.478	275	10.5163	2734	7
ENST00000216259.8	-38.0955	-0.11293	1123	286	25.4675	60	5.34283	1242	0
ENST00000216264.13	-34.3701	-0.526706	4323	1459	33.7497	416	9.62295	4442	7
ENST00000216267.12	-35.6564	-0.195711	4495	981	21.8242	284	6.31813	4614	7
ENST00000216268.6	-31.1583	-0.320481	6774	1667	24.6088	339	5.00443	6893	6
ENST00000216271.10	-43.9665	-0.224453	2448	597	24.3873	128	5.22876	2567	3
ENST00000216274.10	-35.5552	-0.771249	1753	684	39.0188	210	11.9795	1872	5
ENST00000216277.12	-21.6228	-0.355998	4400	1099	24.9773	197	4.47727	4519	4
ENST00000216281.12	-23.773	-0.246521	3260	745	22.8528	215	6.59509	3379	5
ENST00000216286.10	-30.7713	-0.314654	4751	1184	24.9211	375	7.89308	4870	7
ENST00000216288.11	-24.4527	-0.000691261	2792	411	14.7206	47	1.68338	2911	1
ENST00000216294.5	-21.8115	-0.626774	2474	813	32.8618	260	10.5093	2593	3
ENST00000216297.7	-24.451	-0.497851	4314	1228	28.4655	439	10.1762	4433	9
ENST00000216327.10	-33.7861	-0.237437	597	123	20.603	33	5.52764	716	0
ENST00000216330.7	-26.235	-0.856633	1565	715	45.6869	277	17.6997	1684	5
ENST00000216336.3	-34.7777	-0.127535	795	122	15.3459	30	3.77358	914	2
ENST00000216338.9	-33.0435	-0.320441	817	214	26.1934	77	9.42472	936	2
ENST00000216341.9	-31.0797	-0.503562	772	223	28.886	87	11.2694	891	1
ENST00000216350.12	-32.0284	-0.686538	2152	828	38.4758	354	16.4498	2271	8
ENST00000216361.9	-32.1056	-0.325217	2463	609	24.7259	76	3.08567	2582	2
ENST00000216366.8	-29.3572	-1.15862	2137	1105	51.708	388	18.1563	2256	7
ENST00000216367.10	-23.1608	-0.672454	1573	574	36.4908	140	8.90019	1692	2
ENST00000216373.10	-23.0549	-0.362652	5389	1433	26.5912	549	10.1874	5508	12
ENST00000216378.2	-27.3757	-0.639593	2090	750	35.8852	290	13.8756	2209	6
ENST00000216392.8	-28.3819	-0.294112	2680	737	27.5	133	4.96269	2799	2
ENST00000216410.8	-23.9858	-0.70051	3748	1513	40.3682	575	15.3415	3867	11
ENST00000216416.9	-21.6019	-0.61055	4616	1556	33.7088	455	9.85702	4735	7
ENST00000216420.12	-21.7432	-0.510792	1843	589	31.9588	156	8.46446	1962	0
ENST00000216442.12	-23.9161	-0.520459	1480	454	30.6757	99	6.68919	1599	1
ENST00000216445.7	-23.908	-1.07788	2963	1478	49.8819	639	21.566	3082	15
ENST00000216446.9	-33.3851	-0.323085	1394	314	22.5251	31	2.22382	1513	0
ENST00000216450.7	-30.6444	-0.422781	1528	402	26.3089	85	5.56283	1647	0
ENST00000216452.9	-28.4871	-0.726	1275	473	37.098	173	13.5686	1394	3
ENST00000216455.9	-23.3975	-0.289725	836	221	26.4354	36	4.30622	955	1
ENST00000216456.6	-29.7269	-0.412439	984	239	24.2886	27	2.7439	1103	1
ENST00000216465.10	-36.79	-0.55582	1067	368	34.4892	137	12.8397	1186	3
ENST00000216468.8	-25.925	-0.493584	7642	2356	30.8296	628	8.21774	7761	10
ENST00000216471.4	-24.4169	-0.560119	2445	694	28.3845	285	11.6564	2564	7
ENST00000216479.8	-31.5904	-0.490468	1218	333	27.3399	70	5.74713	1337	0
ENST00000216481.10	-40.2215	-0.803172	2926	1309	44.7368	459	15.6869	3045	8
ENST00000216484.6	-26.8411	-0.614758	8051	2758	34.2566	863	10.7192	8170	19
ENST00000216487.12	-38.1409	-0.170268	3733	696	18.6445	239	6.40236	3852	4
ENST00000216489.8	-25.9177	-0.380981	2478	714	28.8136	213	8.59564	2597	2
ENST00000216492.10	-38.4788	-0.73694	1866	789	42.283	369	19.7749	1985	9
ENST00000216500.9	-30.068	-0.430517	2203	653	29.6414	134	6.08261	2322	2
ENST00000216513.5	-25.6158	-0.617707	6372	2253	35.3578	830	13.0257	6491	14
ENST00000216517.10	-25.3093	-0.307028	1487	372	25.0168	136	9.14593	1606	3
ENST00000216540.5	-25.4177	-0.561599	1883	637	33.829	199	10.5682	2002	4
ENST00000216554.8	-24.4904	-0.636691	5591	1912	34.1978	636	11.3754	5710	9
ENST00000216568.11	-27.0273	-0.491058	2797	991	35.4308	318	11.3693	2916	3
ENST00000216602.10	-35.468	-0.158623	1402	290	20.6847	66	4.70756	1521	1
ENST00000216629.11	-34.6255	-0.815212	1182	445	37.6481	166	14.044	1301	3
ENST00000216639.8	-20.1861	-0.0131282	1544	230	14.8964	36	2.33161	1663	0
ENST00000216658.9	-42.1041	-0.449963	4063	1277	31.43	314	7.72828	4182	4
ENST00000216714.8	-29.7251	-0.696319	1334	488	36.5817	94	7.04648	1453	1
ENST00000216727.8	-34.7233	-0.761451	1882	846	44.9522	321	17.0563	2001	8
ENST00000216733.8	-39.4815	-0.781101	2534	980	38.674	358	14.1279	2653	10
ENST00000216756.11	-32.4729	-0.600779	834	225	26.9784	136	16.307	953	3
ENST00000216774.11	-23.3681	-0.593356	2068	646	31.2379	342	16.5377	2187	9
ENST00000216780.9	-39.7572	-0.491947	2060	645	31.3107	203	9.85437	2179	5
ENST00000216797.9	-32.7852	-0.290368	1439	425	29.5344	161	11.1883	1558	4
ENST00000216799.9	-39.8733	0.261725	719	69	9.59666	9	1.25174	838	1
ENST00000216802.10	-32.7441	-1.12671	674	387	57.4184	86	12.7596	793	0
ENST00000216807.12	-22.3066	-0.559321	2518	904	35.9015	243	9.65052	2637	6
ENST00000216832.9	-19.8015	-0.19213	3418	689	20.158	204	5.9684	3537	5
ENST00000216840.10	-38.5832	-0.353748	1969	553	28.0853	146	7.41493	2088	2
ENST00000216862.8	-26.7619	-0.274258	3159	698	22.0956	228	7.21747	3278	3
ENST00000216877.10	-29.6363	-0.350774	3606	1032	28.619	431	11.9523	3725	10
ENST00000216879.8	-33.1165	-0.437614	3449	1111	32.2122	355	10.2928	3568	7
ENST00000216923.5	-30.9236	-0.476076	2938	878	29.8843	289	9.83662	3057	5
ENST00000216927.4	-33.931	-0.288862	712	152	21.3483	18	2.52809	831	0
ENST00000216962.9	-38.2552	-0.395524	3997	1117	27.946	328	8.20615	4116	8
ENST00000216968.5	-33.8044	-0.53152	1230	391	31.7886	120	9.7561	1349	2
ENST00000217026.5	-37.7393	-0.464257	2549	804	31.5418	269	10.5532	2668	4
ENST00000217043.3	-35.8646	-0.653217	1265	455	35.9684	172	13.5968	1384	8
ENST00000217073.6	-35.4275	-0.117356	1732	243	14.03	29	1.67436	1851	0
ENST00000217074.8	-35.3733	-0.0127535	1144	147	12.8497	21	1.83566	1263	0
ENST00000217075.6	-34.412	-0.365608	551	89	16.1525	6	1.08893	670	0
ENST00000217086.9	-31.4464	-0.511574	5090	1748	34.3418	437	8.58546	5209	9
ENST00000217109.9	-22.9911	-0.3101	3913	1159	29.6192	418	10.6823	4032	5
ENST00000217121.9	-33.135	-0.389282	2243	615	27.4186	176	7.84663	2362	3
ENST00000217131.6	-38.6625	-0.462777	1383	397	28.7057	139	10.0506	1502	4
ENST00000217133.2	-26.9123	-0.460846	3202	952	29.7314	313	9.77514	3321	8
ENST00000217159.6	-40.0645	-0.419977	2597	709	27.3007	195	7.50866	2716	3
ENST00000217162.5	-37.9734	-0.42979	2334	749	32.0908	147	6.2982	2453	1
ENST00000217169.8	-46.1762	-0.114815	1215	226	18.6008	37	3.04527	1334	0
ENST00000217173.7	-36.6217	-0.901402	4181	1884	45.061	678	16.2162	4300	13
ENST00000217182.6	-41.1071	-0.132479	1654	354	21.4027	71	4.29262	1773	1
ENST00000217185.3	-42.5543	-0.649649	2282	854	37.4233	284	12.4452	2401	6
ENST00000217188.1	-45.3332	-0.299549	1397	289	20.6872	29	2.07588	1516	0
ENST00000217195.12	-42.1842	-0.406188	1183	292	24.683	97	8.19949	1302	2
ENST00000217233.8	-41.8551	-1.04885	1976	1065	53.8968	511	25.8603	2095	18
ENST00000217244.9	-25.6815	-0.558627	12865	4439	34.5045	1619	12.5845	12984	32
ENST00000217246.8	-24.5034	-0.469739	4875	1498	30.7282	510	10.4615	4994	11
ENST00000217254.11	-37.4398	-0.67228	2535	883	34.8323	225	8.87574	2654	6
ENST00000217260.9	-33.6056	-0.559481	2638	830	31.4632	466	17.6649	2757	12
ENST00000217270.3	-31.8143	-0.546641	1036	252	24.3243	77	7.43243	1155	1
ENST00000217289.8	-29.2889	-0.518337	5032	1495	29.7099	559	11.1089	5151	15
ENST00000217305.3	-30.4085	-0.619069	2437	915	37.5462	368	15.1005	2556	9
ENST00000217315.9	-30.659	-0.37964	3913	1071	27.3703	257	6.56785	4032	6
ENST00000217320.8	-31.2339	-0.480439	1957	531	27.1334	169	8.63567	2076	3
ENST00000217381.3	-44.0201	-0.424842	2092	572	27.3423	240	11.4723	2211	6
ENST00000217386.2	-46.1777	0.614569	394	1	0.253807	0	0	513	0
ENST00000217398.3	-37.4272	-0.79214	860	345	40.1163	118	13.7209	979	2
ENST00000217402.3	-32.3382	-0.517613	1483	532	35.8732	184	12.4073	1602	5
ENST00000217407.3	-32.6836	-0.512491	1706	501	29.3669	118	6.91676	1825	2
ENST00000217420.2	-39.2368	-0.0757096	2431	466	19.1691	103	4.23694	2550	2
ENST00000217423.3	-34.7335	-0.138956	632	106	16.7722	19	3.00633	751	1
ENST00000217425.9	-37.2295	0.221772	237	25	10.5485	3	1.26582	356	0
ENST00000217426.7	-36.7895	-0.76874	2031	805	39.6356	268	13.1955	2150	7
ENST00000217428.7	-25.4152	0.0455493	355	56	15.7746	12	3.38028	474	0
ENST00000217446.7	-27.7702	-0.50275	1513	514	33.9722	193	12.7561	1632	4
ENST00000217455.9	-39.4893	-0.370135	1035	261	25.2174	147	14.2029	1154	7
ENST00000217456.3	-34.1217	-0.30542	2083	641	30.7729	198	9.50552	2202	4
ENST00000217515.11	-21.8253	-0.511897	6721	2156	32.0786	801	11.9179	6840	18
ENST00000217652.7	-25.5756	-0.391559	1110	368	33.1532	103	9.27928	1229	1
ENST00000217740.4	-22.7121	-0.481982	5454	1656	30.363	593	10.8728	5573	16
ENST00000217800.9	-19.8469	-0.185986	2170	464	21.3825	69	3.17972	2289	1
ENST00000217885.5	-28.7565	-0.710489	1615	614	38.0186	213	13.1889	1734	6
ENST00000217893.10	-22.2669	-0.530364	1044	383	36.6858	120	11.4943	1163	5
ENST00000217901.10	-37.4422	-0.774433	1216	432	35.5263	106	8.71711	1335	3
ENST00000217909.8	-28.8492	-0.566558	2388	770	32.2446	279	11.6834	2507	8
ENST00000217926.5	-33.545	-0.655316	775	266	34.3226	112	14.4516	894	2
ENST00000217939.7	-28.2164	-0.460159	9685	2931	30.2633	868	8.96231	9804	15
ENST00000217957.9	-23.1894	-0.433534	2878	784	27.2411	256	8.89507	2997	2
ENST00000217958.8	-23.1853	-0.158786	1351	234	17.3205	66	4.88527	1470	2
ENST00000217961.4	-24.5031	-0.521089	6402	1975	30.8497	663	10.3561	6521	13
ENST00000217971.8	-26.8117	-0.28471	1760	543	30.8523	124	7.04545	1879	2
ENST00000217999.3	-37.3586	-0.555462	628	217	34.5541	44	7.00637	747	1
ENST00000218004.5	-19.6073	-0.512623	2573	850	33.0354	183	7.11232	2692	5
ENST00000218006.3	-28.4086	-0.275398	3609	877	24.3004	193	5.34774	3728	3
ENST00000218008.8	-23.4254	-0.601326	4638	1669	35.9853	677	14.5968	4757	12
ENST00000218032.6	-21.7927	-0.385004	4097	1162	28.3622	507	12.3749	4216	14
ENST00000218056.9	-43.0323	-0.515491	2005	584	29.1272	234	11.6708	2124	6
ENST00000218068.7	-22.7593	-0.517526	671	227	33.8301	80	11.9225	790	1
ENST00000218075.9	-22.504	-0.32079	3089	752	24.3444	208	6.73357	3208	5
ENST00000218089.13	-21.9357	-0.484966	5099	1718	33.6929	600	11.767	5218	1
ENST00000218099.7	-21.5701	-0.543577	2681	667	24.8788	387	14.4349	2800	6
ENST00000218104.6	-42.7325	-0.319062	3550	873	24.5915	135	3.80282	3669	2
ENST00000218147.11	-31.9534	-0.368122	6741	1843	27.3402	560	8.30737	6860	13
ENST00000218176.4	-34.4635	-1.20157	4599	2352	51.1416	1199	26.0709	4718	29
ENST00000218197.9	-26.3409	0.144883	1497	223	14.8965	55	3.67401	1616	1
ENST00000218200.12	-22.7068	-0.291265	4214	1015	24.0864	352	8.35311	4333	6
ENST00000218224.8	-31.2797	0.204296	994	71	7.14286	5	0.503018	1113	0
ENST00000218230.6	-50.2476	0.67223	906	73	8.0574	1	0.110375	1025	0
ENST00000218249.7	-35.5054	-0.595978	910	302	33.1868	76	8.35165	1029	0
ENST00000218316.4	-26.993	-0.0666386	1901	477	25.0921	142	7.46975	2020	5
ENST00000218340.4	-22.0032	-0.574764	3581	1197	33.4264	336	9.38285	3700	9
ENST00000218348.7	-34.2968	-0.194228	3219	783	24.3243	274	8.51196	3338	7
ENST00000218364.5	-23.8698	-0.583309	2575	952	36.9709	414	16.0777	2694	14
ENST00000218388.9	-34.0265	-0.263338	650	111	17.0769	76	11.6923	769	1
ENST00000218432.10	-22.6239	-0.566833	1661	502	30.2228	59	3.55208	1780	0
ENST00000218436.7	-29.3536	-0.776741	4845	2141	44.1899	710	14.6543	4964	12
ENST00000218439.8	-39.2972	-1.68229	1839	1183	64.3284	754	41.0005	1958	21
ENST00000218516.3	-30.9339	-0.4103	1199	302	25.1877	66	5.50459	1318	0
ENST00000218548.10	-31.8135	-0.403399	3613	1046	28.951	301	8.33103	3732	5
ENST00000218652.11	-21.0562	-0.33759	4506	1033	22.925	315	6.99068	4625	7
ENST00000218721.1	-45.5087	-0.169723	1120	203	18.125	40	3.57143	1239	1
ENST00000218758.9	-40.2886	-0.538809	1511	480	31.767	197	13.0377	1630	7
ENST00000218789.9	-29.3665	-0.363506	5114	1329	25.9875	286	5.59249	5233	6
ENST00000218867.3	-26.6654	0.0153289	1505	259	17.2093	40	2.65781	1624	3
ENST00000218981.5	-35.3977	-0.43624	1851	489	26.4182	158	8.53593	1970	4
ENST00000219022.3	-25.6938	-0.69257	2724	1053	38.6564	457	16.7768	2843	11
ENST00000219054.10	-32.4896	-0.519481	1869	601	32.1562	204	10.9149	1988	3
ENST00000219066.5	-44.5271	-0.717584	948	329	34.7046	128	13.5021	1067	4
ENST00000219069.6	-37.173	-0.774701	3163	1201	37.9703	480	15.1755	3282	11
ENST00000219070.9	-34.2914	-0.369915	3395	925	27.2459	275	8.10015	3514	5
ENST00000219091.8	-42.6746	-0.440153	1828	464	25.3829	137	7.49453	1947	4
ENST00000219097.7	-28.9172	-0.758155	1496	615	41.1096	260	17.3797	1615	7
ENST00000219139.8	-32.1791	-0.848192	2798	1266	45.2466	425	15.1894	2917	9
ENST00000219150.9	-42.6559	-0.185653	1684	343	20.3682	43	2.55344	1803	1
ENST00000219162.4	-36.3583	-0.780993	151	58	38.4106	2	1.3245	270	0
ENST00000219168.8	-23.6719	-0.417936	1507	427	28.3344	75	4.97678	1626	0
ENST00000219169.9	-31.9631	-0.905282	2001	939	46.9265	305	15.2424	2120	6
ENST00000219197.11	-33.6112	-0.291911	2323	638	27.4645	188	8.09298	2442	4
ENST00000219204.8	-25.3771	-0.384632	1850	519	28.0541	151	8.16216	1969	4
ENST00000219207.10	-38.1819	-0.629216	1378	556	40.3483	173	12.5544	1497	4
ENST00000219235.5	-29.5478	-0.802823	2798	1221	43.6383	416	14.8678	2917	8
ENST00000219240.9	-34.7446	-0.873769	4550	2016	44.3077	773	16.989	4669	18
ENST00000219244.9	-37.603	-0.390503	497	120	24.1449	8	1.60966	616	0
ENST00000219251.13	-40.535	-0.441174	1933	618	31.971	139	7.19089	2052	3
ENST00000219252.10	-31.331	-0.591739	1645	577	35.076	125	7.59878	1764	3
ENST00000219255.3	-42.8477	-0.147369	1129	284	25.155	97	8.59167	1248	1
ENST00000219271.4	-46.2031	-0.840479	3943	1625	41.2123	723	18.3363	4062	14
ENST00000219281.8	-29.8566	-0.787111	2129	940	44.1522	405	19.023	2248	10
ENST00000219299.8	-28.1668	-0.551859	5153	1842	35.7462	531	10.3047	5272	7
ENST00000219301.8	-30.0672	-0.147221	1691	402	23.7729	95	5.61798	1810	4
ENST00000219302.7	-47.1899	-0.376021	950	233	24.5263	78	8.21053	1069	1
ENST00000219313.9	-26.6778	-0.576468	1512	497	32.8704	226	14.9471	1631	9
ENST00000219315.8	-38.3349	-0.293926	1434	339	23.6402	92	6.41562	1553	2
ENST00000219320.9	-34.627	-0.778921	3939	1585	40.2386	541	13.7345	4058	9
ENST00000219322.7	-41.9637	-0.64728	1044	329	31.5134	64	6.13027	1163	2
ENST00000219334.10	-39.5978	-0.608634	5152	1923	37.3253	541	10.5008	5271	8
ENST00000219343.11	-28.6123	-0.766421	6136	2481	40.4335	946	15.4172	6255	21
ENST00000219345.10	-42.2373	-1.09807	2575	1380	53.5922	720	27.9612	2694	22
ENST00000219368.8	-37.3627	-0.595398	2286	875	38.2765	223	9.75503	2405	4
ENST00000219400.8	-24.9619	-0.685922	9953	3489	35.0548	1207	12.127	10072	23
ENST00000219406.10	-42.7864	-0.159063	1579	342	21.6593	98	6.20646	1698	4
ENST00000219409.8	-45.9981	-0.165195	845	170	20.1183	42	4.97041	964	1
ENST00000219431.4	-43.1723	-0.626071	1074	377	35.1024	143	13.3147	1193	5
ENST00000219439.9	-25.0863	-0.154582	3529	738	20.9124	279	7.90592	3648	8
ENST00000219454.10	-37.6027	-0.0550255	1176	234	19.898	43	3.65646	1295	3
ENST00000219473.11	-27.2419	-0.194374	2890	549	18.9965	108	3.73702	3009	2
ENST00000219476.9	-38.6331	-0.407359	6296	1573	24.9841	352	5.59085	6415	7
ENST00000219478.11	-40.0559	-1.02472	5705	2779	48.7117	1074	18.8256	5824	21
ENST00000219479.7	-38.9518	-0.400931	881	198	22.4745	66	7.49149	1000	1
ENST00000219481.10	-42.0686	-0.223855	1432	261	18.2263	42	2.93296	1551	2
ENST00000219535.7	-57.2172	-0.0199709	687	92	13.3916	31	4.51237	806	1
ENST00000219542.3	-54.2745	0.237161	796	58	7.28643	2	0.251256	915	0
ENST00000219548.9	-42.5943	-0.396085	1221	327	26.7813	75	6.14251	1340	2
ENST00000219551.2	-47.7892	-0.659757	1441	547	37.9598	282	19.5697	1560	1
ENST00000219596.5	-35.6282	-0.522249	3380	1137	33.6391	270	7.98817	3499	3
ENST00000219599.8	-33.0737	-0.166207	1363	303	22.2304	86	6.30961	1482	2
ENST00000219611.7	-48.1714	-0.393858	4769	1347	28.2449	424	8.89075	4888	8
ENST00000219660.6	-41.3071	-0.358723	1206	374	31.0116	72	5.97015	1325	1
ENST00000219689.11	-27.438	-0.434669	10580	2912	27.5236	960	9.07372	10699	20
ENST00000219700.10	-34.7746	-0.674581	1502	558	37.1505	125	8.32224	1621	0
ENST00000219746.14	-24.5052	-0.411002	4840	1313	27.1281	507	10.4752	4959	17
ENST00000219782.10	-43.1223	-0.684952	2579	874	33.8891	392	15.1997	2698	10
ENST00000219789.11	-40.0323	-0.293811	1724	458	26.5661	121	7.01856	1843	1
ENST00000219794.11	-38.8912	-0.472217	1917	594	30.9859	214	11.1633	2036	4
ENST00000219797.9	-34.8007	-0.265153	1376	290	21.0756	37	2.68895	1495	0
ENST00000219821.9	-26.7261	-0.540168	3568	1131	31.6984	432	12.1076	3687	1
ENST00000219833.12	-32.0479	-0.685246	2739	971	35.4509	307	11.2085	2858	3
ENST00000219837.12	-30.0757	-0.84083	6303	2696	42.7733	1011	16.04	6422	27
ENST00000219905.11	-24.2815	-0.564224	11923	3744	31.4015	1126	9.44393	12042	20
ENST00000219919.9	-24.6358	-0.450634	2730	686	25.1282	172	6.30037	2849	4
ENST00000220003.13	-40.9325	-0.330174	2648	736	27.7946	178	6.72205	2767	3
ENST00000220058.9	-28.004	-0.79287	2627	1079	41.0735	382	14.5413	2746	10
ENST00000220062.9	-39.798	-0.947708	2400	1124	46.8333	321	13.375	2519	5
ENST00000220166.9	-32.5653	-0.565374	2071	718	34.6692	170	8.20859	2190	4
ENST00000220244.7	-33.7842	-0.6103	7107	2542	35.7676	947	13.3249	7226	22
ENST00000220325.9	-33.011	-0.786079	6282	2398	38.1726	857	13.6422	6401	14
ENST00000220420.10	-31.5146	-0.425378	2724	765	28.0837	181	6.64464	2843	5
ENST00000220429.12	-21.9612	-0.234799	2607	619	23.7438	108	4.14269	2726	1
ENST00000220478.8	-20.7968	-0.531828	3041	936	30.7793	281	9.24038	3160	6
ENST00000220496.9	-37.0317	-0.942321	3602	1668	46.3076	617	17.1294	3721	11
ENST00000220507.5	-40.3492	-0.539275	1531	552	36.0549	180	11.757	1650	4
ENST00000220509.10	-39.8615	-0.412127	3756	1042	27.7423	244	6.49627	3875	4
ENST00000220514.8	-31.2245	-0.546229	1082	375	34.658	134	12.3845	1201	2
ENST00000220531.8	-22.7927	-0.474718	3667	1130	30.8154	383	10.4445	3786	9
ENST00000220562.9	-34.3322	-0.425327	8102	2170	26.7835	696	8.59047	8221	13
ENST00000220584.9	-27.1476	-0.163993	1916	412	21.5031	98	5.11482	2035	4
ENST00000220592.10	-28.1453	-0.232412	14476	3199	22.0986	896	6.18956	14595	17
ENST00000220597.4	-24.3032	-0.355921	10625	2914	27.4259	797	7.50118	10744	16
ENST00000220616.9	-34.6677	-0.461095	8336	2489	29.8584	745	8.93714	8455	1
ENST00000220659.11	-35.8341	-0.758214	2441	925	37.8943	422	17.288	2560	10
ENST00000220669.10	-21.2829	-0.547322	2065	642	31.0896	261	12.6392	2184	7
ENST00000220676.2	-21.2418	-0.242048	6952	1513	21.7635	484	6.96203	7071	13
ENST00000220751.5	-22.5343	-0.000725907	2397	439	18.3146	127	5.29829	2516	4
ENST00000220763.10	-29.5313	-0.755924	1813	732	40.3751	194	10.7005	1932	6
ENST00000220764.7	-20.8217	-0.581412	2641	803	30.4051	318	12.0409	2760	10
ENST00000220772.8	-30.4088	-0.239369	4345	1064	24.4879	251	5.77675	4464	4
ENST00000220809.9	-31.5334	-0.355389	2943	704	23.9212	160	5.43663	3062	2
ENST00000220812.3	-34.9942	-0.477297	777	229	29.4723	45	5.79151	896	1
ENST00000220822.12	-23.4861	-0.134711	3526	649	18.4061	174	4.93477	3645	2
ENST00000220847.8	-24.1797	-0.151753	3178	592	18.6281	212	6.67086	3297	2
ENST00000220849.10	-19.5261	-0.148229	1903	333	17.4987	101	5.30741	2022	4
ENST00000220853.8	-20.102	-0.454985	3408	937	27.4941	319	9.36033	3527	10
ENST00000220856.6	-33.8854	-0.824779	1086	465	42.8177	94	8.65562	1205	3
ENST00000220876.11	-21.8247	-0.218859	2104	509	24.192	171	8.12738	2223	3
ENST00000220888.9	-24.5811	-0.383813	5361	1440	26.8607	467	8.71106	5480	11
ENST00000220913.10	-24.3909	-0.518243	2362	800	33.8696	267	11.304	2481	5
ENST00000220931.11	-26.593	-0.188901	3357	659	19.6306	144	4.28954	3476	2
ENST00000220940.2	-28.7102	-0.608325	609	217	35.6322	84	13.7931	728	1
ENST00000220959.8	-26.5362	-0.392001	9299	2645	28.4439	880	9.46338	9418	15
ENST00000220966.10	-45.2737	-1.13577	2559	1363	53.263	481	18.7964	2678	12
ENST00000221086.8	-23.9488	-0.482811	6962	2089	30.0057	616	8.84803	7081	10
ENST00000221114.8	-19.2836	0.0911337	935	89	9.51872	1	0.106952	1054	0
ENST00000221130.11	-30.0044	-0.678837	2915	1084	37.187	371	12.7273	3034	9
ENST00000221132.8	-31.9768	-0.419086	2571	688	26.76	288	11.2019	2690	8
ENST00000221138.9	-31.1209	-0.194444	1827	457	25.0137	75	4.10509	1946	0
ENST00000221166.10	-26.6974	-0.401516	3152	905	28.7119	237	7.51904	3271	3
ENST00000221200.9	-22.9236	-0.596721	3248	1179	36.2993	356	10.9606	3367	7
ENST00000221222.15	-43.985	-0.668466	1265	503	39.7628	217	17.1542	1384	5
ENST00000221232.11	-34.8708	-0.324183	2699	597	22.1193	245	9.07744	2818	5
ENST00000221233.9	-43.0035	-0.774243	879	353	40.1593	124	14.1069	998	2
ENST00000221249.10	-42.0231	-0.130142	4498	882	19.6087	216	4.80213	4617	4
ENST00000221264.8	-34.7539	-0.0144802	1491	310	20.7914	48	3.21932	1610	0
ENST00000221265.8	-28.3803	0.132744	2081	275	13.2148	62	2.97934	2200	2
ENST00000221283.10	-37.5311	-0.222803	1766	368	20.8381	84	4.75651	1885	1
ENST00000221307.13	-27.026	-0.360801	4934	1285	26.0438	416	8.43129	5053	8
ENST00000221315.10	-23.4536	-0.730888	4518	1764	39.0438	562	12.4391	4637	12
ENST00000221327.8	-24.998	-0.630353	4216	1467	34.796	496	11.7647	4335	13
ENST00000221355.10	-22.8361	-0.240822	3419	793	23.1939	140	4.09476	3538	3
ENST00000221363.8	-38.1399	-0.0340839	3051	503	16.4864	97	3.17929	3170	1
ENST00000221399.8	-35.61	-0.841101	1644	640	38.9294	307	18.674	1763	9
ENST00000221403.7	-43.2672	-0.436063	945	285	30.1587	41	4.33862	1064	2
ENST00000221413.10	-37.5749	-0.0140103	1359	221	16.262	39	2.86976	1478	0
ENST00000221418.9	-37.5718	-0.204662	1081	225	20.8141	53	4.90287	1200	1
ENST00000221419.9	-34.7796	-0.187849	2352	434	18.4524	130	5.52721	2471	2
ENST00000221431.10	-39.82	-0.457988	1938	523	26.9866	134	6.91434	2057	3
ENST00000221444.1	-37.88	-0.523532	4253	1429	33.5998	487	11.4507	4372	12
ENST00000221448.9	-38.9088	0.0654515	1484	241	16.2399	92	6.19946	1603	1
ENST00000221452.13	-43.4081	-0.158929	2139	482	22.5339	148	6.91912	2258	4
ENST00000221455.8	-35.3092	0.200848	2110	291	13.7915	57	2.70142	2229	1
ENST00000221459.7	-43.4922	-0.550494	627	253	40.3509	85	13.5566	746	2
ENST00000221462.9	-43.6163	-0.243392	2827	607	21.4715	127	4.49239	2946	3
ENST00000221466.10	-42.8372	-0.789267	1392	543	39.0086	193	13.8649	1511	5
ENST00000221476.4	-35.6321	-0.596597	1437	466	32.4287	200	13.9179	1556	6
ENST00000221480.6	-47.8119	-0.537842	959	341	35.5579	89	9.2805	1078	2
ENST00000221485.8	-35.3965	-0.646481	2830	948	33.4982	323	11.4134	2949	6
ENST00000221486.5	-31.9167	-0.621215	2634	854	32.4222	309	11.7312	2753	9
ENST00000221494.10	-39.7052	-1.07881	1500	607	40.4667	521	34.7333	1619	11
ENST00000221496.5	-53.4346	0.131574	1690	183	10.8284	27	1.59763	1809	1
ENST00000221498.7	-40.6724	-1.23894	820	490	59.7561	177	21.5854	939	8
ENST00000221504.12	-39.4875	-0.342971	2060	542	26.3107	110	5.33981	2179	3
ENST00000221515.6	-43.7758	0.353401	397	30	7.55668	0	0	516	0
ENST00000221538.8	-36.0553	-0.0505768	2323	356	15.325	27	1.16229	2442	0
ENST00000221543.10	-38.2212	-0.222014	1976	500	25.3036	144	7.28745	2095	2
ENST00000221554.13	-37.5947	-0.121075	1554	284	18.2754	70	4.5045	1673	0
ENST00000221561.12	-34.5628	-0.593008	1765	702	39.7734	321	18.187	1884	8
ENST00000221566.7	-38.3421	-0.0548627	2112	333	15.767	47	2.22538	2231	1
ENST00000221573.11	-42.3246	-0.319557	1401	344	24.5539	129	9.20771	1520	3
ENST00000221576.4	-33.3743	-1.04008	385	223	57.9221	37	9.61039	504	0
ENST00000221665.5	-45.0608	-0.580143	2526	840	33.2542	348	13.7767	2645	7
ENST00000221671.8	-34.2822	-0.405048	3227	996	30.8646	284	8.80074	3346	6
ENST00000221700.11	-30.9058	-0.0710571	2242	415	18.5103	92	4.10348	2361	4
ENST00000221730.8	-39.8631	-0.633909	1719	633	36.8237	201	11.6928	1838	5
ENST00000221735.11	-27.7506	-0.0836301	2190	453	20.6849	114	5.20548	2309	3
ENST00000221742.7	-39.2542	-0.563769	1600	514	32.125	128	8	1719	3
ENST00000221770.7	-32.4053	-0.505627	2202	660	29.9728	167	7.58401	2321	3
ENST00000221784.8	-20.0715	0.465308	439	4	0.911162	0	0	558	0
ENST00000221797.5	-27.0393	-0.254615	481	113	23.4927	61	12.6819	600	1
ENST00000221801.8	-35.0393	-0.550795	1006	331	32.9026	142	14.1153	1125	1
ENST00000221804.5	-30.3188	-1.19041	512	289	56.4453	92	17.9688	631	2
ENST00000221818.5	-41.1038	-0.177476	1664	356	21.3942	131	7.8726	1783	1
ENST00000221847.6	-37.9917	-0.512907	1039	307	29.5476	87	8.37344	1158	1
ENST00000221855.8	-38.2336	0.0594931	868	134	15.4378	19	2.18894	987	0
ENST00000221856.11	-40.8101	-0.455128	1714	492	28.7048	119	6.94282	1833	1
ENST00000221859.9	-31.3802	0.869815	324	4	1.23457	0	0	443	0
ENST00000221891.8	-42.6445	-0.504785	2376	770	32.4074	223	9.38552	2495	4
ENST00000221899.7	-42.0623	-0.284302	2678	671	25.056	184	6.8708	2797	5
ENST00000221922.11	-42.2188	-0.285451	1908	398	20.8595	133	6.97065	2027	4
ENST00000221930.6	-39.3503	-0.424889	2661	798	29.9887	227	8.53063	2780	5
ENST00000221943.13	-35.666	-0.468551	1573	429	27.2727	85	5.40369	1692	2
ENST00000221954.6	-36.3904	-0.863849	1086	504	46.4088	134	12.3389	1205	3
ENST00000221957.9	-38.9214	-0.708571	2113	782	37.009	287	13.5826	2232	5
ENST00000221972.8	-38.3977	-1.03742	980	506	51.6327	236	24.0816	1099	6
ENST00000221973.7	-38.7078	-0.876146	864	363	42.0139	121	14.0046	983	3
ENST00000221975.6	-39.5717	-0.86252	381	182	47.769	43	11.2861	500	1
ENST00000221978.10	-37.7227	-0.616595	655	261	39.8473	43	6.56489	774	0
ENST00000221980.5	-48.0685	-0.0929519	2910	454	15.6014	96	3.29897	3029	3
ENST00000221992.11	-26.2963	-0.769692	3382	1420	41.987	585	17.2975	3501	16
ENST00000221996.12	-33.2523	-0.831076	4247	1879	44.243	665	15.6581	4366	12
ENST00000222002.4	-26.7324	-0.746202	1785	703	39.3838	215	12.0448	1904	3
ENST00000222005.7	-36.2528	-0.360387	1499	357	23.8159	73	4.86991	1618	0
ENST00000222008.11	-42.2618	0.263471	631	65	10.3011	10	1.58479	750	0
ENST00000222032.10	-38.0077	-0.580048	414	135	32.6087	14	3.38164	533	1
ENST00000222033.6	-42.1041	-0.357472	1321	375	28.3876	101	7.64572	1440	2
ENST00000222115.5	-47.9404	-0.280813	1968	564	28.6585	123	6.25	2087	2
ENST00000222120.8	-33.3226	-0.657959	4121	1525	37.0056	642	15.5787	4240	17
ENST00000222122.10	-43.8357	-0.178542	2051	410	19.9902	97	4.7294	2170	2
ENST00000222139.11	-37.7359	-0.372011	2292	751	32.7661	248	10.8202	2411	3
ENST00000222145.9	-48.3642	-0.115808	3080	492	15.974	102	3.31169	3199	0
ENST00000222157.5	-38.0918	-0.853036	774	326	42.1189	73	9.43152	893	1
ENST00000222190.9	-37.919	-1.18169	480	288	60	79	16.4583	599	1
ENST00000222212.6	-35.9409	-0.372854	897	238	26.5329	51	5.68562	1016	1
ENST00000222214.10	-38.9752	-0.20989	1733	388	22.3889	115	6.63589	1852	3
ENST00000222219.8	-36.4111	-0.954222	1819	855	47.0038	208	11.4349	1938	5
ENST00000222224.4	-42.226	-0.956418	1262	546	43.2647	264	20.9192	1381	8
ENST00000222247.10	-36.12	-0.0802913	515	106	20.5825	35	6.79612	634	2
ENST00000222248.4	-37.9835	-0.541555	3485	1277	36.6428	371	10.6456	3604	8
ENST00000222249.13	-41.6506	-0.763477	3506	1506	42.9549	428	12.2076	3625	9
ENST00000222250.5	-43.0975	-0.791885	2382	1033	43.3669	334	14.0218	2501	9
ENST00000222254.13	-41.408	-0.46748	3861	1139	29.5001	453	11.7327	3980	10
ENST00000222256.9	-32.682	-0.189085	1377	336	24.4009	126	9.15033	1496	3
ENST00000222266.2	-40.1601	-1.94698	484	263	54.3388	218	45.0413	603	5
ENST00000222271.7	-42.1076	-0.0121174	2333	445	19.0742	103	4.41492	2452	3
ENST00000222275.2	-32.3301	-0.274946	1104	230	20.8333	52	4.71014	1223	0
ENST00000222284.10	-35.6964	-0.292083	749	173	23.0975	26	3.4713	868	0
ENST00000222286.9	-35.9257	-0.457916	1329	389	29.2701	111	8.35214	1448	5
ENST00000222304.5	-33.3021	0.00655052	287	55	19.1638	18	6.27178	406	0
ENST00000222305.8	-37.3307	0.117216	1627	228	14.0135	34	2.08974	1746	1
ENST00000222307.9	-35.6197	-0.699012	1225	523	42.6939	102	8.32653	1344	0
ENST00000222308.8	-42.94	-0.437593	1591	473	29.7297	123	7.73099	1710	1
ENST00000222329.9	-40.9978	-0.839346	2553	1097	42.9691	390	15.2761	2672	6
ENST00000222330.8	-38.2618	-0.720902	2074	855	41.2247	344	16.5863	2193	8
ENST00000222339.7	-39.6453	-0.879119	3190	1429	44.7962	465	14.5768	3309	1
ENST00000222345.11	-38.5685	-0.577947	7885	2677	33.9505	1062	13.4686	8004	23
ENST00000222374.3	-41.1446	-0.997261	2070	875	42.2705	531	25.6522	2189	10
ENST00000222381.8	-23.4312	-0.515827	2274	714	31.3984	281	12.3571	2393	5
ENST00000222382.5	-22.7527	-0.413789	1396	346	24.7851	46	3.29513	1515	0
ENST00000222388.6	-32.0025	-0.587231	2066	575	27.8316	226	10.939	2185	4
ENST00000222390.11	-19.909	-0.223759	5715	1116	19.5276	224	3.91951	5834	4
ENST00000222399.11	-29.1843	-0.0719472	5531	915	16.5431	205	3.70638	5650	5
ENST00000222402.8	-28.5494	-0.854031	3863	1572	40.6938	508	13.1504	3982	11
ENST00000222462.3	-25.6536	-0.252118	3031	617	20.3563	173	5.70769	3150	6
ENST00000222481.9	-29.2097	-0.326499	1211	290	23.9472	43	3.55078	1330	0
ENST00000222482.10	-29.0802	-0.396125	2671	898	33.6204	362	13.553	2790	8
ENST00000222511.10	-20.764	-0.507451	7412	2467	33.2839	889	11.9941	7531	18
ENST00000222543.11	-21.6022	-0.302797	2088	555	26.5805	131	6.27395	2207	2
ENST00000222547.8	-21.0855	-0.42572	1362	381	27.9736	76	5.58003	1481	2
ENST00000222553.8	-19.7206	-0.234473	4241	950	22.4004	161	3.79627	4360	3
ENST00000222567.6	-20.9921	-0.410906	3774	989	26.2056	338	8.95601	3893	11
ENST00000222572.8	-24.0673	-0.204816	1491	276	18.5111	36	2.41449	1610	0
ENST00000222573.5	-22.2951	-0.187097	8855	1675	18.9159	309	3.48955	8974	4
ENST00000222574.9	-26.6588	-0.950814	2715	1198	44.1252	432	15.9116	2834	8
ENST00000222584.8	-22.4743	-0.57475	5958	2054	34.4747	710	11.9168	6077	14
ENST00000222597.6	-20.6519	-0.671162	1884	721	38.2696	269	14.2781	2003	4
ENST00000222644.9	-20.7075	-0.474024	8333	2223	26.6771	733	8.79635	8452	14
ENST00000222673.6	-35.1721	-0.445206	4074	1156	28.3751	462	11.3402	4193	10
ENST00000222674.2	-18.6224	-0.145994	1071	254	23.7162	72	6.72269	1190	3
ENST00000222690.10	-26.2129	-0.670171	3685	1362	36.9607	362	9.82361	3804	6
ENST00000222693.5	-20.6576	-0.355021	2834	799	28.1934	306	10.7975	2953	6
ENST00000222718.7	-27.3491	-0.437773	1567	460	29.3555	194	12.3803	1686	7
ENST00000222725.10	-43.7601	-0.373328	2326	662	28.4609	209	8.98538	2445	5
ENST00000222726.4	-28.9959	0.257718	1551	207	13.3462	35	2.25661	1670	1
ENST00000222728.3	-36.0685	-0.323149	870	270	31.0345	63	7.24138	989	1
ENST00000222747.8	-23.9586	-0.0091768	2466	473	19.1809	82	3.32522	2585	2
ENST00000222761.7	-45.161	0.00284576	1381	241	17.4511	48	3.47574	1500	0
ENST00000222792.10	-28.2527	-0.490308	3411	1094	32.0727	368	10.7886	3530	10
ENST00000222800.7	-38.436	-0.484663	1364	483	35.4106	128	9.38416	1483	3
ENST00000222803.10	-24.4744	-0.866627	4859	1877	38.6293	852	17.5345	4978	20
ENST00000222812.8	-38.521	-0.577953	1983	689	34.7453	241	12.1533	2102	4
ENST00000222823.9	-35.8203	-0.616435	4384	1569	35.7892	450	10.2646	4503	6
ENST00000222902.6	-36.6536	-0.899503	463	182	39.3089	61	13.1749	582	2
ENST00000222969.10	-33.0414	-0.435627	933	272	29.1533	74	7.9314	1052	3
ENST00000222982.8	-23.403	-0.129963	1601	265	16.5522	56	3.49781	1720	0
ENST00000222990.8	-39.9787	-0.256659	4585	1201	26.1941	313	6.82661	4704	7
ENST00000223023.5	-22.3554	-0.499164	4244	1263	29.7597	491	11.5693	4363	8
ENST00000223026.9	-25.3123	-0.825264	2291	929	40.55	344	15.0153	2410	6
ENST00000223028.11	-20.2096	0.0480985	1888	318	16.8432	75	3.97246	2007	2
ENST00000223029.8	-32.1914	-0.340695	1079	231	21.4087	15	1.39018	1198	0
ENST00000223051.8	-40.931	-0.621641	2767	1004	36.2848	394	14.2392	2886	11
ENST00000223054.8	-38.7525	-0.619679	934	296	31.6916	152	16.2741	1053	5
ENST00000223061.6	-37.7773	0.0261704	1397	251	17.9671	27	1.93271	1516	1
ENST00000223073.6	-27.8493	-0.826128	15388	6325	41.1035	2402	15.6096	15507	53
ENST00000223084.7	-27.2317	-0.0116071	1176	155	13.1803	8	0.680272	1295	0
ENST00000223095.5	-31.5979	-0.618331	3037	1008	33.1906	366	12.0514	3156	5
ENST00000223114.9	-35.3399	-1.13461	2028	1105	54.4872	443	21.8442	2147	8
ENST00000223122.4	-20.2849	-0.500229	1658	575	34.6803	135	8.14234	1777	0
ENST00000223127.8	-39.8937	-0.485366	2702	899	33.2717	222	8.21614	2821	2
ENST00000223129.8	-26.1666	-0.287265	1901	480	25.2499	105	5.52341	2020	2
ENST00000223136.5	-40.5078	-1.12321	751	357	47.5366	167	22.237	870	7
ENST00000223145.10	-29.1655	-0.336962	4622	1200	25.9628	347	7.50757	4741	9
ENST00000223167.5	-32.8319	-0.745232	885	328	37.0621	121	13.6723	1004	4
ENST00000223190.8	-32.8126	-0.742816	2305	767	33.2755	257	11.1497	2424	5
ENST00000223208.10	-24.2695	-0.434965	6173	1791	29.0134	580	9.39576	6292	15
ENST00000223210.5	-38.2297	-0.711036	6823	2439	35.7467	985	14.4365	6942	20
ENST00000223215.10	-28.3677	-0.418662	2527	618	24.4559	185	7.32093	2646	4
ENST00000223271.8	-42.9602	-0.211908	566	129	22.7915	25	4.41696	685	0
ENST00000223273.7	-19.3168	0.27238	752	47	6.25	11	1.46277	871	0
ENST00000223293.10	-24.5031	-0.597795	1324	501	37.8399	143	10.8006	1443	3
ENST00000223321.9	-23.9595	-0.593103	1315	370	28.1369	70	5.32319	1434	1
ENST00000223324.3	-24.2066	0.321568	740	84	11.3514	2	0.27027	859	0
ENST00000223336.10	-29.5533	-0.466733	808	251	31.0644	65	8.04455	927	0
ENST00000223357.8	-36.1212	-0.172011	3978	872	21.9206	247	6.20915	4097	6
ENST00000223361.7	-36.2305	-0.177733	1478	306	20.7037	59	3.99188	1597	0
ENST00000223364.7	-34.9785	-0.117221	493	53	10.7505	1	0.20284	612	0
ENST00000223368.7	-33.2038	-0.314087	1544	409	26.4896	118	7.64249	1663	2
ENST00000223369.3	-37.9307	-0.794804	2648	1088	41.0876	549	20.7326	2767	11
ENST00000223398.11	-41.169	-0.379815	5504	1537	27.9251	344	6.25	5623	5
ENST00000223423.8	-32.9226	-0.523558	2209	631	28.565	217	9.82345	2328	6
ENST00000223428.8	-23.7964	-0.829138	5035	2102	41.7478	633	12.572	5154	18
ENST00000223459.10	-40.4073	-0.76315	2387	969	40.5949	307	12.8613	2506	2
ENST00000223500.9	-20.7176	-0.331257	1782	469	26.3187	119	6.67789	1901	4
ENST00000223528.6	-21.3596	-0.54653	7245	2192	30.2553	607	8.37819	7364	10
ENST00000223609.10	-22.2983	-0.398068	2578	626	24.2824	166	6.4391	2697	4
ENST00000223641.5	-32.8733	-0.481596	445	139	31.236	50	11.236	564	0
ENST00000223642.3	-22.5302	-0.3425	5345	1359	25.4256	218	4.07858	5464	5
ENST00000223791.7	-38.4355	-0.611406	4295	1426	33.2014	347	8.07916	4414	7
ENST00000223795.2	-26.7733	-0.614544	1787	625	34.9748	176	9.84891	1906	1
ENST00000223836.10	-36.2904	0.0896759	617	68	11.0211	14	2.26904	736	1
ENST00000223862.2	-23.0967	-0.281191	890	179	20.1124	8	0.898876	1009	2
ENST00000223864.7	-26.4385	-1.15415	862	457	53.0162	172	19.9536	981	3
ENST00000223865.8	-38.0497	-0.930169	3259	1524	46.7628	677	20.7732	3378	18
ENST00000223951.10	-22.413	-0.316279	3644	911	25	252	6.91548	3763	6
ENST00000224073.6	-33.8799	-0.118674	543	89	16.3904	34	6.26151	662	2
ENST00000224140.6	-23.6088	-0.394465	10982	3151	28.6924	839	7.63977	11101	16
ENST00000224237.9	-32.1414	-0.371081	1749	475	27.1584	133	7.60435	1868	4
ENST00000224337.9	-23.1018	-0.155526	1665	388	23.3033	76	4.56456	1784	0
ENST00000224356.5	-32.3932	-0.402958	1998	577	28.8789	131	6.55656	2117	2
ENST00000224652.10	-23.5717	-0.496606	4811	1403	29.1623	401	8.33507	4930	7
ENST00000224721.12	-36.9172	-0.335555	11019	3072	27.8791	844	7.6595	11138	19
ENST00000224756.12	-21.108	-0.37778	7545	2052	27.1968	424	5.61962	7664	2
ENST00000224784.10	-28.7794	0.0349675	1230	166	13.4959	37	3.00813	1349	0
ENST00000224807.9	-36.424	-1.00687	2970	1368	46.0606	645	21.7172	3089	20
ENST00000224862.7	-42.9045	-0.35502	2243	642	28.6224	190	8.4708	2362	2
ENST00000224949.9	-27.9449	-0.191312	3308	588	17.7751	80	2.41838	3427	0
ENST00000224950.8	-27.9934	-0.787637	6250	2491	39.856	743	11.888	6369	11
ENST00000225171.7	-22.871	-0.585209	1102	302	27.4047	76	6.89655	1221	1
ENST00000225174.8	-32.3196	-0.234121	2077	518	24.9398	97	4.6702	2196	3
ENST00000225235.5	-28.0515	-0.492476	5518	1803	32.6749	454	8.22762	5637	7
ENST00000225275.4	-37.1397	-0.461469	3097	962	31.0623	346	11.1721	3216	7
ENST00000225276.10	-32.3722	-0.70149	1785	743	41.6246	285	15.9664	1904	6
ENST00000225296.8	-30.0447	-0.421477	5416	1481	27.3449	398	7.3486	5535	6
ENST00000225298.12	-28.8076	-0.687701	1757	604	34.3768	192	10.9277	1876	4
ENST00000225308.12	-41.2353	-0.383656	1488	393	26.4113	161	10.8199	1607	4
ENST00000225328.10	-35.0249	-0.1673	1941	354	18.238	80	4.12159	2060	2
ENST00000225371.6	-37.8898	-0.672288	2600	1028	39.5385	369	14.1923	2719	9
ENST00000225387.7	-29.9306	-0.291084	664	144	21.6867	21	3.16265	783	1
ENST00000225388.9	-21.2979	-0.466669	10758	3178	29.5408	1093	10.1599	10877	20
ENST00000225394.7	-41.4529	-0.710192	3649	1458	39.9562	638	17.4842	3768	11
ENST00000225430.9	-31.723	-0.502314	618	208	33.657	37	5.98706	737	3
ENST00000225441.11	-38.944	-0.412015	1702	540	31.7274	125	7.3443	1821	1
ENST00000225474.6	-40.8007	-1.16128	1390	705	50.7194	373	26.8345	1509	12
ENST00000225504.8	-28.2787	-0.695186	1369	503	36.7421	219	15.9971	1488	4
ENST00000225512.6	-31.5154	-0.453362	3168	952	30.0505	275	8.68056	3287	5
ENST00000225519.5	-35.9288	-0.438035	3669	1143	31.1529	318	8.66721	3788	5
ENST00000225525.4	-38.5155	-0.956158	1161	483	41.6021	239	20.5857	1280	5
ENST00000225538.4	-37.9428	-1.0937	2543	1262	49.6264	674	26.5041	2662	3
ENST00000225550.4	-35.7163	-0.389587	1624	451	27.7709	128	7.88177	1743	4
ENST00000225567.9	-31.6804	-0.352673	1126	283	25.1332	88	7.81528	1245	2
ENST00000225573.5	-32.3628	-1.02527	2137	949	44.408	438	20.496	2256	14
ENST00000225576.7	-29.9636	-0.295163	1408	295	20.9517	77	5.46875	1527	1
ENST00000225577.9	-20.8028	-0.286416	5309	1250	23.5449	218	4.10623	5428	3
ENST00000225603.9	-27.65	-0.633558	2063	725	35.143	330	15.9961	2182	8
ENST00000225609.10	-31.5728	-1.09602	1170	613	52.3932	262	22.3932	1289	8
ENST00000225614.6	-45.4917	-0.321878	1326	300	22.6244	64	4.82655	1445	3
ENST00000225648.4	-35.9172	-0.23632	1557	394	25.3051	113	7.25755	1676	3
ENST00000225655.6	-33.0801	-0.0530814	688	211	30.6686	64	9.30233	807	1
ENST00000225665.12	-37.3295	-0.428137	1573	433	27.527	102	6.48442	1692	1
ENST00000225688.4	-39.1526	-0.331565	1629	429	26.3352	93	5.70902	1748	1
ENST00000225696.8	-23.1716	-0.0408193	2075	373	17.9759	55	2.6506	2194	1
ENST00000225698.8	-33.3483	-0.595971	1050	334	31.8095	101	9.61905	1169	1
ENST00000225719.9	-23.9694	-0.179579	9253	1948	21.0526	477	5.15508	9372	8
ENST00000225724.9	-27.9313	-0.49141	5920	1979	33.4291	536	9.05405	6039	11
ENST00000225726.10	-24.0808	-0.431024	3164	951	30.0569	345	10.9039	3283	7
ENST00000225728.8	-25.1158	-0.651947	1510	534	35.3642	111	7.35099	1629	0
ENST00000225729.8	-37.3125	-0.665727	1781	708	39.7529	182	10.219	1900	4
ENST00000225737.11	-24.3241	-0.297553	3944	797	20.2079	188	4.76673	4063	4
ENST00000225740.11	-37.7076	-0.0621579	1520	266	17.5	41	2.69737	1639	1
ENST00000225742.13	-35.6619	-0.563896	1681	612	36.4069	236	14.0393	1800	4
ENST00000225777.7	-40.291	-0.930748	2206	1072	48.5947	309	14.0073	2325	5
ENST00000225792.10	-23.9878	-0.393217	3565	1049	29.425	304	8.52735	3684	6
ENST00000225805.8	-27.2829	-0.902633	4462	1960	43.9265	927	20.7754	4581	20
ENST00000225823.6	-40.9054	-0.432831	3324	1002	30.1444	314	9.44645	3443	6
ENST00000225831.4	-22.2508	-0.620643	622	196	31.5113	25	4.01929	741	0
ENST00000225842.4	-28.636	-0.369389	475	95	20	7	1.47368	594	0
ENST00000225844.7	-27.0464	-0.615369	704	238	33.8068	133	18.892	823	3
ENST00000225873.9	-25.3392	-0.425612	2498	718	28.743	254	10.1681	2617	5
ENST00000225899.3	-38.3547	-0.55759	1631	591	36.2354	146	8.95156	1750	1
ENST00000225916.10	-38.9895	-0.614833	2996	1048	34.98	293	9.77971	3115	3
ENST00000225927.7	-47.1208	-0.902763	2356	1052	44.652	385	16.3413	2475	11
ENST00000225929.5	-46.5141	-0.319668	1146	267	23.2984	76	6.63176	1265	1
ENST00000225941.6	-39.1545	-0.606291	1510	534	35.3642	146	9.66887	1629	3
ENST00000225964.9	-37.233	0.124498	6608	1266	19.1586	553	8.36864	6727	15
ENST00000225969.9	-34.8483	-0.339594	567	102	17.9894	22	3.88007	686	1
ENST00000225972.8	-30.8955	-0.803383	2761	1074	38.8989	364	13.1836	2880	11
ENST00000225983.10	-40.3344	-0.970916	5207	2510	48.2043	1214	23.3148	5326	30
ENST00000225992.7	-34.9912	-0.329296	341	104	30.4985	16	4.69208	460	0
ENST00000226004.8	-31.6705	-0.711572	3976	1543	38.8078	537	13.506	4095	10
ENST00000226021.5	-37.215	-0.536644	1183	335	28.3178	93	7.86137	1302	1
ENST00000226067.10	-24.9372	-0.383526	5602	1759	31.3995	628	11.2103	5721	16
ENST00000226091.3	-39.4241	-1.26417	3097	1929	62.2861	710	22.9254	3216	15
ENST00000226105.11	-34.2294	-0.0975843	712	115	16.1517	8	1.1236	831	0
ENST00000226193.6	-31.8862	-0.732315	2350	936	39.8298	407	17.3191	2469	6
ENST00000226207.6	-29.1766	-0.948779	5904	2834	48.0014	909	15.3963	6023	17
ENST00000226218.9	-39.5172	-0.888872	1507	733	48.6397	152	10.0863	1626	2
ENST00000226225.7	-32.1676	-0.623419	3451	1206	34.9464	376	10.8954	3570	6
ENST00000226230.8	-24.695	-0.231651	2344	489	20.8618	162	6.91126	2463	4
ENST00000226247.2	-34.4942	-0.811043	3317	1360	41.0009	566	17.0636	3436	13
ENST00000226253.9	-35.0126	-0.576273	1489	496	33.3109	171	11.4842	1608	2
ENST00000226279.8	-24.5947	-0.645797	5501	1830	33.2667	652	11.8524	5620	12
ENST00000226284.7	-20.5875	-0.217194	1454	399	27.4415	87	5.98349	1573	2
ENST00000226299.8	-30.3446	-0.320597	2094	551	26.3133	133	6.35148	2213	5
ENST00000226317.10	-23.2489	-0.193018	1418	337	23.7659	121	8.53315	1537	3
ENST00000226319.11	-26.2578	-0.428703	5576	1746	31.3128	644	11.5495	5695	15
ENST00000226328.8	-20.5862	-0.292987	4114	1052	25.5712	254	6.17404	4233	5
ENST00000226355.5	-20.8694	-0.155671	1878	300	15.9744	43	2.28967	1997	0
ENST00000226359.2	-25.0618	-0.814641	1795	708	39.4429	252	14.039	1914	6
ENST00000226382.4	-33.0102	-0.323792	2666	785	29.4449	310	11.6279	2785	6
ENST00000226413.4	-21.2818	-0.725262	2045	849	41.5159	285	13.9364	2164	1
ENST00000226432.9	-29.2865	-0.831316	2325	990	42.5806	316	13.5914	2444	7
ENST00000226444.4	-21.4272	-0.610556	1654	589	35.6106	143	8.64571	1773	2
ENST00000226460.5	-22.271	-1.75113	547	340	62.1572	282	51.5539	666	5
ENST00000226522.8	-21.838	-0.432734	1101	366	33.2425	124	11.2625	1220	5
ENST00000226524.4	-26.1099	-0.106811	624	93	14.9038	1	0.160256	743	0
ENST00000226574.9	-30.5409	-0.368394	3936	1017	25.8384	178	4.52236	4055	4
ENST00000226725.11	-27.8213	-0.278164	3066	697	22.7332	169	5.51207	3185	5
ENST00000226730.4	-17.834	-0.749462	910	363	39.8901	122	13.4066	1029	2
ENST00000226760.5	-38.4754	-0.386975	3521	866	24.5953	227	6.44703	3640	2
ENST00000226796.7	-27.1511	-0.619252	896	289	32.2545	99	11.0491	1015	2
ENST00000226798.9	-19.9914	-0.0778813	859	169	19.674	44	5.12224	978	1
ENST00000226951.11	-22.2856	-0.436082	5383	1581	29.3702	466	8.65688	5502	12
ENST00000227065.8	-31.2234	-0.424322	2589	751	29.0073	232	8.96099	2708	4
ENST00000227135.6	-24.039	-0.935368	734	350	47.6839	148	20.1635	853	5
ENST00000227155.9	-40.1785	-0.913693	2093	884	42.236	419	20.0191	2212	9
ENST00000227157.8	-23.1993	-0.0906335	1768	304	17.1946	40	2.26244	1887	0
ENST00000227163.8	-41.4975	-0.552955	1049	322	30.6959	73	6.95901	1168	2
ENST00000227214.10	-32.0014	-0.286052	1897	542	28.5714	184	9.69953	2016	4
ENST00000227251.7	-27.6748	-0.496049	729	241	33.059	38	5.21262	848	0
ENST00000227266.10	-27.6861	-0.556134	1751	592	33.8093	73	4.16905	1870	2
ENST00000227322.8	-27.0028	-0.496935	6420	1933	30.109	624	9.71963	6539	14
ENST00000227348.9	-23.8369	-0.315709	2354	574	24.384	251	10.6627	2473	5
ENST00000227349.7	-22.7827	-0.512011	6938	2361	34.03	762	10.983	7057	9
ENST00000227378.7	-27.0612	-0.583972	2067	728	35.2201	168	8.12772	2186	4
ENST00000227451.4	-35.1662	-0.801744	5884	2483	42.1992	965	16.4004	6003	22
ENST00000227471.7	-45.2859	-0.538331	2175	687	31.5862	114	5.24138	2294	1
ENST00000227474.8	-23.7477	-0.347105	1710	449	26.2573	148	8.65497	1829	3
ENST00000227495.10	-39.8945	-0.518701	1671	509	30.4608	85	5.08677	1790	0
ENST00000227503.13	-31.6758	-0.329564	2731	785	28.744	205	7.50641	2850	5
ENST00000227507.3	-30.281	-0.212076	4119	935	22.6997	317	7.69604	4238	7
ENST00000227520.10	-36.8972	-0.718493	1732	694	40.0693	209	12.067	1851	3
ENST00000227524.9	-35.0883	-0.43037	2218	675	30.4328	151	6.80794	2337	2
ENST00000227525.8	-38.2948	-0.968577	2010	946	47.0647	496	24.6766	2129	13
ENST00000227618.8	-29.9219	-0.184316	767	189	24.6415	81	10.5606	886	3
ENST00000227638.8	-30.752	-0.175236	2733	572	20.9294	112	4.09806	2852	2
ENST00000227665.9	-43.3737	-1.33549	1762	1012	57.4347	419	23.7798	1881	8
ENST00000227667.8	-38.9892	-1.12822	416	198	47.5962	93	22.3558	535	5
ENST00000227752.7	-36.9535	-0.814016	3576	1526	42.6734	595	16.6387	3695	15
ENST00000227756.5	-38.0069	-0.568305	2384	715	29.9916	182	7.63423	2503	4
ENST00000227758.6	-21.905	-0.423971	3624	970	26.766	236	6.51214	3743	4
ENST00000227868.9	-23.0373	-0.26341	2381	491	20.6216	133	5.58589	2500	2
ENST00000227880.8	-37.9985	-0.329099	2387	600	25.1362	101	4.23125	2506	1
ENST00000227918.3	-21.3207	0.184289	387	38	9.81912	3	0.775194	506	0
ENST00000228027.12	-38.5435	-0.826914	2288	1012	44.2308	361	15.778	2407	10
ENST00000228136.9	-22.5939	-0.616525	3801	1404	36.9376	420	11.0497	3920	9
ENST00000228140.6	-26.7462	-0.29164	372	55	14.7849	5	1.34409	491	0
ENST00000228226.12	-30.6105	-0.317658	841	213	25.327	62	7.37218	960	1
ENST00000228251.9	-32.2664	-0.165033	1812	391	21.5784	55	3.03532	1931	1
ENST00000228264.10	-37.2986	-0.679394	3598	1515	42.1067	526	14.6192	3717	12
ENST00000228284.8	-30.7684	-0.344644	3585	1051	29.3166	280	7.81032	3704	7
ENST00000228289.9	-23.3451	-0.514962	3424	1006	29.3808	228	6.65888	3543	4
ENST00000228306.8	-36.0406	-0.613998	1138	462	40.5975	150	13.181	1257	2
ENST00000228307.11	-35.4755	-0.425666	3666	1012	27.605	355	9.68358	3785	8
ENST00000228318.7	-27.2823	-0.0766774	1559	304	19.4997	80	5.13149	1678	2
ENST00000228347.9	-25.62	-0.413014	4064	1118	27.5098	229	5.63484	4183	3
ENST00000228425.11	-25.038	-0.712609	5864	2085	35.5559	684	11.6644	5983	16
ENST00000228434.7	-21.622	-0.410848	1557	435	27.9383	126	8.09249	1676	1
ENST00000228437.10	-28.1704	-0.290679	4063	973	23.9478	290	7.13758	4182	0
ENST00000228438.2	-21.2049	-0.756806	1581	630	39.8482	231	14.611	1700	5
ENST00000228463.6	-36.8095	-0.901161	1585	693	43.7224	283	17.8549	1704	5
ENST00000228468.8	-36.4608	-0.832459	3953	1547	39.1348	799	20.2125	4072	22
ENST00000228476.8	-30.9821	-0.896667	1575	674	42.7937	223	14.1587	1694	7
ENST00000228495.11	-29.621	-0.337564	3801	1036	27.256	330	8.68193	3920	7
ENST00000228506.8	-32.1869	-0.884691	6222	2696	43.3301	1051	16.8917	6341	25
ENST00000228510.8	-39.3643	-0.479867	2714	807	29.7347	344	12.675	2833	9
ENST00000228515.6	-30.3901	-0.708765	4398	1669	37.9491	583	13.256	4517	10
ENST00000228534.6	-33.4303	-0.937691	918	384	41.8301	138	15.0327	1037	2
ENST00000228567.7	-20.5666	-0.235848	4342	915	21.0732	352	8.10686	4461	5
ENST00000228606.9	-36.3937	-0.201127	2253	428	18.9969	111	4.92676	2372	3
ENST00000228641.4	-31.2282	-0.240438	1210	315	26.0331	120	9.91736	1329	3
ENST00000228644.4	-28.3433	-0.597157	1421	520	36.5939	131	9.21886	1540	2
ENST00000228682.7	-37.4207	-1.03408	3853	1928	50.0389	793	20.5814	3972	20
ENST00000228705.7	-30.2208	-0.227844	6335	1401	22.1152	348	5.49329	6454	5
ENST00000228740.7	-24.8417	-0.298624	2021	657	32.5087	226	11.1826	2140	7
ENST00000228741.8	-23.5897	-0.557942	4082	1224	29.9853	390	9.55414	4201	8
ENST00000228799.7	-32.0519	-0.353639	2201	599	27.2149	207	9.40482	2320	3
ENST00000228811.8	-24.4777	-0.894482	444	183	41.2162	68	15.3153	563	1
ENST00000228820.9	-20.4538	-0.313467	4330	1027	23.7182	294	6.78984	4449	0
ENST00000228825.12	-22.3271	-0.174486	827	156	18.8634	30	3.62757	946	0
ENST00000228827.8	-23.6058	-0.323333	1338	359	26.8311	62	4.63378	1457	0
ENST00000228837.2	-36.7726	0.104439	624	68	10.8974	0	0	743	0
ENST00000228841.14	-29.7535	0.107846	664	108	16.2651	9	1.35542	783	0
ENST00000228843.13	-18.987	-0.050044	2044	361	17.6614	106	5.18591	2163	5
ENST00000228850.6	-27.9227	-0.559002	3215	1141	35.4899	417	12.9705	3334	9
ENST00000228862.3	-29.2607	-0.442842	3283	979	29.8203	317	9.6558	3402	7
ENST00000228865.3	-24.069	-0.422271	3651	967	26.4859	220	6.02575	3770	1
ENST00000228872.9	-28.5712	-0.375292	2292	520	22.6876	214	9.33682	2411	9
ENST00000228887.5	-29.9011	-0.674233	919	292	31.7737	78	8.48749	1038	3
ENST00000228916.7	-34.974	-0.880508	3030	1237	40.8251	523	17.2607	3149	13
ENST00000228918.9	-38.7139	-0.489876	2015	760	37.7171	236	11.7122	2134	8
ENST00000228922.11	-42.9325	-0.149591	1661	342	20.59	32	1.92655	1780	0
ENST00000228928.12	-33.4315	-0.58944	6480	2015	31.0957	686	10.5864	6599	18
ENST00000228936.6	-22.6292	-0.594979	5041	1631	32.3547	585	11.6048	5160	12
ENST00000228938.5	-23.7706	0.218591	575	42	7.30435	1	0.173913	694	0
ENST00000228945.9	-25.2216	-0.327251	1055	285	27.0142	63	5.97156	1174	1
ENST00000228955.11	-21.14	0.0197857	1353	145	10.7169	23	1.69993	1472	0
ENST00000229002.6	-23.2346	-0.784397	1028	454	44.1634	93	9.04669	1147	1
ENST00000229003.7	-29.9258	-0.723954	2213	918	41.4822	337	15.2282	2332	1
ENST00000229022.9	-34.6326	-0.804995	3285	1442	43.8965	631	19.2085	3404	17
ENST00000229030.4	-39.8137	-0.559266	3162	1028	32.5111	288	9.10816	3281	8
ENST00000229134.5	-19.8892	-0.27378	947	226	23.8648	77	8.13094	1066	2
ENST00000229135.4	-20.5894	-0.188993	1092	198	18.1319	47	4.30403	1211	0
ENST00000229179.9	-23.3788	-0.416826	6094	1804	29.6029	606	9.94421	6213	14
ENST00000229195.7	-25.3761	-0.265688	3163	780	24.6601	176	5.56434	3282	3
ENST00000229201.4	-32.7748	-0.572246	4257	1376	32.3232	422	9.91308	4376	8
ENST00000229214.9	-20.5972	-0.537249	9985	3100	31.0466	980	9.81472	10104	18
ENST00000229238.5	-27.0936	-0.0801412	779	167	21.4377	39	5.00642	898	0
ENST00000229239.10	-35.2389	-0.871587	1166	517	44.3396	173	14.837	1285	2
ENST00000229243.7	-30.4182	-0.572094	1786	613	34.3225	226	12.654	1905	1
ENST00000229251.7	-33.2661	-0.448246	1602	509	31.7728	103	6.42946	1721	2
ENST00000229264.7	-37.8596	-0.626408	1804	659	36.5299	256	14.1907	1923	6
ENST00000229265.10	-33.9573	-1.05742	928	475	51.1853	150	16.1638	1047	5
ENST00000229266.8	-32.4497	-0.23075	1453	262	18.0317	60	4.12939	1572	1
ENST00000229268.12	-37.4962	-0.403579	3062	900	29.3926	375	12.2469	3181	11
ENST00000229270.8	-36.8818	-0.326144	1644	389	23.6618	71	4.31873	1763	3
ENST00000229277.6	-33.6198	-0.571048	2175	689	31.6782	151	6.94253	2294	1
ENST00000229281.6	-41.1016	-0.185271	442	71	16.0633	6	1.35747	561	1
ENST00000229304.5	-25.8723	-0.384284	775	208	26.8387	56	7.22581	894	1
ENST00000229307.9	-26.4899	-0.794276	5063	2089	41.2601	810	15.9984	5182	18
ENST00000229314.10	-19.3169	-0.30223	3134	755	24.0906	149	4.75431	3253	3
ENST00000229328.10	-32.508	-0.701262	2100	806	38.381	215	10.2381	2219	2
ENST00000229329.7	-26.9411	-0.203843	1629	311	19.0915	74	4.54266	1748	2
ENST00000229330.9	-20.9601	-0.289284	5541	1328	23.9668	374	6.74968	5660	11
ENST00000229332.11	-26.7382	-0.986583	1162	645	55.5077	91	7.83133	1281	1
ENST00000229335.11	-25.5125	-0.51437	2684	803	29.918	338	12.5931	2803	10
ENST00000229340.10	-37.0799	-0.474638	2736	963	35.1974	347	12.6827	2855	8
ENST00000229379.3	-31.3876	0.0297129	418	41	9.80861	2	0.478469	537	0
ENST00000229384.5	-42.8016	-0.0809486	253	44	17.3913	0	0	372	0
ENST00000229387.6	-25.8413	-0.412301	3259	942	28.9046	227	6.96533	3378	5
ENST00000229390.8	-34.9985	-0.293253	1033	317	30.6873	125	12.1007	1152	1
ENST00000229395.8	-20.2822	-0.215716	2813	514	18.2723	118	4.19481	2932	3
ENST00000229402.4	-22.046	-0.823709	1359	561	41.2804	173	12.7299	1478	4
ENST00000229405.8	-35.9836	-0.827862	4532	1973	43.5349	835	18.4245	4651	26
ENST00000229447.9	-26.3893	-0.709598	7394	2912	39.3833	1091	14.7552	7513	23
ENST00000229471.8	-25.6515	0.116302	1890	303	16.0317	80	4.2328	2009	2
ENST00000229554.10	-23.6113	-0.655538	2721	960	35.2811	408	14.9945	2840	10
ENST00000229563.6	-31.2029	-0.568038	897	288	32.107	63	7.02341	1016	2
ENST00000229570.9	-20.9598	-0.356382	2286	499	21.8285	209	9.14261	2405	5
ENST00000229583.9	-25.0535	-0.404262	772	181	23.4456	56	7.25389	891	2
ENST00000229595.6	-20.4605	-0.25143	2315	462	19.9568	99	4.27646	2434	3
ENST00000229633.7	-25.0597	-0.634566	3206	1129	35.2152	391	12.1959	3325	9
ENST00000229634.13	-24.0171	-0.286829	2879	578	20.0764	103	3.57763	2998	1
ENST00000229708.4	-23.0059	-0.599761	3092	1050	33.9586	367	11.8693	3211	6
ENST00000229729.11	-33.7703	-0.624716	2466	788	31.9546	306	12.4088	2585	6
ENST00000229758.8	-18.6496	0.292687	1935	202	10.4393	23	1.18863	2054	1
ENST00000229768.9	-25.9889	-0.290527	1346	307	22.8083	74	5.49777	1465	1
ENST00000229769.3	-39.7147	-0.856256	2457	874	35.5718	401	16.3207	2576	10
ENST00000229771.11	-38.9314	-0.403603	2001	645	32.2339	224	11.1944	2120	1
ENST00000229794.8	-30.4707	-0.454484	3660	1221	33.3607	389	10.6284	3779	7
ENST00000229795.7	-29.9728	-0.488867	4200	1419	33.7857	513	12.2143	4319	8
ENST00000229810.9	-29.4506	-0.351615	1164	278	23.8832	26	2.23368	1283	0
ENST00000229812.8	-25.5114	-0.36148	3466	910	26.255	273	7.87651	3585	6
ENST00000229829.7	-32.4317	-0.69357	3345	1156	34.559	336	10.0448	3464	9
ENST00000229854.12	-32.5791	-0.698162	2976	992	33.3333	389	13.0712	3095	10
ENST00000229866.10	-27.101	-0.207536	2005	408	20.3491	60	2.99252	2124	1
ENST00000229903.5	-29.6021	-0.299537	1899	353	18.5887	76	4.00211	2018	2
ENST00000229913.9	-28.4265	-0.138307	1211	253	20.8918	34	2.8076	1330	0
ENST00000229922.7	-22.7785	-0.335438	2806	761	27.1205	252	8.98076	2925	3
ENST00000229955.4	-24.3083	-0.689915	5848	2155	36.8502	812	13.8851	5967	14
ENST00000229971.2	-24.7507	-0.320342	2691	720	26.7559	199	7.39502	2810	2
ENST00000230036.2	-26.6736	-0.549455	5671	1776	31.3172	718	12.6609	5790	13
ENST00000230048.5	-23.6151	-0.696188	3922	1551	39.5461	443	11.2953	4041	8
ENST00000230050.4	-28.9352	-0.307865	384	128	33.3333	30	7.8125	503	1
ENST00000230053.11	-25.7011	-0.397194	6468	1708	26.4069	320	4.94743	6587	4
ENST00000230056.8	-25.8054	-0.52	1144	328	28.6713	25	2.18531	1263	0
ENST00000230085.13	-23.2254	-0.349174	1416	373	26.3418	213	15.0424	1535	3
ENST00000230122.3	-23.5737	-0.483102	5400	1582	29.2963	404	7.48148	5519	9
ENST00000230124.7	-24.528	-0.016231	2892	428	14.7994	113	3.90733	3011	2
ENST00000230173.10	-23.0328	-0.340941	6907	1654	23.9467	360	5.2121	7026	3
ENST00000230256.8	-31.1444	-0.33883	1992	469	23.5442	108	5.42169	2111	2
ENST00000230301.9	-28.4509	-0.349571	1703	473	27.7745	171	10.0411	1822	3
ENST00000230321.10	-43.0752	-0.651305	1510	559	37.0199	244	16.1589	1629	10
ENST00000230323.8	-42.2664	-0.774013	2235	864	38.6577	325	14.5414	2354	12
ENST00000230340.9	-35.6106	-0.339781	1599	343	21.4509	107	6.69168	1718	4
ENST00000230354.10	-25.9113	-0.463278	1742	528	30.31	153	8.78301	1861	4
ENST00000230361.4	-34.9554	-0.750163	2151	895	41.6086	336	15.6206	2270	8
ENST00000230381.7	-32.4674	-0.437023	2882	885	30.7078	224	7.77238	3001	4
ENST00000230402.10	-32.7036	-0.534347	2839	849	29.9049	423	14.8996	2958	9
ENST00000230413.9	-34.0015	0.0956667	780	169	21.6667	85	10.8974	899	5
ENST00000230418.8	-40.1622	-0.718114	3839	1504	39.1769	488	12.7116	3958	11
ENST00000230419.9	-40.6258	-0.742284	4103	1629	39.7027	565	13.7704	4222	13
ENST00000230431.10	-45.772	-0.340242	538	129	23.9777	9	1.67286	657	0
ENST00000230449.9	-25.4067	-0.108361	4337	767	17.685	228	5.25709	4456	6
ENST00000230461.11	-22.6914	-0.392391	4299	1127	26.2154	343	7.9786	4418	9
ENST00000230480.10	-31.3027	-0.0250801	874	111	12.7002	8	0.915332	993	0
ENST00000230510.7	-21.291	0.0294521	3358	528	15.7236	138	4.10959	3477	1
ENST00000230529.9	-26.0082	-0.0735036	1116	144	12.9032	11	0.985663	1235	1
ENST00000230538.12	-25.4407	-0.143676	7109	1474	20.7343	347	4.88114	7228	6
ENST00000230565.3	-22.3849	-0.762264	2425	962	39.6701	428	17.6495	2544	8
ENST00000230568.5	-28.9109	-0.607932	740	205	27.7027	42	5.67568	859	1
ENST00000230582.8	-30.0021	-0.343504	2768	694	25.0723	205	7.40607	2887	6
ENST00000230588.9	-28.3786	-0.380584	2774	676	24.3691	153	5.5155	2893	2
ENST00000230640.10	-21.5915	-0.199531	3842	771	20.0677	123	3.20146	3961	0
ENST00000230658.12	-26.4936	-0.204365	2275	382	16.7912	63	2.76923	2394	2
ENST00000230671.7	-39.1844	-0.697017	3506	1357	38.7051	415	11.8369	3625	5
ENST00000230771.9	-32.3508	-0.536433	2349	764	32.5245	228	9.70626	2468	3
ENST00000230792.7	-19.7248	-0.373372	3369	807	23.9537	267	7.9252	3488	8
ENST00000230859.8	-37.1625	-0.0381368	4911	1017	20.7086	240	4.88699	5030	4
ENST00000230882.9	-25.0375	-0.493567	4780	1422	29.749	376	7.86611	4899	6
ENST00000230895.10	-33.0133	-0.636333	2220	874	39.3694	296	13.3333	2339	4
ENST00000230901.9	-27.4276	-0.359393	3079	816	26.5021	218	7.08022	3198	3
ENST00000230990.7	-30.8205	-0.514846	2239	713	31.8446	104	4.64493	2358	0
ENST00000231004.5	-22.2299	-0.181172	4957	893	18.0149	162	3.26811	5076	2
ENST00000231009.3	-23.0106	-0.641435	1387	494	35.6164	133	9.58904	1506	1
ENST00000231021.9	-20.7216	-0.127179	2963	572	19.3048	119	4.0162	3082	2
ENST00000231061.9	-25.4849	-0.255567	3332	746	22.389	206	6.18247	3451	4
ENST00000231121.3	-34.8572	-0.508508	1582	469	29.646	124	7.83818	1701	2
ENST00000231130.3	-31.4721	-0.43021	3236	895	27.6576	164	5.06799	3355	4
ENST00000231134.8	-29.9827	-0.270194	3291	737	22.3944	225	6.83683	3410	3
ENST00000231136.3	-30.6176	-0.215929	3147	681	21.6397	169	5.37019	3266	4
ENST00000231137.6	-29.1455	-0.244789	3621	874	24.137	133	3.67302	3740	2
ENST00000231173.6	-28.9173	-0.138069	3852	733	19.0291	192	4.98442	3971	5
ENST00000231188.9	-36.6363	-0.563994	6024	2139	35.508	778	12.915	6143	14
ENST00000231198.12	-27.7275	-0.472202	2766	732	26.4642	271	9.79754	2885	5
ENST00000231228.3	-26.1525	-0.45918	2245	708	31.5367	198	8.8196	2364	2
ENST00000231229.8	-33.0184	-0.915891	2110	905	42.891	362	17.1564	2229	10
ENST00000231238.10	-23.9048	-0.486483	1322	393	29.7277	179	13.5401	1441	3
ENST00000231338.7	-25.6279	-0.501054	1840	598	32.5	164	8.91304	1959	1
ENST00000231357.7	-44.28	-0.0915692	2275	419	18.4176	99	4.35165	2394	2
ENST00000231368.10	-22.3988	-0.523232	12015	3967	33.0171	1435	11.9434	12134	34
ENST00000231420.11	-29.1678	-0.618462	2100	832	39.619	268	12.7619	2219	6
ENST00000231423.7	-27.7307	-0.684635	1560	492	31.5385	189	12.1154	1679	2
ENST00000231449.7	-30.2393	-1.05264	496	262	52.8226	55	11.0887	615	0
ENST00000231454.6	-20.3828	-0.255733	696	152	21.8391	16	2.29885	815	0
ENST00000231461.10	-21.6449	-0.454389	6202	1711	27.5879	502	8.09416	6321	11
ENST00000231484.3	-33.6573	-0.681141	6443	2339	36.303	941	14.605	6562	20
ENST00000231498.8	-24.6623	-0.566208	7949	2748	34.5704	854	10.7435	8068	19
ENST00000231509.7	-26.8765	-0.548542	3437	1076	31.3064	302	8.78673	3556	5
ENST00000231512.5	-22.2567	-0.490188	2069	577	27.8879	140	6.76655	2188	4
ENST00000231524.14	-22.2393	-0.370542	3744	960	25.641	228	6.08974	3863	3
ENST00000231526.8	-21.5715	-0.592951	2596	917	35.3236	228	8.78274	2715	3
ENST00000231572.8	-24.6937	-0.548742	2003	662	33.0504	231	11.5327	2122	6
ENST00000231656.13	-43.7129	-0.869771	1656	758	45.7729	340	20.5314	1775	7
ENST00000231668.13	-28.4415	-0.247541	1220	252	20.6557	51	4.18033	1339	1
ENST00000231683.3	-32.3329	-0.43999	961	263	27.3673	52	5.41103	1080	1
ENST00000231706.6	-24.9698	-0.441369	10021	2695	26.8935	861	8.59196	10140	18
ENST00000231721.7	-39.2988	-0.761032	4874	2140	43.9064	701	14.3824	4993	11
ENST00000231749.8	-39.0093	-0.509988	1655	559	33.7764	174	10.5136	1774	4
ENST00000231751.9	-34.255	-0.57362	2602	915	35.1653	317	12.1829	2721	9
ENST00000231790.7	-26.4782	-0.390202	2375	623	26.2316	238	10.0211	2494	6
ENST00000231887.8	-24.9344	-0.441578	3682	1067	28.9788	297	8.06627	3801	4
ENST00000231948.8	-19.9749	0.0458122	2087	295	14.1351	52	2.49161	2206	2
ENST00000232003.5	-22.7081	-0.507686	1828	508	27.7899	228	12.4726	1947	6
ENST00000232014.8	-31.6417	-0.605704	2591	791	30.5288	261	10.0733	2710	5
ENST00000232125.9	-27.4786	-0.538754	682	179	26.2463	60	8.79765	801	1
ENST00000232217.6	-30.8266	-0.656974	575	181	31.4783	12	2.08696	694	0
ENST00000232219.6	-34.3901	-0.0460847	779	122	15.6611	33	4.2362	898	1
ENST00000232375.8	-38.325	-0.720568	3380	1260	37.2781	416	12.3077	3499	9
ENST00000232424.4	-30.2464	-0.367527	1456	404	27.7473	125	8.58516	1575	3
ENST00000232458.9	-20.7547	-0.342513	3968	994	25.0504	247	6.2248	4087	6
ENST00000232461.8	-33.2522	-0.907109	3480	1583	45.4885	685	19.6839	3599	12
ENST00000232496.5	-37.331	-0.633245	1550	536	34.5806	170	10.9677	1669	2
ENST00000232501.8	-32.0655	-0.142727	1423	209	14.6873	29	2.03795	1542	1
ENST00000232508.9	-40.341	-0.750687	1106	436	39.4213	122	11.0307	1225	2
ENST00000232519.9	-22.0412	-0.885954	571	251	43.958	113	19.7898	690	2
ENST00000232564.8	-22.8909	-0.315507	6196	1558	25.1453	404	6.52034	6315	6
ENST00000232603.10	-20.601	-0.382649	3628	910	25.0827	175	4.82359	3747	4
ENST00000232607.7	-31.196	-0.84643	6533	2893	44.2829	909	13.914	6652	27
ENST00000232744.13	-42.2661	-0.359078	1843	547	29.6799	280	15.1926	1962	6
ENST00000232766.6	-33.8163	-0.568332	4503	1540	34.1994	505	11.2147	4622	9
ENST00000232854.8	-37.1555	-0.933995	5968	2878	48.2239	1106	18.5322	6087	24
ENST00000232888.7	-39.3629	-0.353633	1423	366	25.7203	98	6.88686	1542	2
ENST00000232892.12	-22.5267	-0.494494	1444	437	30.2632	96	6.6482	1563	1
ENST00000232905.4	-20.8892	-0.193168	868	153	17.6267	17	1.95853	987	0
ENST00000232974.11	-40.1108	-1.01667	5375	2587	48.1302	973	18.1023	5494	20
ENST00000232975.8	-36.2489	-0.314965	568	151	26.5845	80	14.0845	687	4
ENST00000232978.13	-22.2658	-0.418445	7146	2254	31.5421	690	9.65575	7265	11
ENST00000233025.11	-31.2232	-0.16216	963	191	19.8339	17	1.76532	1082	0
ENST00000233027.10	-25.5839	-0.627765	5934	2101	35.4061	729	12.2851	6053	18
ENST00000233047.8	-33.8154	-0.802839	1895	766	40.4222	298	15.7256	2014	7
ENST00000233055.9	-24.4715	-0.271693	4488	1010	22.5045	264	5.88235	4607	4
ENST00000233057.9	-21.9827	-0.746135	9856	3630	36.8304	1379	13.9915	9975	30
ENST00000233072.10	-25.5205	-0.325712	5641	1311	23.2406	336	5.95639	5760	5
ENST00000233078.8	-34.3391	0.0815679	2041	388	19.0103	112	5.48751	2160	1
ENST00000233084.8	-23.9461	-0.289996	2365	467	19.7463	68	2.87526	2484	1
ENST00000233092.10	-20.7493	0.153502	911	93	10.2086	19	2.08562	1030	2
ENST00000233099.6	-24.6375	-0.201999	6818	1367	20.0499	244	3.57876	6937	5
ENST00000233114.13	-26.2172	-0.4087	1177	361	30.6712	125	10.6202	1296	2
ENST00000233121.7	-31.3941	-0.246477	1771	408	23.0378	101	5.70299	1890	2
ENST00000233143.6	-28.8462	0.382719	342	18	5.26316	0	0	461	0
ENST00000233146.7	-23.8027	-0.35221	2996	708	23.6315	134	4.47263	3115	5
ENST00000233154.9	-36.7854	0.0826816	2547	345	13.5453	55	2.1594	2666	2
ENST00000233156.9	-18.2784	-0.518273	3740	1239	33.1283	378	10.107	3859	6
ENST00000233190.11	-24.7367	-0.670159	11541	4207	36.4526	1695	14.6868	11660	38
ENST00000233202.11	-37.8298	-0.535348	3489	1166	33.4193	333	9.54428	3608	7
ENST00000233242.5	-23.4726	-0.377125	14002	3674	26.2391	836	5.97058	14121	20
ENST00000233330.6	-39.9891	-0.686592	2101	791	37.6487	233	11.09	2220	6
ENST00000233331.12	-39.0694	-0.188898	1062	273	25.7062	53	4.99058	1181	0
ENST00000233336.7	-24.5616	-0.788282	14148	5742	40.5852	2218	15.6771	14267	41
ENST00000233379.9	-31.9872	-0.713114	4656	1713	36.7912	682	14.6478	4775	12
ENST00000233468.5	-20.8746	-0.275789	532	134	25.188	49	9.21053	651	0
ENST00000233505.12	-29.8836	-0.147271	1180	208	17.6271	26	2.20339	1299	0
ENST00000233535.9	-38.9367	-0.749535	2817	1191	42.279	515	18.2819	2936	14
ENST00000233545.6	-30.1468	-0.359636	879	195	22.1843	49	5.57452	998	1
ENST00000233557.7	-32.0827	-0.408826	2768	734	26.5173	175	6.32225	2887	2
ENST00000233573.6	-28.0577	0.0283239	1951	249	12.7627	30	1.53767	2070	0
ENST00000233575.7	-38.5283	-0.992735	2238	1095	48.9276	361	16.1305	2357	6
ENST00000233596.8	-38.9853	-0.195673	1241	306	24.6575	83	6.68815	1360	2
ENST00000233607.6	-48.2809	-0.223758	10032	2599	25.9071	618	6.16029	10151	12
ENST00000233609.8	-40.292	-0.275349	415	52	12.5301	3	0.722892	534	0
ENST00000233612.8	-22.83	-0.074527	1575	285	18.0952	59	3.74603	1694	2
ENST00000233615.7	-39.3564	-0.795862	1056	425	40.2462	143	13.5417	1175	2
ENST00000233623.10	-33.464	-0.791828	3124	1282	41.0371	514	16.4533	3243	14
ENST00000233627.14	-45.4393	-0.107778	639	76	11.8936	8	1.25196	758	0
ENST00000233630.11	-28.9	-0.0163452	788	122	15.4822	53	6.72589	907	3
ENST00000233638.8	-46.1758	-0.389732	2052	525	25.5848	134	6.53021	2171	1
ENST00000233668.9	-43.4496	-0.619109	2436	908	37.2742	309	12.6847	2555	6
ENST00000233710.4	-23.0222	-0.292133	2396	586	24.4574	121	5.05008	2515	1
ENST00000233712.5	-29.6646	-0.528308	1696	439	25.8844	175	10.3184	1815	5
ENST00000233714.8	-27.2346	-0.442572	1528	439	28.7304	109	7.13351	1647	1
ENST00000233735.2	-30.6197	-0.726641	649	262	40.3698	111	17.1032	768	3
ENST00000233741.8	-22.2371	0.0161509	1564	249	15.9207	46	2.94118	1683	2
ENST00000233809.9	-48.0919	-0.0218224	1295	280	21.6216	84	6.48649	1414	5
ENST00000233813.5	-30.8836	-0.837556	6120	2685	43.8725	928	15.1634	6239	16
ENST00000233826.4	-19.3972	-0.334043	3490	863	24.7278	232	6.64756	3609	4
ENST00000233838.9	-26.9284	-0.552497	7437	2498	33.5888	722	9.70822	7556	10
ENST00000233840.3	-42.1333	-0.238311	1024	237	23.1445	82	8.00781	1143	2
ENST00000233892.8	-20.0369	-0.37234	3666	944	25.7501	274	7.47409	3785	9
ENST00000233893.10	-21.9253	-0.274064	438	98	22.3744	9	2.05479	557	0
ENST00000233944.7	-36.3451	-0.879357	2207	1057	47.8931	347	15.7227	2326	7
ENST00000233948.4	-48.9634	-0.0353375	1600	272	17	138	8.625	1719	4
ENST00000233954.6	-25.0433	-0.23328	1878	466	24.8136	59	3.14164	1997	0
ENST00000233957.5	-23.3373	-0.409433	3542	1012	28.5714	296	8.35686	3661	5
ENST00000233969.3	-26.7249	-0.322873	5482	1384	25.2463	406	7.40606	5601	7
ENST00000233997.4	-44.8591	-0.091231	788	134	17.0051	12	1.52284	907	0
ENST00000234038.11	-30.2397	-0.632816	1822	648	35.5653	186	10.2086	1941	4
ENST00000234040.8	-36.6111	-0.282672	4453	1029	23.108	241	5.41208	4572	3
ENST00000234071.7	-39.8615	-0.363265	1654	467	28.2346	121	7.3156	1773	3
ENST00000234091.8	-34.5884	-0.27295	1922	511	26.5869	144	7.4922	2041	2
ENST00000234111.9	-31.302	-0.158481	2357	490	20.7891	39	1.65465	2476	0
ENST00000234115.10	-29.6993	-0.434282	4089	1049	25.6542	299	7.3123	4208	7
ENST00000234142.9	-32.7852	-0.371087	8325	2187	26.2703	583	7.003	8444	11
ENST00000234160.5	-26.0181	-0.525498	2328	728	31.2715	223	9.57904	2447	4
ENST00000234170.10	-20.8608	-0.283722	3227	703	21.7849	103	3.19182	3346	1
ENST00000234179.7	-21.75	-0.405224	5789	1474	25.4621	352	6.0805	5908	7
ENST00000234195.7	-18.1983	0.110579	1866	314	16.8274	33	1.76849	1985	0
ENST00000234198.9	-37.3021	-0.550634	2335	793	33.9615	302	12.9336	2454	10
ENST00000234256.4	-33.0262	-0.448267	4444	1247	28.0603	467	10.5086	4563	11
ENST00000234296.7	-22.9707	-0.387647	4169	1119	26.841	428	10.2663	4288	11
ENST00000234301.3	-21.1457	-0.273773	2163	521	24.0869	91	4.20712	2282	1
ENST00000234310.8	-22.5333	-0.220995	2905	771	26.5404	255	8.77797	3024	7
ENST00000234313.8	-27.7535	-0.504733	2641	792	29.9886	344	13.0254	2760	8
ENST00000234347.10	-42.3257	-0.484159	868	239	27.5346	83	9.56221	987	1
ENST00000234371.10	-47.8098	0.101375	1505	175	11.6279	25	1.66113	1624	0
ENST00000234389.3	-49.1198	-0.00523719	3162	460	14.5478	67	2.11891	3281	2
ENST00000234392.3	-42.3353	-0.42047	1042	262	25.144	69	6.62188	1161	2
ENST00000234396.10	-36.3518	-0.144245	1788	332	18.5682	98	5.48098	1907	3
ENST00000234420.10	-23.6461	-0.488486	7294	2175	29.819	709	9.72032	7413	16
ENST00000234453.10	-21.9908	-0.342272	13773	3883	28.1928	1167	8.4731	13892	22
ENST00000234454.6	-37.6213	-0.277113	1313	280	21.3252	42	3.19878	1432	2
ENST00000234549.11	-28.4811	-0.381008	873	210	24.055	23	2.63459	992	0
ENST00000234590.10	-33.7457	-0.34574	1662	403	24.2479	151	9.08544	1781	3
ENST00000234626.11	-22.121	-0.259276	3096	636	20.5426	152	4.90956	3215	2
ENST00000234677.7	-31.4108	-0.406852	1795	512	28.5237	155	8.6351	1914	2
ENST00000234701.7	-23.7813	-0.164425	3191	489	15.3243	117	3.66656	3310	2
ENST00000234739.8	-30.8813	-0.744044	6070	2526	41.6145	790	13.0148	6189	16
ENST00000234798.4	-47.9206	-1.09906	989	512	51.7695	214	21.638	1108	4
ENST00000234816.7	-19.6484	-0.592415	3424	1144	33.4112	338	9.8715	3543	7
ENST00000234827.6	-27.17	-0.840384	10310	4513	43.773	1552	15.0533	10429	32
ENST00000234831.10	-22.483	-0.47305	6338	1828	28.8419	413	6.51625	6457	10
ENST00000234875.9	-25.47	-0.335129	1942	458	23.5839	185	9.52626	2061	5
ENST00000234961.7	-35.9153	-0.996439	9198	4357	47.369	1741	18.928	9317	42
ENST00000235090.10	-30.9049	-0.574882	2337	937	40.0941	300	12.837	2456	8
ENST00000235150.4	-35.7498	-0.00636117	2215	364	16.4334	72	3.25056	2334	3
ENST00000235180.4	-44.9263	-0.628428	3468	1255	36.188	519	14.9654	3587	16
ENST00000235307.7	-26.8398	-0.702125	10174	3796	37.3108	1340	13.1708	10293	25
ENST00000235310.7	-42.2343	-0.173929	1741	311	17.8633	58	3.33142	1860	0
ENST00000235329.10	-32.7353	-0.308361	4288	1078	25.1399	289	6.73974	4407	8
ENST00000235332.6	-43.5006	-0.784768	1422	601	42.2644	276	19.4093	1541	6
ENST00000235345.6	-25.7478	-0.557519	6074	1751	28.8278	332	5.46592	6193	6
ENST00000235347.4	-32.0954	-0.306444	1406	339	24.111	110	7.82361	1525	2
ENST00000235349.6	-30.2064	-0.493312	1721	582	33.8175	136	7.90238	1840	3
ENST00000235372.11	-25.8741	-0.526818	7838	2512	32.049	715	9.12223	7957	12
ENST00000235382.7	-23.773	-0.519601	1229	486	39.5443	133	10.8218	1348	4
ENST00000235453.8	-22.4419	-0.0818545	2076	412	19.8459	54	2.60116	2195	2
ENST00000235521.4	-23.157	-0.0824357	2681	447	16.6729	92	3.43156	2800	1
ENST00000235532.9	-29.2715	-0.0954865	1336	231	17.2904	21	1.57186	1455	0
ENST00000235628.1	-37.9731	-0.202227	988	224	22.6721	51	5.16194	1107	1
ENST00000235739.6	-31.8986	-1.06385	764	390	51.0471	232	30.3665	883	2
ENST00000235790.9	-27.7274	-0.0576702	4348	743	17.0883	160	3.67985	4467	4
ENST00000235835.7	-41.0578	-0.413121	1243	349	28.0772	108	8.68866	1362	4
ENST00000235878.5	-25.7844	-0.509743	1943	562	28.9243	125	6.43335	2062	1
ENST00000235932.8	-30.1807	-0.620337	1604	491	30.611	142	8.85287	1723	3
ENST00000235933.10	-23.4832	-0.428392	1306	387	29.6325	121	9.26493	1425	3
ENST00000235958.4	-38.5712	-1.13267	982	534	54.3788	268	27.2912	1101	7
ENST00000236017.5	-38.28	-0.546195	544	175	32.1691	96	17.6471	663	1
ENST00000236040.8	-35.9129	-0.104826	2874	676	23.5212	188	6.54141	2993	7
ENST00000236051.2	-28.6534	-0.588695	1203	444	36.9077	141	11.7207	1322	4
ENST00000236067.8	-43.0177	-1.24875	825	502	60.8485	235	28.4848	944	6
ENST00000236137.10	-26.3074	-0.503865	3493	1100	31.4916	337	9.64787	3612	5
ENST00000236147.6	-23.7532	-0.476824	2239	682	30.46	155	6.92273	2358	1
ENST00000236192.12	-19.2153	-0.317009	4858	1061	21.8403	409	8.4191	4977	10
ENST00000236255.4	-32.1875	-0.270131	1751	428	24.4432	145	8.28098	1870	5
ENST00000236273.9	-21.592	-0.736435	1638	668	40.7814	230	14.0415	1757	0
ENST00000236342.12	-31.8811	-0.8735	3169	1386	43.7362	569	17.9552	3288	14
ENST00000236412.11	-29.8517	-0.543656	2295	739	32.2004	214	9.32462	2414	7
ENST00000236495.9	-34.7826	-0.699182	3153	1137	36.0609	299	9.48303	3272	8
ENST00000236671.7	-40.7275	-0.433652	1936	651	33.626	255	13.1715	2055	6
ENST00000236693.11	-39.9758	-0.443423	1262	382	30.2694	175	13.8669	1381	7
ENST00000236698.9	-23.2452	-0.37667	5832	1649	28.275	479	8.21331	5951	8
ENST00000236709.4	-28.5122	-0.457614	1660	401	24.1566	112	6.74699	1779	5
ENST00000236826.8	-22.0401	-0.341989	2936	783	26.6689	185	6.30109	3055	2
ENST00000236850.4	-40.2928	-0.578222	1108	400	36.1011	167	15.0722	1227	4
ENST00000236877.11	-38.1677	-0.396643	4840	1295	26.7562	499	10.3099	4959	10
ENST00000236914.7	-21.7724	-0.223815	2996	619	20.6609	91	3.03738	3115	2
ENST00000236918.11	-29.7602	-0.902656	979	472	48.2125	131	13.381	1098	2
ENST00000236925.8	-20.5865	-0.513329	7042	2253	31.9938	721	10.2386	7161	9
ENST00000236937.13	-30.827	-0.77517	1321	504	38.1529	81	6.13172	1440	1
ENST00000236938.10	-30.402	-0.789779	2222	924	41.5842	353	15.8866	2341	7
ENST00000236957.9	-30.0578	-0.744041	725	357	49.2414	58	8	844	0
ENST00000236959.14	-27.7067	-0.246562	1853	434	23.4215	132	7.12358	1972	2
ENST00000236979.2	-29.5135	-0.749722	288	146	50.6944	46	15.9722	407	0
ENST00000236980.10	-22.984	-0.377312	3069	827	26.9469	260	8.47181	3188	5
ENST00000237014.7	-26.2999	0.0648807	838	81	9.66587	2	0.238663	957	0
ENST00000237019.11	-24.1002	-0.389	2009	560	27.8746	168	8.36237	2128	3
ENST00000237163.9	-23.9418	-0.45291	7876	2260	28.6948	699	8.87506	7995	18
ENST00000237172.12	-22.5785	-0.500503	4517	1417	31.3704	317	7.01793	4636	4
ENST00000237186.10	-26.131	-0.229619	1760	360	20.4545	37	2.10227	1879	0
ENST00000237201.2	-25.2594	-0.319033	1334	279	20.9145	34	2.54873	1453	0
ENST00000237247.10	-23.5363	-0.599946	3878	1282	33.0583	428	11.0366	3997	13
ENST00000237264.9	-20.1777	-0.325941	4080	1105	27.0833	456	11.1765	4199	11
ENST00000237275.9	-25.3387	-0.472837	832	220	26.4423	85	10.2163	951	2
ENST00000237281.5	-20.9752	-0.363354	8932	2326	26.0412	644	7.21003	9051	15
ENST00000237283.9	-22.3873	-0.460616	6125	1853	30.2531	470	7.67347	6244	13
ENST00000237289.8	-28.9035	-0.419539	4313	1308	30.3269	388	8.99606	4432	9
ENST00000237305.11	-26.3862	-0.543054	2282	714	31.2883	226	9.90359	2401	4
ENST00000237316.3	-29.055	-0.86964	2891	1337	46.247	454	15.7039	3010	7
ENST00000237353.15	-28.6476	-1.02353	3308	1628	49.214	637	19.2563	3427	17
ENST00000237380.12	-27.0619	-0.698318	10739	3937	36.6608	1225	11.407	10858	28
ENST00000237455.5	-30.7389	-0.057419	3363	641	19.0604	131	3.89533	3482	2
ENST00000237500.9	-28.0768	-0.208781	1091	244	22.3648	63	5.77452	1210	1
ENST00000237512.4	-25.6146	-0.352343	717	176	24.5467	66	9.20502	836	2
ENST00000237527.7	-32.2205	-0.575468	342	105	30.7018	29	8.47953	461	0
ENST00000237530.11	-28.1987	-0.496466	2108	659	31.2619	114	5.40797	2227	2
ENST00000237536.9	-35.7751	-0.78427	14099	6019	42.691	2219	15.7387	14218	42
ENST00000237596.7	-27.6096	-0.392521	4970	1436	28.8934	450	9.05433	5089	14
ENST00000237612.8	-21.6885	-0.251703	4087	843	20.6264	296	7.24248	4206	7
ENST00000237623.11	-22.5065	-0.0676949	1462	351	24.0082	114	7.79754	1581	2
ENST00000237642.6	-31.4755	-0.675417	3301	1188	35.9891	375	11.3602	3420	7
ENST00000237653.11	-26.0899	-0.248416	1572	345	21.9466	101	6.42494	1691	1
ENST00000237654.9	-25.2267	-0.575367	2640	962	36.4394	400	15.1515	2759	8
ENST00000237696.10	-26.6315	-0.453381	1594	411	25.7842	86	5.39523	1713	1
ENST00000237822.8	-24.9221	-0.775706	3798	1625	42.7857	398	10.4792	3917	8
ENST00000237837.2	-27.6642	-0.523299	2883	951	32.9865	273	9.4693	3002	5
ENST00000237853.9	-22.1866	-0.565225	5707	1812	31.7505	486	8.51586	5826	9
ENST00000237858.11	-23.4287	-0.286113	813	214	26.3223	38	4.67405	932	1
ENST00000237889.9	-22.9316	-0.101898	374	33	8.82353	7	1.87166	493	0
ENST00000237937.7	-23.9972	-0.500919	5191	1686	32.4793	404	7.7827	5310	5
ENST00000238018.8	-26.7209	-0.230348	1955	412	21.0742	64	3.27366	2074	2
ENST00000238044.8	-27.621	0.0205363	634	113	17.8233	25	3.94322	753	1
ENST00000238081.8	-24.4388	-0.199523	2077	452	21.7622	52	2.50361	2196	1
ENST00000238091.8	-28.8966	-1.17973	1653	767	46.4005	562	33.9988	1772	12
ENST00000238112.8	-22.9693	-0.037215	2140	346	16.1682	65	3.03738	2259	2
ENST00000238146.9	-28.6377	-0.835743	2537	926	36.4998	475	18.7229	2656	12
ENST00000238156.7	-32.1784	-0.214595	2668	550	20.6147	115	4.31034	2787	2
ENST00000238181.11	-29.3693	-0.342543	700	181	25.8571	62	8.85714	819	1
ENST00000238256.8	-28.8027	-0.646649	8647	3119	36.0703	901	10.4198	8766	16
ENST00000238341.9	-21.9973	-0.609897	7312	2761	37.7598	855	11.6931	7431	18
ENST00000238379.9	-38.8096	-1.10474	1715	922	53.7609	414	24.1399	1834	8
ENST00000238477.5	-26.2228	-0.336684	2847	730	25.641	163	5.72532	2966	4
ENST00000238483.5	-46.2582	-0.377727	2275	655	28.7912	157	6.9011	2394	3
ENST00000238497.10	-22.8645	-0.286566	3218	753	23.3996	142	4.41268	3337	2
ENST00000238508.8	-20.7729	-0.343924	2036	530	26.0314	183	8.98821	2155	6
ENST00000238558.4	-46.645	-0.275537	1145	261	22.7948	55	4.80349	1264	1
ENST00000238561.10	-32.6796	-0.709193	3149	1120	35.5668	308	9.78088	3268	8
ENST00000238607.10	-42.799	-0.544949	1574	448	28.4625	221	14.0407	1693	3
ENST00000238609.4	-43.8331	-0.966446	332	188	56.6265	30	9.03614	451	1
ENST00000238616.10	-30.2035	-0.817657	8159	3474	42.5787	1419	17.3918	8278	36
ENST00000238618.8	-23.5037	-0.372972	461	111	24.0781	14	3.03688	580	0
ENST00000238628.10	-32.833	-0.40297	697	209	29.9857	45	6.45624	816	1
ENST00000238633.6	-27.6199	-0.219705	677	213	31.4623	91	13.4417	796	1
ENST00000238647.5	-42.445	-0.32216	4047	983	24.2896	346	8.54954	4166	5
ENST00000238651.9	-40.8873	-0.320073	1655	391	23.6254	113	6.82779	1774	3
ENST00000238667.9	-30.5079	-0.506274	3510	1110	31.6239	286	8.14815	3629	4
ENST00000238671.11	-31.9494	-0.495294	1345	357	26.5428	87	6.4684	1464	2
ENST00000238682.7	-31.5859	-0.49499	2403	653	27.1744	221	9.19684	2522	3
ENST00000238686.8	-30.51	-1.05272	2130	1080	50.7042	426	20	2249	9
ENST00000238688.9	-27.6498	-0.0317455	275	77	28	11	4	394	0
ENST00000238714.8	-21.8788	-0.459979	7229	2150	29.7413	741	10.2504	7348	13
ENST00000238721.9	-39.7147	-0.46131	1534	479	31.2256	176	11.4733	1653	7
ENST00000238738.9	-26.2301	-0.231098	4661	1116	23.9434	273	5.85711	4780	4
ENST00000238788.14	-33.1581	-0.636135	2859	1082	37.8454	295	10.3183	2978	3
ENST00000238789.10	-23.5531	-0.472836	7993	2538	31.7528	645	8.06956	8112	10
ENST00000238823.13	-25.8769	-0.649738	2632	957	36.3602	439	16.6793	2751	11
ENST00000238831.9	-25.1179	-0.790795	11836	4637	39.1771	1885	15.926	11955	41
ENST00000238855.11	-24.1584	-0.501347	3994	1122	28.0921	324	8.11217	4113	8
ENST00000238856.8	-23.9925	-0.499123	3921	1094	27.901	340	8.67126	4040	7
ENST00000238875.10	-26.1706	-0.513061	3737	1127	30.1579	408	10.9178	3856	9
ENST00000238892.4	-22.0441	-0.718232	6204	2332	37.5887	889	14.3295	6323	21
ENST00000238918.12	-24.3824	-0.542614	2808	849	30.235	333	11.859	2927	8
ENST00000238936.8	-38.7509	-0.920205	2733	1221	44.6762	425	15.5507	2852	9
ENST00000238961.9	-22.9208	-0.59889	6773	2410	35.5825	620	9.15399	6892	7
ENST00000238983.8	-22.9707	-0.368457	1257	298	23.7072	98	7.79634	1376	4
ENST00000238994.6	-24.3428	-0.299723	2422	477	19.6945	83	3.42692	2541	3
ENST00000239007.11	-27.6502	-0.856351	2305	1053	45.6833	337	14.6204	2424	0
ENST00000239026.10	-20.4427	-0.200546	2621	546	20.8317	125	4.76917	2740	4
ENST00000239032.4	-30.2033	-0.476025	5268	1598	30.3341	543	10.3075	5387	11
ENST00000239117.3	-32.4067	-0.745505	436	145	33.2569	31	7.11009	555	0
ENST00000239144.5	-30.4396	-0.0913661	2057	409	19.8833	173	8.41031	2176	2
ENST00000239151.5	-30.781	-0.279006	1922	373	19.4069	109	5.67118	2041	3
ENST00000239165.9	-28.7563	-0.18418	1244	207	16.6399	66	5.30547	1363	1
ENST00000239174.7	-35.7774	-0.952945	1915	867	45.2742	370	19.3211	2034	8
ENST00000239223.4	-36.2599	-0.291563	1894	408	21.5417	67	3.53749	2013	0
ENST00000239231.7	-21.2095	-0.306936	10155	2436	23.9882	825	8.12408	10274	21
ENST00000239243.7	-27.8884	-0.357712	2076	572	27.553	158	7.61079	2195	3
ENST00000239316.4	-22.7466	-0.860442	1833	801	43.6989	222	12.1113	1952	5
ENST00000239347.3	-28.139	-0.990388	618	319	51.6181	73	11.8123	737	3
ENST00000239367.7	-33.0565	-0.120666	3515	555	15.7895	83	2.36131	3634	0
ENST00000239374.8	-24.8773	-0.860299	5187	2122	40.91	799	15.4039	5306	15
ENST00000239440.9	-37.6483	-0.425655	5139	1316	25.6081	236	4.59233	5258	4
ENST00000239444.4	-35.3155	-0.575314	2631	805	30.5967	363	13.797	2750	9
ENST00000239446.6	-30.2361	-0.269638	3176	796	25.063	240	7.55668	3295	5
ENST00000239449.6	-27.952	-0.433735	4709	1316	27.9465	350	7.43258	4828	8
ENST00000239450.4	-28.2716	-0.291144	3734	802	21.4783	129	3.45474	3853	1
ENST00000239451.7	-30.2363	0.0354167	1296	162	12.5	34	2.62346	1415	0
ENST00000239461.11	-22.5493	-0.449049	3942	1078	27.3465	302	7.66109	4061	5
ENST00000239462.9	-35.8827	-0.380079	4923	1375	27.9301	365	7.41418	5042	7
ENST00000239587.10	-25.1057	-0.18477	2757	593	21.5089	172	6.23867	2876	4
ENST00000239614.8	-33.438	-0.308182	2376	761	32.0286	237	9.97475	2495	5
ENST00000239666.8	-27.6605	-0.24908	924	215	23.2684	64	6.92641	1043	0
ENST00000239690.9	-21.0157	-0.414339	3800	1041	27.3947	295	7.76316	3919	6
ENST00000239830.9	-23.6981	-0.178776	2181	514	23.5672	139	6.37322	2300	3
ENST00000239849.8	-26.9658	-0.234987	792	172	21.7172	22	2.77778	911	0
ENST00000239852.10	-22.8477	-0.0497087	1442	224	15.534	31	2.14979	1561	2
ENST00000239859.8	-19.675	-0.280789	1039	285	27.4302	115	11.0683	1158	1
ENST00000239860.10	-22.0576	-0.182881	597	95	15.9129	15	2.51256	716	0
ENST00000239878.9	-20.1648	-0.435943	3049	966	31.6825	344	11.2824	3168	9
ENST00000239882.7	-21.4351	-0.358685	3559	984	27.6482	277	7.78309	3678	4
ENST00000239891.4	-24.7161	-0.627573	1100	378	34.3636	138	12.5455	1219	2
ENST00000239893.9	-23.8259	0.115113	575	92	16	1	0.173913	694	0
ENST00000239906.10	-34.5929	-1.07454	4024	1942	48.2604	963	23.9314	4143	21
ENST00000239926.9	-19.7579	-0.393993	2149	614	28.5714	135	6.28199	2268	0
ENST00000239938.5	-28.0071	-0.362843	3018	918	30.4175	346	11.4645	3137	8
ENST00000239940.11	-25.9974	-0.212815	2142	435	20.3081	114	5.32213	2261	4
ENST00000239944.7	-23.8394	-0.283183	2903	800	27.5577	264	9.09404	3022	5
ENST00000240050.9	-21.9432	-0.0968529	1665	335	20.1201	43	2.58258	1784	1
ENST00000240055.8	-21.2523	-0.567138	3305	1042	31.528	293	8.86536	3424	9
ENST00000240079.11	-21.3214	-0.527667	763	213	27.9161	35	4.58716	882	0
ENST00000240093.8	-20.0729	-0.329523	13651	3623	26.5402	1133	8.29976	13770	19
ENST00000240095.10	-37.3896	-1.04398	1589	832	52.36	314	19.7609	1708	8
ENST00000240100.7	-32.7758	-0.521251	5434	1619	29.7939	503	9.25653	5553	15
ENST00000240101.2	-37.1078	-0.769567	2840	1125	39.6127	348	12.2535	2959	10
ENST00000240123.11	-38.3551	-0.415338	3340	966	28.9222	336	10.0599	3459	8
ENST00000240132.7	-34.3648	-0.309647	1616	431	26.6708	170	10.5198	1735	1
ENST00000240139.9	-30.3045	-0.457208	2070	611	29.5169	235	11.3527	2189	6
ENST00000240159.8	-29.2247	-0.604149	1904	657	34.5063	229	12.0273	2023	6
ENST00000240185.7	-24.7203	-0.39819	5248	1495	28.487	526	10.0229	5367	10
ENST00000240189.2	-31.8087	-0.411445	1523	457	30.0066	117	7.68221	1642	1
ENST00000240285.10	-31.4402	-0.168143	3840	786	20.4688	244	6.35417	3959	4
ENST00000240304.5	-20.718	-0.564781	1853	628	33.891	187	10.0917	1972	1
ENST00000240306.5	-33.3615	-0.938404	1899	875	46.0769	323	17.009	2018	0
ENST00000240316.5	-23.8739	-0.131686	2515	643	25.5666	170	6.75944	2634	3
ENST00000240328.4	-45.8297	-0.510036	3314	1062	32.0459	321	9.68618	3433	5
ENST00000240333.12	-29.5918	-0.00135027	1496	132	8.82353	10	0.668449	1615	0
ENST00000240335.1	-33.5255	-0.282641	2351	634	26.9672	125	5.31689	2470	2
ENST00000240361.12	-27.2057	-0.581513	4792	1568	32.7212	387	8.07596	4911	7
ENST00000240364.7	-36.8908	-0.908072	2210	973	44.0271	452	20.4525	2329	9
ENST00000240423.9	-27.8708	-0.693756	5911	2178	36.8466	1042	17.6282	6030	25
ENST00000240487.5	-24.5858	-0.536871	4180	1257	30.0718	459	10.9809	4299	10
ENST00000240488.8	-20.728	-0.610383	810	263	32.4691	56	6.91358	929	1
ENST00000240499.8	-21.8807	-0.597316	12482	3943	31.5895	1530	12.2577	12601	27
ENST00000240587.5	-29.1426	-0.415673	4946	1420	28.7101	383	7.74363	5065	9
ENST00000240615.2	-19.6573	-0.355703	1124	315	28.0249	75	6.6726	1243	0
ENST00000240617.10	-28.6919	-0.489028	1841	577	31.3417	207	11.2439	1960	3
ENST00000240618.11	-23.971	-0.408003	1457	380	26.081	90	6.17708	1576	2
ENST00000240619.2	-20.5698	-0.431278	923	249	26.9772	78	8.4507	1042	1
ENST00000240636.10	-27.3552	-1.89397	1054	852	80.8349	468	44.4023	1173	12
ENST00000240651.14	-19.9173	-0.511155	3956	1174	29.6764	332	8.39232	4075	6
ENST00000240652.8	-22.8302	-0.385453	1823	537	29.4569	151	8.28305	1942	2
ENST00000240662.3	-29.9984	-0.482617	2155	676	31.3689	238	11.0441	2274	4
ENST00000240687.2	-23.0926	-0.524278	977	290	29.6827	111	11.3613	1096	2
ENST00000240691.4	-22.4779	-0.253787	956	191	19.9791	32	3.34728	1075	1
ENST00000240719.7	-27.8221	-0.579177	3850	1240	32.2078	406	10.5455	3969	9
ENST00000240727.10	-43.0664	-0.178218	2660	609	22.8947	130	4.88722	2779	1
ENST00000240731.5	-25.863	-0.250906	3654	846	23.1527	300	8.21018	3773	5
ENST00000240851.9	-26.7364	-0.430397	1788	489	27.349	115	6.43177	1907	3
ENST00000240874.7	-31.9023	-0.451155	6418	1799	28.0305	436	6.79339	6537	7
ENST00000240922.8	-23.9876	-0.576055	5993	2014	33.6059	573	9.56115	6112	10
ENST00000241001.13	-26.6883	-0.191317	1617	329	20.3463	15	0.927644	1736	0
ENST00000241014.6	-41.3328	-0.242651	2931	637	21.7332	125	4.26476	3050	4
ENST00000241041.7	-41.5635	-0.0745735	1360	232	17.0588	39	2.86765	1479	2
ENST00000241051.8	-22.7158	-0.270604	1622	437	26.942	159	9.80271	1741	4
ENST00000241052.5	-27.9062	-0.685691	2172	736	33.8858	265	12.2007	2291	7
ENST00000241069.11	-45.789	-0.575197	2053	703	34.2426	206	10.0341	2172	5
ENST00000241071.11	-38.7671	-0.413967	2140	640	29.9065	185	8.64486	2259	1
ENST00000241124.11	-27.0599	-0.197727	1953	450	23.0415	94	4.81311	2072	3
ENST00000241125.4	-28.9773	-0.484236	5095	1340	26.3003	489	9.59764	5214	11
ENST00000241256.3	-24.6003	-0.33961	2895	716	24.7323	253	8.73921	3014	8
ENST00000241261.7	-22.7425	-0.605151	1757	657	37.3933	120	6.82982	1876	2
ENST00000241274.3	-26.7978	-0.555012	4272	1285	30.0796	389	9.10581	4391	6
ENST00000241305.4	-34.7536	-0.195302	3425	822	24	256	7.47445	3544	5
ENST00000241312.8	-34.0348	-0.44041	12989	3697	28.4625	1010	7.77581	13108	20
ENST00000241337.9	-29.6188	-0.613009	1047	302	28.8443	79	7.54537	1166	2
ENST00000241356.5	-27.8064	-0.751056	1638	596	36.3858	252	15.3846	1757	5
ENST00000241391.9	-24.5585	-0.55789	2237	739	33.0353	242	10.8181	2356	4
ENST00000241393.4	-25.1546	-0.119606	1549	247	15.9458	93	6.00387	1668	3
ENST00000241416.12	-21.3581	-0.402393	5095	1330	26.104	456	8.94995	5214	7
ENST00000241436.8	-18.7401	-0.290057	5792	1356	23.4116	358	6.18094	5911	10
ENST00000241453.12	-24.149	-0.262576	3707	813	21.9315	178	4.80173	3826	4
ENST00000241463.4	-37.2024	-0.320829	1424	402	28.2303	102	7.16292	1543	0
ENST00000241502.9	-23.7535	-0.556185	6614	2244	33.928	824	12.4584	6733	20
ENST00000241527.10	-29.6931	-0.48061	4410	1425	32.3129	476	10.7937	4529	12
ENST00000241600.10	-37.2025	-0.547349	1339	502	37.4907	186	13.891	1458	4
ENST00000241651.5	-37.7654	-0.509236	1388	482	34.7262	177	12.7522	1507	4
ENST00000241704.8	-27.539	-0.475282	5199	1530	29.4287	347	6.67436	5318	6
ENST00000241808.8	-30.9193	-0.0382531	561	129	22.9947	41	7.30838	680	2
ENST00000241891.10	-35.4671	-0.501519	2264	698	30.8304	214	9.4523	2383	4
ENST00000242057.9	-24.3047	-0.56994	6124	2040	33.3116	646	10.5487	6243	12
ENST00000242059.10	-28.7854	-0.533476	5135	1678	32.6777	603	11.7429	5254	7
ENST00000242066.9	-19.8224	-0.175097	6229	1231	19.7624	294	4.71986	6348	7
ENST00000242067.11	-25.4317	-0.371615	3877	1145	29.5331	319	8.22801	3996	7
ENST00000242104.6	-27.6685	-0.450277	577	172	29.8094	32	5.54593	696	0
ENST00000242108.9	-36.7686	-0.683525	4536	1607	35.4277	566	12.478	4655	8
ENST00000242140.9	-28.2668	-0.530012	4065	1322	32.5215	486	11.9557	4184	11
ENST00000242152.7	-31.0399	0.0375229	436	56	12.844	11	2.52294	555	1
ENST00000242159.5	-30.6478	-0.467006	1897	598	31.5235	147	7.74908	2016	2
ENST00000242208.5	-22.8084	-0.678517	5927	2212	37.3207	830	14.0037	6046	18
ENST00000242209.9	-30.9376	-0.218959	3305	815	24.6596	291	8.80484	3424	6
ENST00000242248.10	-39.0827	-0.519576	2687	866	32.2293	149	5.54522	2806	2
ENST00000242249.8	-43.3426	-0.917367	1204	539	44.7674	250	20.7641	1323	4
ENST00000242257.14	-32.7909	-0.933274	1585	641	40.4416	323	20.3785	1704	5
ENST00000242261.6	-36.8538	-0.173726	1511	339	22.4355	98	6.48577	1630	3
ENST00000242275.7	-25.0402	-0.551027	1052	347	32.9848	32	3.04183	1171	0
ENST00000242285.10	-33.0675	-0.283553	1033	248	24.0077	45	4.35624	1152	0
ENST00000242310.4	-26.216	-0.225637	6097	1383	22.6833	312	5.11727	6216	7
ENST00000242315.3	-33.7139	-0.718427	5599	2284	40.793	876	15.6457	5718	16
ENST00000242317.9	-29.3853	-0.532054	2410	724	30.0415	180	7.46888	2529	2
ENST00000242323.8	-23.0547	-0.717593	7274	2822	38.7957	1010	13.8851	7393	24
ENST00000242351.10	-24.9959	-0.406825	7058	2143	30.3627	750	10.6262	7177	14
ENST00000242375.8	-23.3782	-0.366639	2565	675	26.3158	268	10.4483	2684	8
ENST00000242462.5	-41.201	-0.488605	1441	514	35.6697	128	8.88272	1560	1
ENST00000242465.4	-22.5111	-0.337896	1098	263	23.9526	35	3.18761	1217	1
ENST00000242480.4	-30.3293	-0.73036	2860	1181	41.2937	438	15.3147	2979	6
ENST00000242505.11	-22.7475	-0.450056	5336	1571	29.4415	420	7.87106	5455	9
ENST00000242576.6	-31.2294	-0.232736	1952	423	21.6701	157	8.04303	2071	4
ENST00000242577.11	-23.9191	0.0548897	544	62	11.3971	0	0	663	0
ENST00000242591.10	-23.3328	-0.514562	3005	930	30.9484	217	7.2213	3124	5
ENST00000242592.9	-45.6449	-0.815322	1740	683	39.2529	177	10.1724	1859	3
ENST00000242607.12	-30.4181	-0.730422	1515	546	36.0396	232	15.3135	1634	2
ENST00000242719.4	-26.055	-0.267662	2955	701	23.7225	157	5.31303	3074	4
ENST00000242728.5	-29.133	-0.189147	3624	848	23.3996	188	5.18764	3743	4
ENST00000242729.6	-26.271	-0.459903	2669	818	30.6482	229	8.57999	2788	3
ENST00000242737.5	-24.5682	-0.128831	462	128	27.7056	61	13.2035	581	1
ENST00000242770.9	-40.0687	-0.520888	980	309	31.5306	139	14.1837	1099	2
ENST00000242776.9	-36.1337	-0.254975	1379	388	28.1363	95	6.88905	1498	0
ENST00000242783.10	-43.4032	-0.118976	2950	555	18.8136	119	4.0339	3069	1
ENST00000242784.5	-36.3361	-0.083	760	160	21.0526	44	5.78947	879	1
ENST00000242786.6	-36.7892	-0.465529	3071	834	27.1573	245	7.97786	3190	3
ENST00000242804.9	-25.3001	-0.696885	6155	2496	40.5524	1007	16.3607	6274	23
ENST00000242810.11	-21.7319	-0.321321	7212	1807	25.0555	583	8.08375	7331	12
ENST00000242819.5	-37.1583	-1.45212	1031	645	62.5606	312	30.2619	1150	7
ENST00000242827.11	-32.7542	-0.410699	858	226	26.3403	102	11.8881	977	2
ENST00000242839.9	-33.4108	-0.545081	6479	1952	30.1281	536	8.27288	6598	11
ENST00000242848.8	-19.668	-0.262995	7899	1871	23.6865	428	5.41841	8018	7
ENST00000242872.7	-14.957	0.351496	1457	130	8.92244	9	0.617708	1576	0
ENST00000242994.4	-23.0252	-0.88271	3808	1575	41.3603	587	15.4149	3927	13
ENST00000243040.10	-31.9784	-0.795461	445	186	41.7978	53	11.9101	564	2
ENST00000243045.10	-28.2629	-1.0158	1900	859	45.2105	373	19.6316	2019	10
ENST00000243050.5	-38.2571	-0.821809	2559	1156	45.1739	378	14.7714	2678	8
ENST00000243052.8	-37.3311	-0.821617	3074	1291	41.9974	495	16.1028	3193	15
ENST00000243056.5	-36.1898	-0.473941	2238	660	29.4906	123	5.49598	2357	2
ENST00000243077.8	-37.7714	-0.149159	14804	3304	22.3183	1043	7.04539	14923	19
ENST00000243082.4	-33.8957	-0.370125	1920	630	32.8125	168	8.75	2039	5
ENST00000243103.4	-37.0729	-0.713565	3147	1215	38.6082	546	17.3499	3266	13
ENST00000243108.5	-30.4867	-0.551325	1532	607	39.6214	222	14.4909	1651	4
ENST00000243112.9	-41.5862	-1.3464	508	304	59.8425	147	28.937	627	6
ENST00000243167.9	-43.4423	-0.756069	1923	757	39.3656	310	16.1206	2042	7
ENST00000243189.12	-31.6598	-0.333897	1306	410	31.3936	134	10.2603	1425	3
ENST00000243213.2	-20.6275	0.00736669	1219	120	9.84413	7	0.574241	1338	0
ENST00000243219.7	-38.181	0.648626	422	4	0.947867	0	0	541	0
ENST00000243222.8	-32.8463	-1.52684	3170	1872	59.0536	1210	38.1703	3289	30
ENST00000243253.8	-33.4341	-0.431432	3449	1028	29.8057	270	7.82836	3568	6
ENST00000243286.7	-30.7793	-1.03756	1005	540	53.7313	159	15.8209	1124	0
ENST00000243298.3	-22.7916	-0.377038	3653	1000	27.3748	207	5.66658	3772	2
ENST00000243300.14	-22.6194	-0.381637	7947	1961	24.676	552	6.94602	8066	11
ENST00000243314.5	-35.4444	-1.02268	1695	735	43.3628	394	23.2448	1814	14
ENST00000243325.6	-31.2015	-0.670292	274	105	38.3212	15	5.47445	393	0
ENST00000243326.9	-21.2018	-0.308775	14884	3652	24.5364	1079	7.2494	15003	22
ENST00000243344.8	-22.4061	-0.339692	5296	1420	26.8127	338	6.38218	5415	6
ENST00000243346.10	-18.6227	0.0248468	1110	231	20.8108	13	1.17117	1229	0
ENST00000243347.5	-21.3903	-0.198887	1303	328	25.1727	43	3.30008	1422	0
ENST00000243349.13	-19.919	-0.239916	8734	2004	22.9448	438	5.01488	8853	7
ENST00000243389.8	-31.0918	-0.520782	5653	1886	33.3628	604	10.6846	5772	13
ENST00000243440.2	-39.4243	-0.874059	717	320	44.6304	126	17.5732	836	5
ENST00000243457.4	-24.0062	-0.606662	5272	1874	35.5463	524	9.9393	5391	5
ENST00000243498.9	-23.2965	-0.160778	1362	174	12.7753	13	0.954479	1481	0
ENST00000243501.10	-24.3724	-0.480714	5100	1449	28.4118	434	8.5098	5219	10
ENST00000243562.13	-42.8533	0.216518	3021	245	8.1099	68	2.25091	3140	5
ENST00000243563.8	-33.3218	-0.392556	1158	241	20.8117	63	5.44041	1277	2
ENST00000243578.8	-42.522	-0.422849	888	261	29.3919	61	6.86937	1007	1
ENST00000243583.10	-45.2336	-1.06824	1922	913	47.5026	399	20.7596	2041	10
ENST00000243611.9	-30.5865	-1.04692	998	539	54.008	142	14.2285	1117	1
ENST00000243639.8	-23.1493	-0.696643	3908	1484	37.9734	463	11.8475	4027	5
ENST00000243643.8	-20.6957	-0.205091	2151	483	22.4547	215	9.99535	2270	4
ENST00000243644.9	-23.6622	-0.320948	2236	469	20.975	101	4.51699	2355	0
ENST00000243662.11	-28.143	-0.386291	1313	324	24.6763	90	6.85453	1432	2
ENST00000243673.7	-28.8259	-0.606609	4158	1358	32.6599	502	12.0731	4277	10
ENST00000243706.8	-23.1096	-0.705263	5501	2067	37.575	760	13.8157	5620	18
ENST00000243776.11	-47.3219	-0.369405	2909	821	28.2228	317	10.8972	3028	10
ENST00000243786.3	-42.4002	-1.04217	1232	610	49.513	257	20.8604	1351	6
ENST00000243806.2	-28.9745	-0.112527	1911	280	14.652	42	2.1978	2030	2
ENST00000243810.10	-25.4974	-0.531158	2383	755	31.6828	275	11.5401	2502	6
ENST00000243878.9	-45.004	-0.448997	1446	481	33.2642	152	10.5118	1565	3
ENST00000243893.10	-27.9857	0.00411765	357	45	12.605	9	2.52101	476	0
ENST00000243896.6	-37.904	-0.636422	2328	866	37.1993	265	11.3832	2447	5
ENST00000243903.6	-35.2702	-0.477286	2428	773	31.8369	149	6.13674	2547	2
ENST00000243911.2	-30.5179	-0.427948	965	227	23.5233	16	1.65803	1084	0
ENST00000243913.8	-25.7302	-0.521481	1945	617	31.7224	167	8.58612	2064	2
ENST00000243914.7	-25.1372	-0.341673	3448	835	24.2169	191	5.53944	3567	3
ENST00000243918.10	-30.4901	-0.55816	2609	837	32.0813	201	7.7041	2728	2
ENST00000243924.4	-27.837	0.399907	432	45	10.4167	1	0.231481	551	0
ENST00000243938.9	-34.3597	-0.242479	851	236	27.7321	82	9.63572	970	1
ENST00000243964.6	-38.2904	-0.481833	5942	1799	30.276	527	8.86907	6061	13
ENST00000243967.8	-37.7819	-0.670557	1706	609	35.6975	178	10.4338	1825	2
ENST00000243997.8	-22.5903	-0.308837	3491	741	21.226	132	3.78115	3610	2
ENST00000244007.7	-35.3422	-0.305662	5166	1486	28.765	420	8.13008	5285	10
ENST00000244020.5	-23.5219	-0.290012	4234	1028	24.2796	223	5.26689	4353	3
ENST00000244040.4	-23.0472	-0.273292	8532	2105	24.6718	655	7.67698	8651	15
ENST00000244043.5	-31.9869	-0.589822	5451	1911	35.0578	662	12.1446	5570	11
ENST00000244049.7	-22.8854	-0.58011	1812	579	31.9536	171	9.43709	1931	4
ENST00000244050.3	-36.4059	-1.24311	1586	943	59.4578	439	27.6797	1705	11
ENST00000244051.3	-29.0567	-0.647871	4993	1876	37.5726	508	10.1742	5112	5
ENST00000244061.6	-29.429	-0.326946	2328	513	22.0361	126	5.41237	2447	1
ENST00000244096.7	-27.6276	-0.910584	2622	1106	42.1815	490	18.688	2741	1
ENST00000244137.12	-37.4423	0.0353523	1788	209	11.689	13	0.727069	1907	1
ENST00000244174.10	-41.1194	-0.733962	1825	712	39.0137	251	13.7534	1944	5
ENST00000244174.10_PAR_Y	-41.1194	-0.737956	1825	707	38.7397	250	13.6986	1944	6
ENST00000244204.11	-33.8135	-0.738131	2252	944	41.9183	338	15.0089	2371	8
ENST00000244217.6	-24.3067	-0.797121	705	259	36.7376	140	19.8582	824	4
ENST00000244221.9	-25.7455	-0.568827	6181	2095	33.8942	672	10.872	6300	16
ENST00000244227.8	-19.508	-0.279832	1306	248	18.9893	32	2.45023	1425	0
ENST00000244230.7	-18.9362	-0.543775	2045	679	33.2029	322	15.7457	2164	8
ENST00000244241.5	-41.1371	-0.816397	941	385	40.9139	182	19.3411	1060	4
ENST00000244289.9	-38.0569	-0.433121	3649	1064	29.1587	325	8.90655	3768	7
ENST00000244293.11	-27.646	-0.504795	1954	640	32.7533	174	8.90481	2073	5
ENST00000244295.13	-23.5303	-0.388894	1510	386	25.5629	71	4.70199	1629	0
ENST00000244296.6	-22.8252	-0.305109	2157	595	27.5846	201	9.3185	2276	0
ENST00000244303.10	-39.8867	-0.696954	2131	847	39.7466	274	12.8578	2250	6
ENST00000244314.6	-45.8575	-0.821909	1477	661	44.7529	212	14.3534	1596	3
ENST00000244333.4	-37.577	-0.654432	1523	518	34.0118	176	11.5561	1642	3
ENST00000244336.10	-23.9424	-0.420018	2178	612	28.0992	183	8.4022	2297	1
ENST00000244360.6	-38.9802	-0.491169	2087	781	37.4221	257	12.3143	2206	5
ENST00000244364.10	-23.0835	-0.421502	16623	4598	27.6605	1176	7.07454	16742	19
ENST00000244426.10	-26.0159	-1.05511	4440	1975	44.482	997	22.455	4559	27
ENST00000244458.7	-38.4013	-1.13679	4167	2287	54.8836	1048	25.15	4286	24
ENST00000244496.6	-33.6715	-0.957763	1064	508	47.7444	197	18.515	1183	5
ENST00000244513.10	-28.5107	-0.543833	2776	869	31.304	304	10.951	2895	7
ENST00000244519.7	-27.98	-0.498671	2851	835	29.288	214	7.50614	2970	1
ENST00000244520.10	-30.3795	-0.657686	687	309	44.9782	86	12.5182	806	2
ENST00000244527.10	-25.9338	-0.462429	1700	459	27	174	10.2353	1819	2
ENST00000244533.7	-39.9024	-0.851928	4969	2156	43.389	837	16.8444	5088	12
ENST00000244534.6	-35.3697	-1.87102	547	431	78.7934	275	50.2742	666	8
ENST00000244537.5	-40.0611	-0.593264	193	55	28.4974	1	0.518135	312	0
ENST00000244546.4	-45.3111	-0.581385	2577	858	33.2945	233	9.04152	2696	3
ENST00000244565.8	-36.7791	-0.628765	3037	955	31.4455	348	11.4587	3156	6
ENST00000244571.5	-38.9501	-0.721314	4679	1703	36.3967	541	11.5623	4798	11
ENST00000244573.4	-30.8463	-1.03877	529	300	56.7108	129	24.3856	648	4
ENST00000244576.8	-20.4298	-0.337091	3960	1068	26.9697	268	6.76768	4079	3
ENST00000244623.1	-23.5578	-0.345905	823	156	18.955	60	7.2904	942	2
ENST00000244645.7	-29.5617	-0.241264	1899	448	23.5914	151	7.95155	2018	3
ENST00000244669.2	-30.9299	-0.129632	1032	208	20.155	71	6.87984	1151	3
ENST00000244670.12	-38.3279	-0.544821	1784	549	30.7735	191	10.7063	1903	7
ENST00000244709.9	-28.6037	-0.676269	3133	1135	36.2273	464	14.8101	3252	12
ENST00000244711.4	-37.1114	-0.928236	1899	790	41.6008	301	15.8504	2018	9
ENST00000244728.10	-27.7016	-0.831125	4054	1718	42.3779	926	22.8416	4173	23
ENST00000244741.9	-37.7859	-0.857293	2061	935	45.3663	330	16.0116	2180	5
ENST00000244745.4	-32.7597	-0.400583	4750	1413	29.7474	624	13.1368	4869	13
ENST00000244751.7	-37.2317	-0.678306	3223	1277	39.6215	510	15.8238	3342	8
ENST00000244763.9	-23.5012	-0.532362	9542	3044	31.9011	1094	11.4651	9661	24
ENST00000244766.7	-25.3979	0.00405332	1463	215	14.6958	50	3.41763	1582	1
ENST00000244769.8	-27.6198	-0.41588	10483	3080	29.3809	809	7.71726	10602	12
ENST00000244776.11	-21.048	-0.297595	1322	296	22.3903	91	6.88351	1441	2
ENST00000244777.6	-24.6605	-0.771849	2326	916	39.3809	366	15.7352	2445	7
ENST00000244815.9	-25.6021	-0.443129	4251	1186	27.8993	349	8.20983	4370	7
ENST00000244869.3	-22.4616	-0.66357	4496	1647	36.6326	669	14.8799	4615	20
ENST00000244891.3	-24.9994	-0.364364	1210	293	24.2149	31	2.56198	1329	0
ENST00000244926.4	-24.3217	0.585298	336	24	7.14286	0	0	455	0
ENST00000244930.6	-25.9781	-0.406883	401	112	27.9302	23	5.73566	520	0
ENST00000245046.6	-28.0804	-0.739714	2658	1107	41.6479	410	15.4251	2777	8
ENST00000245105.8	-46.2804	-0.535989	4184	1146	27.3901	289	6.90727	4303	4
ENST00000245121.9	-24.7252	-0.36843	2714	734	27.045	248	9.1378	2833	5
ENST00000245157.10	-27.4215	-0.362	2625	671	25.5619	178	6.78095	2744	5
ENST00000245185.6	-33.2957	0.260745	282	14	4.96454	0	0	401	0
ENST00000245206.10	-29.9239	-0.421394	2302	568	24.6742	181	7.86273	2421	5
ENST00000245222.9	-43.8037	-0.286744	2629	691	26.2838	174	6.61849	2748	3
ENST00000245255.7	-25.8835	-0.365723	3778	916	24.2456	376	9.95236	3897	13
ENST00000245304.5	-23.4912	-0.277104	5421	1245	22.9662	308	5.68161	5540	5
ENST00000245312.5	-23.7191	-0.238613	3231	641	19.8391	145	4.48777	3350	2
ENST00000245382.6	-33.8832	-0.6149	2153	757	35.1602	177	8.22109	2272	1
ENST00000245407.7	-32.0558	-0.429699	3118	910	29.1854	229	7.34445	3237	2
ENST00000245414.9	-35.7188	-1.25598	3435	1953	56.8559	1010	29.4032	3554	26
ENST00000245441.9	-23.9735	-0.520195	10174	3398	33.3989	1152	11.323	10293	28
ENST00000245448.10	-32.8588	-0.358421	1552	375	24.1624	134	8.63402	1671	3
ENST00000245451.9	-34.0606	-0.554669	1812	559	30.8499	162	8.9404	1931	3
ENST00000245457.6	-31.6055	-0.418833	2339	666	28.4737	306	13.0825	2458	7
ENST00000245458.10	-31.704	-0.568757	177	59	33.3333	16	9.03955	296	1
ENST00000245479.3	-28.6476	-0.111041	3812	704	18.468	221	5.79748	3931	7
ENST00000245503.10	-30.0263	-0.973632	5925	2990	50.4641	829	13.9916	6044	15
ENST00000245539.11	-32.2285	-0.754931	1085	407	37.5115	124	11.4286	1204	3
ENST00000245543.6	-37.3544	-0.492549	2032	624	30.7087	190	9.35039	2151	6
ENST00000245544.9	-31.6029	-0.181822	2014	328	16.286	89	4.41907	2133	3
ENST00000245551.9	-34.9005	-1.04027	1239	622	50.2018	209	16.8684	1358	6
ENST00000245552.7	-45.0927	-0.137532	782	153	19.5652	26	3.32481	901	1
ENST00000245564.7	-32.547	-0.182907	2353	582	24.7344	176	7.47981	2472	5
ENST00000245615.6	-42.8447	-0.647522	2175	848	38.9885	347	15.954	2294	8
ENST00000245618.5	-44.4653	-0.284165	2079	552	26.5512	79	3.7999	2198	2
ENST00000245620.13	-38.1869	-0.902378	1947	887	45.5573	248	12.7375	2066	3
ENST00000245621.6	-38.9976	-0.902234	1276	545	42.7116	177	13.8715	1395	5
ENST00000245663.8	-38.3989	-0.336301	5066	1410	27.8326	418	8.25109	5185	7
ENST00000245680.7	-23.3471	-0.441836	10195	2732	26.7974	828	8.12163	10314	20
ENST00000245787.9	-22.9534	-0.5958	3443	1110	32.2393	301	8.74238	3562	6
ENST00000245796.11	-34.6671	-1.01788	11223	5474	48.7748	2170	19.3353	11342	46
ENST00000245810.1	-52.823	-0.134744	352	87	24.7159	35	9.94318	471	1
ENST00000245812.8	-46.1187	-0.453678	851	255	29.9647	37	4.34783	970	1
ENST00000245816.11	-34.8339	-0.838132	2291	1024	44.6966	365	15.9319	2410	10
ENST00000245817.5	-38.7207	-0.757531	1515	558	36.8317	281	18.5479	1634	7
ENST00000245838.13	-19.9495	-0.407575	5481	1521	27.7504	478	8.72104	5600	9
ENST00000245857.9	-26.6275	0.163582	469	51	10.8742	13	2.77186	588	0
ENST00000245865.10	-32.5155	-0.665077	2840	1013	35.669	348	12.2535	2959	8
ENST00000245903.4	-39.4078	-0.303169	792	225	28.4091	29	3.66162	911	2
ENST00000245907.11	-33.6745	-0.344509	5112	1390	27.1909	404	7.90297	5231	5
ENST00000245908.11	-42.8652	-0.229237	2162	531	24.5606	102	4.71785	2281	1
ENST00000245912.7	-29.7788	-0.983569	4217	2117	50.2016	867	20.5596	4336	21
ENST00000245923.9	-41.506	-0.718961	2155	748	34.71	260	12.065	2274	7
ENST00000245925.7	-38.5096	0.0501678	2145	322	15.0117	57	2.65734	2264	2
ENST00000245932.11	-40.766	-1.13305	2123	1076	50.683	574	27.0372	2242	18
ENST00000245934.12	-37.7562	-0.234924	3958	767	19.3785	161	4.06771	4077	3
ENST00000245957.10	-26.7563	-0.439321	3979	1060	26.6399	315	7.91656	4098	5
ENST00000245960.9	-35.9827	-0.0940224	3478	651	18.7177	143	4.11156	3597	6
ENST00000245983.6	-42.0288	-0.545425	306	93	30.3922	12	3.92157	425	0
ENST00000246006.5	-32.327	-0.558279	6562	2111	32.1701	637	9.70741	6681	17
ENST00000246012.2	-31.3072	-0.549213	775	265	34.1935	105	13.5484	894	3
ENST00000246015.8	-30.8688	-0.274691	1923	533	27.7171	181	9.41238	2042	3
ENST00000246020.2	-26.9475	-0.35688	391	109	27.8772	17	4.34783	510	0
ENST00000246024.7	-24.7533	-0.574606	5984	1792	29.9465	662	11.0628	6103	22
ENST00000246041.6	-39.6737	-0.566198	1841	653	35.4699	225	12.2216	1960	7
ENST00000246043.8	-36.3902	-1.28371	4618	2342	50.7146	1292	27.9775	4737	30
ENST00000246069.12	-24.1061	-0.28584	3286	917	27.9063	252	7.6689	3405	4
ENST00000246070.3	-30.8557	-0.452117	1691	449	26.5523	111	6.56416	1810	1
ENST00000246071.8	-20.5982	-0.350554	2292	547	23.8656	76	3.31588	2411	0
ENST00000246080.3	-46.0017	0.0466852	1436	261	18.1755	57	3.96936	1555	0
ENST00000246081.2	-22.6086	-0.408778	1358	302	22.2386	71	5.22828	1477	1
ENST00000246090.5	-33.0809	-1.0184	476	230	48.3193	50	10.5042	595	0
ENST00000246100.3	-40.7936	-0.106273	1500	362	24.1333	74	4.93333	1619	1
ENST00000246104.7	-39.0429	-0.717274	3081	1174	38.1045	534	17.332	3200	17
ENST00000246105.4	-17.8037	-0.714301	579	202	34.8877	91	15.7168	698	2
ENST00000246108.3	-41.2654	-0.971877	373	191	51.2064	60	16.0858	492	0
ENST00000246112.9	-41.5394	-1.10194	1858	1047	56.3509	341	18.3531	1977	8
ENST00000246115.5	-50.8817	-0.790187	1445	550	38.0623	201	13.91	1564	3
ENST00000246117.9	-44.6187	-0.505656	3561	1179	33.1087	482	13.5355	3680	12
ENST00000246139.9	-45.6285	-0.794308	1112	499	44.8741	253	22.7518	1231	6
ENST00000246149.10	-28.2304	-0.822218	1943	801	41.2249	284	14.6166	2062	4
ENST00000246151.9	-32.1986	-0.156295	1471	291	19.7825	31	2.10741	1590	0
ENST00000246163.2	-27.7918	-0.0958483	778	224	28.7918	91	11.6967	897	2
ENST00000246166.3	-34.2287	-0.711219	2592	907	34.9923	317	12.2299	2711	5
ENST00000246174.6	-26.6771	-0.724874	2780	1121	40.3237	427	15.3597	2899	10
ENST00000246186.8	-41.2176	-0.969767	4257	2016	47.3573	960	22.5511	4376	2
ENST00000246190.10	-42.7932	-0.657674	1870	702	37.5401	256	13.6898	1989	5
ENST00000246194.8	-32.2545	-0.71917	6094	2176	35.7073	870	14.2763	6213	25
ENST00000246199.5	-31.8841	-0.37118	915	313	34.2077	51	5.57377	1034	1
ENST00000246229.5	-31.0195	-1.0713	5537	2746	49.5936	1299	23.4604	5656	26
ENST00000246314.10	-26.1423	-0.735259	3092	1264	40.8797	539	17.4321	3211	14
ENST00000246337.9	-36.4331	-0.278333	1074	264	24.581	99	9.21788	1193	3
ENST00000246489.11	-32.2759	-0.500952	2175	680	31.2644	100	4.5977	2294	1
ENST00000246505.9	-27.4284	-0.319958	1667	389	23.3353	104	6.23875	1786	2
ENST00000246515.2	-41.6267	-0.556961	408	140	34.3137	31	7.59804	527	0
ENST00000246529.4	-40.4863	-0.593498	4571	1464	32.028	466	10.1947	4690	12
ENST00000246532.6	-40.4742	-0.83089	1528	682	44.6335	254	16.623	1647	5
ENST00000246533.8	-35.1969	-0.272773	1309	271	20.7028	117	8.93812	1428	3
ENST00000246535.4	-36.6683	-0.289865	1038	229	22.0617	38	3.66089	1157	0
ENST00000246548.9	-26.8236	-0.552895	3886	1135	29.2074	391	10.0618	4005	9
ENST00000246549.2	-34.4968	-0.756077	1932	753	38.9752	349	18.0642	2051	8
ENST00000246551.9	-33.5094	-0.352742	445	73	16.4045	14	3.14607	564	1
ENST00000246553.3	-39.5036	-0.859334	2192	1009	46.031	192	8.75912	2311	1
ENST00000246635.8	-37.6023	-0.865768	1595	623	39.0596	313	19.6238	1714	7
ENST00000246639.6	-38.4675	-0.375714	1659	464	27.9687	107	6.44967	1778	4
ENST00000246646.3	-33.2973	-0.806028	2218	942	42.4707	336	15.1488	2337	9
ENST00000246657.2	-33.4263	-0.765648	2054	772	37.5852	220	10.7108	2173	3
ENST00000246662.9	-31.4834	-1.05177	2177	1082	49.7014	519	23.8401	2296	11
ENST00000246672.4	-33.0235	-0.714377	2511	978	38.9486	397	15.8104	2630	8
ENST00000246747.9	-38.5653	-0.531255	813	227	27.9213	63	7.74908	932	1
ENST00000246784.7	-41.3452	-0.286958	871	242	27.7842	28	3.2147	990	0
ENST00000246785.7	-41.6996	-0.669726	1312	506	38.5671	203	15.4726	1431	6
ENST00000246792.4	-41.5084	-0.542376	867	268	30.9112	59	6.80507	986	2
ENST00000246794.10	-39.6769	-0.632235	1284	528	41.1215	111	8.64486	1403	2
ENST00000246801.8	-41.8813	-0.580473	1735	577	33.2565	98	5.64841	1854	1
ENST00000246802.10	-43.5168	-0.340556	1385	340	24.5487	75	5.41516	1504	2
ENST00000246841.3	-37.6461	-0.880261	3830	1625	42.4282	624	16.2924	3949	12
ENST00000246868.7	-24.8694	-0.378554	1494	323	21.6198	145	9.70549	1613	2
ENST00000246891.9	-21.9882	-0.761149	879	328	37.3151	94	10.694	998	2
ENST00000246895.9	-16.2531	-0.435232	560	123	21.9643	39	6.96429	679	2
ENST00000246896.8	-19.81	-0.654696	428	132	30.8411	22	5.14019	547	1
ENST00000246912.8	-30.9834	-0.630324	2467	842	34.1305	411	16.6599	2586	10
ENST00000246914.10	-35.4541	-0.608037	4080	1519	37.2304	499	12.2304	4199	11
ENST00000246949.9	-34.954	-0.746224	4081	1512	37.0497	495	12.1294	4200	12
ENST00000246957.10	-36.5446	-0.341953	2104	530	25.1901	154	7.31939	2223	5
[truncated: 98,366 more rows]

## Sheet: Detected_in_all
ENST	Avg_dG	Avg_ZS	# of Windows	# of ZS windows <=-1	% of ZS windows <=-1	# of ZS windows <=-2	% of ZS windows <=-2	Sequence Length	# of Motifs
ENST00000583798.1	-19.7919	-0.75359	454	189	41.63	22	4.84581	573	0
ENST00000369732.4	-30.0485	-0.655888	2077	782	37.6505	189	9.09966	2196	3
ENST00000610648.1	-25.8263	-0.372109	1617	387	23.9332	99	6.12245	1736	3
ENST00000397990.4	-30.2457	-0.526517	623	199	31.9422	55	8.82825	742	0
ENST00000557118.5	-38.3862	-0.815517	464	173	37.2845	64	13.7931	583	4
ENST00000509733.7	-24.0666	-0.772419	434	164	37.788	96	22.1198	553	6
ENST00000505666.2	-24.8316	-0.341755	735	182	24.7619	41	5.57823	854	1
ENST00000518175.1	-36.5415	-0.310444	1329	303	22.7991	51	3.83747	1448	0
ENST00000431168.1	-39.838	-0.821235	332	139	41.8675	16	4.81928	451	1
ENST00000596658.1	-41.4776	-1.51517	603	402	66.6667	206	34.1625	722	2
ENST00000555592.1	-29.3251	0.788543	350	1	0.285714	0	0	469	0
ENST00000601355.1	-43.3882	-0.438308	1868	622	33.2976	223	11.9379	1987	7
ENST00000444148.1	-44.472	-0.594506	557	151	27.1095	32	5.74506	676	1
ENST00000589154.1	-37.2641	-0.580217	92	32	34.7826	2	2.17391	211	0
ENST00000525947.1	-40.1291	-0.391709	468	102	21.7949	12	2.5641	587	0
ENST00000495427.1	-27.7456	-0.16845	2007	487	24.2651	104	5.18186	2126	1
ENST00000381918.3	-25.1976	-0.567031	3533	1128	31.9275	344	9.73677	3652	10
ENST00000269576.6	-32.0204	-0.200993	2024	534	26.3834	200	9.88142	2143	4
ENST00000324489.5	-26.2342	-0.449765	5486	1552	28.2902	564	10.2807	5605	12
ENST00000520699.1	-29.1385	-0.750765	340	115	33.8235	42	12.3529	459	1
ENST00000374738.3	-25.6726	0.340538	558	51	9.13978	1	0.179211	677	0
ENST00000515609.1	-35.072	-1.89944	468	380	81.1966	211	45.0855	587	12
ENST00000553144.1	-27.149	0.771172	145	0	0	0	0	264	0
ENST00000558118.1	-34.9846	-0.251011	435	68	15.6322	4	0.91954	554	0
ENST00000506267.1	-35.3012	-0.569667	510	190	37.2549	52	10.1961	629	1
ENST00000576145.1	-40.0532	-0.657914	724	254	35.0829	59	8.14917	843	2
ENST00000440662.1	-21.3458	0.110745	537	53	9.86965	24	4.46927	656	1
ENST00000437146.1	-28.5566	-0.101974	304	53	17.4342	5	1.64474	423	0
ENST00000587867.1	-32.5469	-0.523493	604	172	28.4768	8	1.3245	723	0
ENST00000468175.1	-40.3864	0.0579258	728	93	12.7747	9	1.23626	847	0
ENST00000511088.1	-24.0046	0.223696	460	61	13.2609	1	0.217391	579	0
ENST00000423723.1	-35.0878	-0.870877	867	408	47.0588	161	18.5698	986	3
ENST00000607559.1	-27.5747	-1.28544	399	200	50.1253	88	22.0551	518	5
ENST00000577113.1	-33.4747	-1.33169	438	263	60.0457	102	23.2877	557	3
ENST00000359637.2	-24.5122	-0.458412	1335	327	24.4944	113	8.46442	1454	2
ENST00000621871.1	-30.8339	-0.478194	764	281	36.7801	106	13.8743	883	2
ENST00000380315.2	-30.6311	-0.544909	383	109	28.4595	32	8.35509	502	2
ENST00000449682.2	-41.1763	-0.487714	2502	700	27.9776	305	12.1902	2621	8
ENST00000564018.1	-37.1245	-0.784667	330	147	44.5455	44	13.3333	449	2
ENST00000433055.1	-24.1803	-0.359921	630	176	27.9365	71	11.2698	749	1
ENST00000242465.4	-22.5111	-0.337896	1098	263	23.9526	35	3.18761	1217	1
ENST00000637149.1	-38.3476	-0.189738	267	61	22.8464	2	0.749064	386	0
ENST00000600744.1	-33.9925	-0.348829	589	192	32.5976	61	10.3565	708	1
ENST00000543975.1	-32.737	-0.279899	297	53	17.8451	2	0.673401	416	0
ENST00000358671.9	-28.4034	-0.8951	1996	852	42.6854	277	13.8778	2115	6
ENST00000342972.3	-29.941	-0.388456	1321	408	30.8857	227	17.184	1440	6
ENST00000483070.2	-34.6548	-1.00283	604	313	51.8212	104	17.2185	723	1
ENST00000397970.4	-33.0255	-0.678631	650	258	39.6923	75	11.5385	769	1
ENST00000591286.5	-41.5557	-0.594975	1992	629	31.5763	166	8.33333	2111	5
ENST00000568929.1	-31.9026	-0.349913	1145	354	30.917	75	6.55022	1264	1
ENST00000426422.1	-39.1231	-0.312239	402	76	18.9055	11	2.73632	521	0
ENST00000565355.1	-40.0387	-0.116062	419	80	19.0931	1	0.238663	538	0
ENST00000592176.1	-36.9815	-0.874734	395	189	47.8481	77	19.4937	514	2
ENST00000533154.1	-23.7566	-0.350982	784	169	21.5561	53	6.7602	903	1
ENST00000545580.1	-36.8763	-0.448772	578	132	22.8374	49	8.47751	697	1
ENST00000640406.1	-34.0333	-0.758506	2235	972	43.4899	327	14.6309	2354	3
ENST00000539099.1	-27.3081	-0.162037	1792	369	20.5915	142	7.92411	1911	4
ENST00000342645.7	-26.781	0.0617069	2818	428	15.1881	75	2.66146	2937	1
ENST00000602786.5	-23.7114	-0.321778	3369	808	23.9834	228	6.76759	3488	4
ENST00000395778.3	-47.2798	0.0347531	486	74	15.2263	17	3.49794	605	1
ENST00000530130.2	-34.5316	-1.35741	808	468	57.9208	272	33.6634	927	10
ENST00000521560.1	-22.7693	-0.332212	642	160	24.9221	50	7.78816	761	1
ENST00000544622.4	-25.9435	0.197208	566	22	3.88693	1	0.176678	685	0
ENST00000495747.5	-21.4432	0.119193	570	92	16.1404	4	0.701754	689	0
ENST00000520377.1	-40.507	-0.279938	644	128	19.8758	39	6.0559	763	1
ENST00000673591.1	-22.4503	-0.560868	2246	676	30.098	205	9.12734	2365	3
ENST00000488343.2	-36.8949	0.365823	79	0	0	0	0	198	0
ENST00000461819.5	-36.9327	-0.305688	661	211	31.9213	46	6.95915	780	0
ENST00000506575.1	-28.1512	-1.00556	295	149	50.5085	33	11.1864	414	0
ENST00000551814.1	-29.3351	-0.210069	291	51	17.5258	26	8.93471	410	1
ENST00000370472.4	-31.3092	-0.11625	608	90	14.8026	20	3.28947	727	1
ENST00000411688.1	-32.199	0.173059	680	65	9.55882	24	3.52941	799	2
ENST00000579155.1	-46.1463	-0.0188103	311	49	15.7556	16	5.14469	430	1
ENST00000523027.1	-33.8992	-0.486877	2011	567	28.1949	224	11.1387	2130	7
ENST00000260270.3	-26.2808	-0.258936	3025	614	20.2975	143	4.72727	3144	4
ENST00000628568.1	-27.839	-0.59789	2185	716	32.7689	263	12.0366	2304	7
ENST00000415553.1	-25.4594	-0.883661	549	279	50.8197	104	18.9435	668	2
ENST00000357631.6	-37.4546	-0.673556	2787	926	33.2257	266	9.54431	2906	6
ENST00000463263.1	-26.264	-0.303225	645	105	16.2791	32	4.96124	764	1
ENST00000377026.4	-26.0784	-0.667251	3718	1306	35.1264	561	15.0888	3837	13
ENST00000415967.2	-27.217	-0.468167	753	200	26.5604	71	9.42895	872	2
ENST00000506632.2	-30.3714	-0.453655	788	243	30.8376	98	12.4365	907	3
ENST00000423446.1	-29.9576	-0.897229	462	210	45.4545	114	24.6753	581	2
ENST00000358679.3	-22.0171	-0.483517	1956	660	33.7423	150	7.66871	2075	1
ENST00000355773.6	-26.2427	-0.412499	3173	898	28.3013	236	7.43776	3292	2
ENST00000480888.1	-27.4952	0.310476	63	4	6.34921	0	0	182	0
ENST00000611116.2	-26.1175	-0.238894	859	275	32.014	86	10.0116	978	2
ENST00000508908.1	-33.6849	-0.0680857	350	61	17.4286	17	4.85714	469	1
ENST00000367048.5	-28.5991	-0.573112	1401	539	38.4725	192	13.7045	1520	2
ENST00000498234.2	-14.2681	-0.0946078	204	46	22.549	3	1.47059	323	0
ENST00000555126.1	-27.4233	-0.872336	1263	523	41.4093	208	16.4687	1382	4
ENST00000559971.5	-32.0371	-0.626138	1336	484	36.2275	111	8.30838	1455	2
ENST00000623205.2	-23.5379	-0.046792	1861	271	14.5621	65	3.49275	1980	3
ENST00000580977.1	-35.8191	-0.525428	444	114	25.6757	13	2.92793	563	1
ENST00000526991.3	-24.6076	-0.495997	2913	942	32.3378	298	10.23	3032	4
ENST00000412417.1	-41.3673	-0.893654	572	236	41.2587	138	24.1259	691	2
ENST00000585452.1	-37.3739	-0.465281	570	166	29.1228	53	9.29825	689	1
ENST00000466812.1	-25.0664	0.0682164	342	80	23.3918	33	9.64912	461	1
ENST00000479848.1	-20.0136	-0.316734	346	49	14.1618	4	1.15607	465	0
ENST00000443022.2	-31.0335	-0.314431	1108	271	24.4585	28	2.52708	1227	0
ENST00000447958.1	-31.3881	-0.541143	455	151	33.1868	36	7.91209	574	0
ENST00000648374.1	-38.0915	-1.00154	1358	679	50	253	18.6303	1477	6
ENST00000514469.1	-32.5833	-0.28368	856	214	25	56	6.54206	975	2
ENST00000567735.1	-36.5863	-0.29081	679	165	24.3004	51	7.51105	798	1
ENST00000523968.1	-26.6205	-0.290178	1631	307	18.8228	70	4.29185	1750	2
ENST00000570396.1	-39.0085	-0.531379	203	40	19.7044	12	5.91133	322	1
ENST00000368612.3	-28.5359	-0.0982625	1646	311	18.8943	40	2.43013	1765	0
ENST00000652509.1	-29.6101	-0.344753	2064	552	26.7442	191	9.25388	2183	7
ENST00000505036.5	-30.7297	0.271812	690	103	14.9275	9	1.30435	809	0
ENST00000424614.1	-24.5517	-0.241413	545	74	13.578	2	0.366972	664	0
ENST00000559171.1	-31.8954	-1.36612	389	216	55.527	115	29.563	508	4
ENST00000552752.5	-33.5096	-0.519154	768	203	26.4323	57	7.42188	887	1
ENST00000591386.1	-28.6665	-0.658178	472	152	32.2034	8	1.69492	591	0
ENST00000604912.1	-21.8713	-0.0881481	324	51	15.7407	4	1.23457	443	0
ENST00000541244.1	-39.093	-1.12711	544	314	57.7206	105	19.3015	663	1
ENST00000599546.1	-30.6689	0.0499356	621	132	21.256	52	8.37359	740	2
ENST00000355705.3	-22.5731	-0.788076	1050	435	41.4286	97	9.2381	1169	2
ENST00000557372.1	-30.6223	-0.895684	475	170	35.7895	100	21.0526	594	4
ENST00000447939.1	-21.1753	-0.404148	393	126	32.0611	29	7.37913	512	1
ENST00000503336.1	-24.0453	-0.701784	499	165	33.0661	52	10.4208	618	1
ENST00000507779.2	-33.1901	-0.844497	487	217	44.5585	85	17.4538	606	2
ENST00000533968.1	-37.0876	-0.550991	1171	345	29.462	162	13.8343	1290	8
ENST00000493263.1	-37.8165	-0.466213	1476	426	28.8618	134	9.07859	1595	3
ENST00000367122.6	-31.4586	-0.300663	2910	755	25.945	200	6.87285	3029	3
ENST00000461695.1	-27.6913	-0.184558	871	180	20.6659	35	4.01837	990	0
ENST00000526858.1	-31.6448	-0.368746	678	236	34.8083	48	7.07965	797	1
ENST00000631029.1	-36.9	-1.155	4	3	75	0	0	123	0
ENST00000574840.1	-34.851	-0.882148	782	374	47.8261	113	14.4501	901	1
ENST00000441084.1	-19.9917	-0.358238	193	72	37.3057	6	3.10881	312	2
ENST00000328969.5	-45.0135	-0.355597	1826	435	23.8226	101	5.53122	1945	4
ENST00000298585.3	-40.395	0.0657445	1276	166	13.0094	24	1.88088	1395	1
ENST00000429987.1	-41.0323	-0.780297	809	353	43.6341	83	10.2596	928	2
ENST00000370161.6	-21.235	-0.348364	6804	1762	25.8965	365	5.36449	6923	5
ENST00000419455.1	-26.3221	0.0427434	226	30	13.2743	2	0.884956	345	0
ENST00000542276.1	-26.197	-0.295489	235	72	30.6383	51	21.7021	354	2
ENST00000414558.2	-21.0826	-0.108725	345	47	13.6232	16	4.63768	464	1
ENST00000604932.1	-21.2381	0.265302	381	88	23.0971	12	3.14961	500	0
ENST00000557666.1	-31.3717	-0.531014	759	215	28.3267	65	8.5639	878	2
ENST00000409400.1	-40.417	0.0718379	2024	222	10.9684	52	2.56917	2143	2
ENST00000514989.1	-27.3677	-0.142111	682	121	17.7419	0	0	801	0
ENST00000542978.1	-29.3563	-0.932417	542	196	36.1624	85	15.6827	661	2
ENST00000588865.2	-47.1158	-0.0388038	418	51	12.201	0	0	537	0
ENST00000525605.1	-23.4238	0.161013	454	87	19.163	13	2.86344	573	1
ENST00000573008.1	-26.5654	-0.725735	347	140	40.3458	59	17.0029	466	3
ENST00000569970.1	-42.1568	-0.164084	595	113	18.9916	19	3.19328	714	1
ENST00000417176.1	-42.3267	-0.434123	439	130	29.6128	13	2.96128	558	1
ENST00000368220.1	-32.1068	0.122077	337	14	4.1543	3	0.890208	456	0
ENST00000374466.4	-21.8225	-0.109663	3646	600	16.4564	159	4.36094	3765	4
ENST00000346806.2	-29.1491	-0.677094	1077	398	36.9545	30	2.78552	1196	0
ENST00000480402.1	-33.8274	-0.132081	788	185	23.4772	71	9.01015	907	3
ENST00000396359.1	-23.6502	-0.721672	867	333	38.4083	103	11.88	986	2
ENST00000583024.1	-47.6114	-0.481208	298	93	31.2081	41	13.7584	417	1
ENST00000604268.1	-31.1764	-1.13697	479	244	50.9395	105	21.9207	598	3
ENST00000603695.1	-25.4939	0.149864	440	34	7.72727	7	1.59091	559	1
ENST00000482125.1	-26.2226	-0.392742	620	156	25.1613	52	8.3871	739	1
ENST00000619601.1	-36.3196	-0.974064	967	438	45.2947	138	14.2709	1086	1
ENST00000414723.1	-22.6659	0.0221082	536	91	16.9776	20	3.73134	655	1
ENST00000558467.1	-44.2581	-1.20716	666	396	59.4595	174	26.1261	785	5
ENST00000471912.1	-36.6109	0.224927	274	8	2.91971	0	0	393	0
ENST00000428479.3	-34.0104	0.170531	414	19	4.58937	2	0.483092	533	1
ENST00000485742.5	-25.9327	0.0125352	284	23	8.09859	1	0.352113	403	0
ENST00000562377.1	-24.7899	-0.140803	436	55	12.6147	0	0	555	0
ENST00000568368.1	-36.2013	-0.424332	397	118	29.7229	58	14.6096	516	1
ENST00000554381.1	-38.618	-0.856344	610	260	42.623	79	12.9508	729	3
ENST00000594220.1	-35.8455	-0.530097	308	97	31.4935	25	8.11688	427	1
ENST00000484216.1	-46.331	-0.0875352	284	20	7.04225	0	0	403	0
ENST00000437550.2	-38.3534	-0.526012	326	78	23.9264	9	2.76074	445	1
ENST00000264345.7	-25.4231	-0.551666	4645	1563	33.6491	401	8.63294	4764	0
ENST00000574447.1	-44.3864	-0.50748	627	173	27.5917	42	6.69856	746	0
ENST00000416166.1	-33.4907	0.161453	881	157	17.8207	36	4.08627	1000	1
ENST00000476756.1	-28.3007	-0.35398	1201	316	26.3114	60	4.99584	1320	0
ENST00000368219.1	-33.3793	-0.876823	2191	931	42.492	398	18.1652	2310	10
ENST00000367497.1	-19.865	-0.216986	627	119	18.9793	24	3.82775	746	1
ENST00000570232.2	-35.7107	0.339881	588	78	13.2653	3	0.510204	707	0
ENST00000377954.3	-31.682	-0.753458	373	141	37.8016	43	11.5282	492	1
ENST00000375321.1	-25.2502	-0.336407	2399	638	26.5944	144	6.0025	2518	4
ENST00000560919.5	-34.2803	-0.327977	351	64	18.2336	15	4.2735	470	1
ENST00000536605.1	-21.694	-0.212949	780	182	23.3333	29	3.71795	899	1
ENST00000277554.4	-39.2235	-0.34633	6784	2025	29.8496	735	10.8343	6903	16
ENST00000620821.1	-28.9766	-1.09391	1932	1105	57.1946	426	22.0497	2051	9
ENST00000570172.1	-29.85	0.38516	376	49	13.0319	8	2.12766	495	1
ENST00000581319.1	-29.8981	-0.232017	362	96	26.5193	7	1.9337	481	0
ENST00000477601.1	-31.359	-0.784965	429	151	35.1981	69	16.0839	548	4
ENST00000482448.1	-37.8438	-1.46634	432	241	55.787	160	37.037	551	5
ENST00000507675.1	-30.4897	-0.204079	554	154	27.7978	43	7.76173	673	1
ENST00000418394.1	-29.7161	-0.581433	677	273	40.325	96	14.1802	796	3
ENST00000358912.5	-23.5534	-0.195927	3597	794	22.074	132	3.66972	3716	0
ENST00000469307.4	-32.2532	-0.377894	679	211	31.0751	35	5.15464	798	2
ENST00000409746.5	-24.8821	-0.676748	2881	1069	37.1052	401	13.9188	3000	7
ENST00000590881.1	-35.0859	-1.04773	880	425	48.2955	195	22.1591	999	10
ENST00000449649.1	-39.4162	-1.22155	548	333	60.7664	111	20.2555	667	3
ENST00000521076.5	-43.835	-1.0324	366	149	40.7104	71	19.3989	485	2
ENST00000528630.1	-27.6102	-0.934372	430	173	40.2326	122	28.3721	549	3
ENST00000488865.2	-41.931	-0.252132	741	171	23.0769	36	4.8583	860	0
ENST00000640240.1	-46.4927	-0.945684	234	120	51.2821	20	8.54701	353	0
ENST00000566577.1	-47.2882	-0.993479	365	154	42.1918	63	17.2603	484	2
ENST00000368733.4	-28.8322	-0.451419	289	77	26.6436	44	15.2249	408	5
ENST00000596348.2	-32.9177	-0.61492	1057	349	33.018	95	8.9877	1176	2
ENST00000621603.1	-31.5202	-0.976923	520	241	46.3462	83	15.9615	639	2
ENST00000519558.5	-35.8615	-0.978964	444	229	51.5766	52	11.7117	563	1
ENST00000472162.2	-28.4067	0.392918	449	28	6.23608	0	0	568	0
ENST00000533263.1	-44.9837	-0.0622067	571	87	15.2364	14	2.45184	690	0
ENST00000461735.1	-43.098	-0.571954	4268	1396	32.7085	502	11.7619	4387	16
ENST00000506691.1	-30.0914	-0.46806	268	93	34.7015	22	8.20896	387	0
ENST00000442023.1	-23.669	-0.584368	451	164	36.3636	33	7.31707	570	0
ENST00000369664.1	-20.4789	0.287389	743	61	8.20996	3	0.403769	862	0
ENST00000420551.1	-47.3674	-1.09181	276	131	47.4638	51	18.4783	395	2
ENST00000530221.1	-21.7154	0.272578	415	37	8.91566	10	2.40964	534	1
ENST00000358298.6	-21.2731	-0.447011	1492	471	31.5684	179	11.9973	1611	4
ENST00000604203.1	-20.4897	-0.00320856	561	88	15.6863	17	3.0303	680	0
ENST00000450753.2	-33.3332	-0.480507	887	322	36.3021	105	11.8377	1006	4
ENST00000615437.1	-34.599	-0.307308	884	261	29.5249	126	14.2534	1003	3
ENST00000444047.6	-24.785	-0.663394	660	286	43.3333	67	10.1515	779	0
ENST00000449609.1	-23.9393	-0.209907	755	135	17.8808	4	0.529801	874	0
ENST00000414082.1	-34.1111	0.472105	323	11	3.40557	0	0	442	0
ENST00000373014.5	-24.804	-0.557752	1904	663	34.8214	154	8.08824	2023	2
ENST00000370115.1	-24.1833	-0.558396	2356	815	34.5925	264	11.2054	2475	5
ENST00000522010.1	-26.9475	-0.659824	512	189	36.9141	33	6.44531	631	2
ENST00000412008.5	-38.2882	-0.274063	694	151	21.7579	5	0.720461	813	0
ENST00000425888.1	-27.78	-0.00744483	861	80	9.29152	3	0.348432	980	0
ENST00000538098.2	-36.107	-0.830513	429	187	43.5897	131	30.5361	548	4
ENST00000472716.1	-31.3251	-0.671365	498	175	35.1406	23	4.61847	617	1
ENST00000651061.1	-32.3782	-0.649344	2425	837	34.5155	351	14.4742	2544	6
ENST00000599155.1	-37.3788	-0.0826424	439	50	11.3895	0	0	558	0
ENST00000418880.1	-43.4405	-0.213851	618	146	23.6246	43	6.95793	737	0
ENST00000481970.2	-24.3827	-0.337178	1772	413	23.307	156	8.80361	1891	2
ENST00000441931.1	-35.4898	-1.21077	362	216	59.6685	62	17.1271	481	0
ENST00000466924.1	-26.6277	-0.186421	1604	344	21.4464	82	5.11222	1723	3
ENST00000578590.1	-33.7935	-0.416014	720	226	31.3889	35	4.86111	839	1
ENST00000380490.4	-25.9863	-0.178369	785	176	22.4204	69	8.78981	904	2
ENST00000532090.3	-40.8267	-0.76109	6861	2633	38.3763	900	13.1176	6980	17
ENST00000425718.1	-47.3249	-0.820062	804	354	44.0299	160	19.9005	923	3
ENST00000637165.1	-19.7846	-0.0366506	415	69	16.6265	10	2.40964	534	0
ENST00000504995.5	-34.4236	0.163252	492	45	9.14634	4	0.813008	611	0
ENST00000322611.4	-30.2348	-0.441949	1688	459	27.1919	173	10.2488	1807	2
ENST00000506636.1	-22.3825	-0.508507	2451	829	33.8229	320	13.0559	2570	6
ENST00000596080.1	-34.3657	-0.763509	379	152	40.1055	62	16.3588	498	1
ENST00000556161.1	-20.4775	-0.341499	427	118	27.6347	26	6.08899	546	1
ENST00000481152.2	-23.4493	-0.798758	1248	497	39.8237	124	9.9359	1367	3
ENST00000642383.1	-29.0657	-0.557422	2095	715	34.1289	159	7.5895	2214	3
ENST00000538259.2	-41.1861	0.314725	872	116	13.3028	8	0.917431	991	0
ENST00000405961.3	-34.797	-0.914901	710	351	49.4366	154	21.6901	829	4
ENST00000367840.3	-23.8906	-0.32795	3230	735	22.7554	198	6.13003	3349	3
ENST00000391877.3	-26.7686	-0.689796	1226	481	39.2333	161	13.1321	1345	1
ENST00000467709.6	-26.1381	-0.414817	4725	1221	25.8413	324	6.85714	4844	6
ENST00000446286.1	-48.7401	0.126226	257	10	3.89105	0	0	376	0
ENST00000429525.1	-37.0075	-0.623084	428	189	44.1589	29	6.7757	547	1
ENST00000458552.1	-30.6474	-1.16206	97	47	48.4536	14	14.433	216	1
ENST00000377673.10	-25.5256	-0.333035	982	251	25.5601	107	10.8961	1101	5
ENST00000463560.1	-22.354	-0.308195	615	182	29.5935	40	6.50407	734	1
ENST00000595636.1	-30.2535	-0.794293	368	132	35.8696	51	13.8587	487	1
ENST00000447283.6	-29.2965	-0.559382	2055	683	33.236	173	8.41849	2174	5
ENST00000370508.7	-28.3313	0.112722	1859	198	10.6509	49	2.63583	1978	1
ENST00000545321.1	-40.8229	0.185177	564	61	10.8156	5	0.886525	683	0
ENST00000416916.2	-32.1902	-0.847621	887	400	45.0958	137	15.4453	1006	3
ENST00000397797.1	-36.2156	0.00857143	385	24	6.23377	0	0	504	0
ENST00000216117.9	-36.0962	-0.475275	1435	445	31.0105	157	10.9408	1554	4
ENST00000540499.2	-34.9844	-0.176567	1334	211	15.8171	13	0.974513	1453	1
ENST00000431467.1	-20.7743	-0.369985	1328	352	26.506	94	7.07831	1447	0
ENST00000574165.1	-41.8724	-0.325471	680	174	25.5882	49	7.20588	799	0
ENST00000483437.1	-23.012	-1.14261	391	168	42.9668	111	28.3887	510	2
ENST00000371058.1	-21.7333	-0.222993	2686	487	18.131	40	1.4892	2805	0
ENST00000584915.1	-28.8185	-0.577581	372	100	26.8817	11	2.95699	491	0
ENST00000513174.1	-33.6933	-0.888941	661	340	51.4372	106	16.0363	780	2
ENST00000571578.1	-34.5652	-0.307768	551	103	18.6933	20	3.62976	670	1
ENST00000438394.1	-17.874	-0.523996	463	132	28.5097	14	3.02376	582	0
ENST00000518026.5	-21.7706	-0.193114	411	63	15.3285	3	0.729927	530	0
ENST00000530139.2	-38.0613	-0.312027	444	98	22.0721	13	2.92793	563	1
ENST00000414651.3	-46.9673	-0.0316343	722	125	17.313	16	2.21607	841	0
ENST00000443272.3	-34.7369	-0.827388	7910	3255	41.1504	1377	17.4083	8029	10
ENST00000531220.1	-45.6756	-0.294425	696	224	32.1839	75	10.7759	815	1
ENST00000495025.2	-27.3792	-0.563618	1230	398	32.3577	133	10.813	1349	4
ENST00000421351.4	-23.3836	-0.446163	4079	1108	27.1635	333	8.16377	4198	7
ENST00000371083.4	-28.4586	-0.142939	2538	495	19.5035	184	7.2498	2657	6
ENST00000397980.3	-24.6725	-0.107396	626	100	15.9744	3	0.479233	745	0
ENST00000561712.1	-32.097	-1.03863	502	251	50	87	17.3307	621	1
ENST00000342558.3	-23.9028	-0.242597	2299	562	24.4454	220	9.56938	2418	5
ENST00000439422.1	-25.6356	-0.553563	435	143	32.8736	66	15.1724	554	1
ENST00000493474.1	-24.0452	-0.511529	471	100	21.2314	1	0.212314	590	0
ENST00000294435.8	-25.9241	-0.225672	506	76	15.0198	15	2.96443	625	1
ENST00000329099.4	-32.019	-0.407927	3502	927	26.4706	306	8.73786	3621	7
ENST00000280571.9	-34.9513	-0.83719	6022	2586	42.9425	1027	17.0541	6141	22
ENST00000555597.1	-25.5493	-0.482013	1222	416	34.0426	102	8.34697	1341	2
ENST00000592271.1	-27.3596	-0.0479717	636	123	19.3396	45	7.07547	755	1
ENST00000622320.4	-30.891	-0.253797	424	72	16.9811	39	9.19811	543	2
ENST00000368738.4	-37.7692	-1.73985	454	300	66.0793	178	39.207	573	5
ENST00000545493.1	-40.3935	0.169134	462	59	12.7706	11	2.38095	581	0
ENST00000510965.1	-28.41	-0.908608	668	224	33.5329	102	15.2695	787	2
ENST00000576951.1	-35.401	-0.0192506	774	78	10.0775	2	0.258398	893	0
ENST00000556868.1	-43.6199	0.20288	948	76	8.01688	21	2.21519	1067	0
ENST00000416415.2	-22.2417	-0.0993825	583	95	16.295	0	0	702	0
ENST00000426956.1	-22.1535	-0.342583	751	179	23.8349	19	2.52996	870	0
ENST00000546087.5	-34.5733	-0.184346	2439	432	17.7122	104	4.26404	2558	2
ENST00000450350.1	-21.3414	-0.58749	514	193	37.5486	44	8.56031	633	0
ENST00000420697.1	-41.0189	-0.242593	536	155	28.9179	65	12.1269	655	1
ENST00000423467.1	-29.9713	0.128903	237	26	10.9705	0	0	356	0
ENST00000376029.3	-21.3027	0.134012	840	110	13.0952	28	3.33333	959	1
ENST00000505999.5	-23.5452	-0.856198	655	291	44.4275	89	13.5878	774	2
ENST00000436966.1	-34.5093	-0.142716	335	35	10.4478	7	2.08955	454	1
ENST00000517439.1	-36.7139	0.234679	498	47	9.43775	2	0.401606	617	0
ENST00000651622.1	-23.0982	-0.293678	1044	223	21.3602	56	5.36398	1163	2
ENST00000560638.1	-20.906	-0.271513	2399	621	25.8858	166	6.91955	2518	4
ENST00000397691.1	-32.0702	-0.156512	645	161	24.9612	39	6.04651	764	1
ENST00000402708.5	-32.3228	0.349146	1616	163	10.0866	32	1.9802	1735	2
ENST00000555792.1	-21.0432	-0.391638	458	146	31.8777	67	14.6288	577	1
ENST00000610261.6	-19.5107	-0.0403051	2753	479	17.3992	130	4.72212	2872	2
ENST00000334095.4	-21.9913	-0.502931	3562	1028	28.8602	309	8.6749	3681	7
ENST00000404455.2	-30.4899	-0.893175	504	248	49.2063	23	4.56349	623	0
ENST00000547757.2	-33.0303	-0.676861	2173	763	35.1127	254	11.6889	2292	3
ENST00000316519.11	-35.6734	-0.503089	3137	987	31.4632	315	10.0414	3256	7
ENST00000560362.1	-24.0363	-0.347928	444	114	25.6757	32	7.20721	563	1
ENST00000529666.1	-30.6717	-0.946667	321	159	49.5327	54	16.8224	440	2
ENST00000447885.1	-37.8359	-0.0573551	552	93	16.8478	25	4.52899	671	1
ENST00000373932.3	-35.384	-0.811914	2570	1125	43.7743	410	15.9533	2689	8
ENST00000565361.2	-35.7504	-0.328944	720	216	30	47	6.52778	839	1
ENST00000244571.5	-38.9501	-0.721314	4679	1703	36.3967	541	11.5623	4798	11
ENST00000436545.5	-32.649	0.637469	561	23	4.09982	2	0.356506	680	0
ENST00000502617.1	-21.928	-0.154267	2885	540	18.7175	128	4.43674	3004	3
ENST00000278618.9	-21.1888	-0.241156	2648	643	24.2825	107	4.04079	2767	2
ENST00000616434.1	-29.9927	0.36906	383	2	0.522193	0	0	502	0
ENST00000562115.1	-32.8482	-0.454971	515	157	30.4854	29	5.63107	634	0
ENST00000374733.1	-29.8989	-0.554988	804	274	34.0796	32	3.9801	923	0
ENST00000588665.5	-40.0431	-1.00689	441	215	48.7528	64	14.5125	560	1
ENST00000585714.1	-22.8019	-0.686695	463	191	41.2527	55	11.879	582	1
ENST00000344517.5	-30.1243	-0.216771	3750	806	21.4933	271	7.22667	3869	5
ENST00000452545.1	-42.8478	-0.409294	425	113	26.5882	34	8	544	1
ENST00000643632.1	-29.7948	-0.31991	442	121	27.3756	24	5.42986	561	0
ENST00000491920.1	-39.0624	-0.874983	598	232	38.796	83	13.8796	717	4
ENST00000505344.1	-35.7148	-1.06568	602	327	54.3189	98	16.2791	721	1
ENST00000446941.2	-28.6709	-0.618141	764	274	35.8639	40	5.2356	883	0
ENST00000621589.1	-25.5863	-0.743535	331	122	36.858	31	9.36556	450	1
ENST00000315713.5	-23.8237	0.0989281	765	68	8.88889	45	5.88235	884	2
ENST00000470637.1	-36.0322	-0.691322	734	248	33.7875	107	14.5777	853	4
ENST00000504292.1	-23.6289	-0.736818	506	199	39.3281	39	7.70751	625	0
ENST00000475993.1	-33.2913	-0.594601	2741	949	34.6224	386	14.0825	2860	7
ENST00000441774.1	-32.6094	-0.683954	822	301	36.618	86	10.4623	941	1
ENST00000292808.5	-36.1937	-0.222095	2334	575	24.6358	129	5.52699	2453	0
ENST00000398437.1	-35.9519	-0.810736	3356	1366	40.7032	592	17.64	3475	16
ENST00000494817.1	-28.3111	-0.466056	682	178	26.0997	36	5.27859	801	1
ENST00000474130.1	-42.5429	-0.691329	504	180	35.7143	50	9.92063	623	1
ENST00000461204.1	-39.7575	-0.404165	593	167	28.1619	17	2.86678	712	0
ENST00000375898.4	-20.6409	-0.470485	5194	1530	29.4571	485	9.3377	5313	10
ENST00000637461.1	-42.2617	-1.02248	447	176	39.3736	90	20.1342	566	2
ENST00000525795.1	-42.0429	-0.88842	861	399	46.3415	131	15.2149	980	1
ENST00000307201.5	-36.8059	-0.564607	3373	1166	34.5686	337	9.99111	3492	7
ENST00000592757.1	-48.4876	-0.858744	621	251	40.4187	105	16.9082	740	2
ENST00000333421.6	-21.692	-0.1341	2495	450	18.0361	114	4.56914	2614	3
ENST00000558464.1	-32.0058	0.131222	1857	201	10.8239	38	2.04631	1976	1
ENST00000611882.1	-23.7444	-0.257635	1374	364	26.492	57	4.14847	1493	1
ENST00000352732.10	-29.0213	-0.577396	8305	2866	34.5093	894	10.7646	8424	18
ENST00000584464.1	-27.9312	-0.767445	321	118	36.7601	31	9.65732	440	1
ENST00000541962.1	-30.8648	-0.0811234	543	48	8.83978	0	0	662	0
ENST00000463153.2	-28.9599	-0.0388409	509	89	17.4853	4	0.785855	628	0
ENST00000594194.1	-44.8175	-0.146208	451	57	12.6386	0	0	570	0
ENST00000376140.3	-23.1163	-0.281047	1327	293	22.0799	67	5.04898	1446	1
ENST00000454023.1	-28.5218	-0.512521	821	254	30.9379	41	4.99391	940	3
ENST00000445175.1	-23.7063	-0.414407	270	41	15.1852	9	3.33333	389	1
ENST00000318560.6	-38.1394	-0.684158	5459	1961	35.9223	664	12.1634	5578	14
ENST00000392043.4	-33.4784	-0.268186	1797	491	27.3233	60	3.3389	1916	1
ENST00000428430.1	-31.945	-0.828626	735	316	42.9932	126	17.1429	854	3
ENST00000461027.1	-30.2193	-0.622285	337	103	30.5638	8	2.37389	456	0
ENST00000515303.2	-28.2443	-1.04145	1613	783	48.5431	316	19.5908	1732	6
ENST00000298492.6	-20.813	0.0876128	2836	371	13.0818	89	3.13822	2955	1
ENST00000274849.3	-28.2262	-0.626643	2824	1043	36.9334	291	10.3045	2943	7
ENST00000497162.1	-34.7239	0.571419	444	17	3.82883	0	0	563	0
ENST00000570054.3	-33.3264	-0.394704	1165	277	23.7768	90	7.72532	1284	2
ENST00000562949.1	-32.2237	-0.447357	768	252	32.8125	63	8.20312	887	1
ENST00000444232.3	-37.8859	-0.312207	1486	365	24.5626	104	6.99865	1605	3
ENST00000331436.6	-18.9682	-0.798513	343	111	32.3615	41	11.9534	462	2
ENST00000422081.6	-30.6351	-0.559571	2516	792	31.4785	187	7.43243	2635	2
ENST00000586100.1	-32.3948	0.121769	520	39	7.5	0	0	639	0
ENST00000612007.1	-28.7928	-0.069247	332	8	2.40964	0	0	451	0
ENST00000536440.2	-29.9812	-0.211833	840	207	24.6429	32	3.80952	959	0
ENST00000507683.1	-29.5653	-0.400756	714	216	30.2521	20	2.80112	833	2
ENST00000374752.6	-33.4204	-0.591853	1678	506	30.1549	143	8.52205	1797	3
ENST00000508971.1	-34.7805	-0.337661	1753	430	24.5294	104	5.93269	1872	0
ENST00000528016.1	-33.4019	-0.100375	427	69	16.1593	12	2.8103	546	1
ENST00000358776.7	-21.6265	-0.463861	5729	1604	27.9979	434	7.57549	5848	9
ENST00000583848.5	-39.0047	-0.58513	384	126	32.8125	36	9.375	503	1
ENST00000447662.1	-27.6332	-0.229157	581	178	30.6368	52	8.95009	700	2
ENST00000354980.7	-42.376	-0.762441	463	184	39.7408	58	12.527	582	3
ENST00000528370.1	-25.6815	-0.826298	389	139	35.7326	62	15.9383	508	1
ENST00000366812.6	-24.4333	-0.335758	3465	793	22.886	212	6.11833	3584	3
ENST00000589798.5	-36.6557	-0.247013	375	82	21.8667	4	1.06667	494	1
ENST00000412279.1	-25.5612	-0.619485	757	259	34.214	123	16.2483	876	3
ENST00000367595.4	-33.3884	-0.614276	1174	432	36.7973	194	16.5247	1293	3
ENST00000533404.1	-28.8096	-0.930249	281	125	44.484	5	1.77936	400	0
ENST00000602850.5	-36.6267	-0.332474	764	209	27.356	42	5.49738	883	0
ENST00000278544.9	-21.4259	-0.33184	3381	886	26.2053	320	9.46466	3500	7
ENST00000555352.2	-28.82	-0.604587	460	207	45	63	13.6957	579	0
ENST00000368121.6	-38.6759	-0.97662	1077	518	48.0966	212	19.6843	1196	5
ENST00000272928.4	-30.4115	-0.698998	1896	752	39.6624	323	17.0359	2015	8
ENST00000592970.1	-33.7361	-0.349216	421	63	14.9644	15	3.56295	540	1
ENST00000309951.8	-27.3135	-0.566241	7324	2284	31.1851	622	8.49263	7443	8
ENST00000396512.3	-35.7897	-0.43312	2692	830	30.8321	285	10.5869	2811	2
ENST00000557556.1	-44.635	-0.360538	1152	333	28.9062	116	10.0694	1271	3
ENST00000371316.3	-31.5759	-0.748651	6250	2526	40.416	950	15.2	6369	23
ENST00000230048.5	-23.6151	-0.696188	3922	1551	39.5461	443	11.2953	4041	8
ENST00000613168.1	-42.2727	-0.370195	1434	380	26.4993	120	8.3682	1553	3
ENST00000473466.2	-37.998	-0.312804	749	166	22.1629	81	10.8144	868	2
ENST00000426915.1	-29.0406	-0.363137	695	172	24.7482	113	16.259	814	4
ENST00000492081.1	-29.3044	-0.523564	564	170	30.1418	50	8.86525	683	2
ENST00000576743.1	-27.4902	-0.762201	518	184	35.5212	67	12.9344	637	2
ENST00000514423.1	-29.3923	-0.209957	465	98	21.0753	12	2.58065	584	0
ENST00000453390.5	-25.7659	0.192118	458	52	11.3537	3	0.655022	577	0
ENST00000672787.1	-33.6095	-0.272673	707	148	20.9335	9	1.27298	826	1
ENST00000592659.1	-37.8249	-0.855468	684	306	44.7368	102	14.9123	803	2
ENST00000493129.2	-35.5651	-1.02139	424	220	51.8868	56	13.2075	543	0
ENST00000510262.1	-33.0087	-0.994792	288	113	39.2361	77	26.7361	407	2
ENST00000535176.1	-25.1669	-0.520464	302	75	24.8344	14	4.63576	421	0
ENST00000505492.1	-26.0919	-0.0617391	161	7	4.34783	0	0	280	0
ENST00000407441.4	-21.6711	-0.145298	419	107	25.537	13	3.10263	538	0
ENST00000469857.1	-21.6984	-0.614987	387	117	30.2326	22	5.68475	506	0
ENST00000354273.4	-26.3631	-0.468834	3234	830	25.6648	299	9.24552	3353	8
ENST00000376726.3	-45.3802	-0.633431	2125	750	35.2941	214	10.0706	2244	5
ENST00000253382.5	-34.2595	-0.587523	2806	977	34.8182	284	10.1212	2925	4
ENST00000415557.1	-34.1287	-0.00818182	759	153	20.1581	23	3.0303	878	0
ENST00000414620.1	-37.8962	-0.0862217	442	90	20.362	74	16.7421	561	1
ENST00000570382.1	-38.3543	0.611818	352	8	2.27273	1	0.284091	471	1
ENST00000487978.5	-24.5694	-0.326964	797	253	31.744	73	9.15935	916	2
ENST00000553659.1	-47.5568	-0.0664444	315	73	23.1746	17	5.39683	434	0
ENST00000440400.1	-35.4857	-0.548814	3061	1023	33.4205	383	12.5123	3180	8
ENST00000554642.1	-21.0879	-0.0232394	568	104	18.3099	45	7.92254	687	2
ENST00000487599.1	-34.2801	-0.420468	2607	649	24.8945	118	4.52628	2726	0
ENST00000289228.7	-40.5982	-0.65352	2085	814	39.0408	260	12.47	2204	5
ENST00000542850.2	-24.4586	-0.107542	1310	302	23.0534	85	6.48855	1429	2
ENST00000535589.3	-26.1148	-0.192984	1411	316	22.3955	68	4.81928	1530	1
ENST00000397282.2	-29.9746	0.262746	1573	138	8.77305	24	1.52575	1692	1
ENST00000477367.1	-33.4243	0.633446	383	4	1.04439	0	0	502	0
ENST00000243903.6	-35.2702	-0.477286	2428	773	31.8369	149	6.13674	2547	2
ENST00000551617.1	-20.5247	-0.0685338	1596	202	12.6566	17	1.06516	1715	1
ENST00000498740.1	-27.8114	-0.492224	589	189	32.0883	41	6.96095	708	1
ENST00000413751.1	-31.248	-0.228129	417	82	19.6643	17	4.07674	536	0
ENST00000542485.1	-35.9152	-0.373642	2243	550	24.5207	130	5.79581	2362	5
ENST00000241416.12	-21.3581	-0.402393	5095	1330	26.104	456	8.94995	5214	7
ENST00000553302.1	-27.4281	-0.362608	487	87	17.8645	3	0.616016	606	0
ENST00000606865.1	-22.0112	-0.451261	555	149	26.8468	31	5.58559	674	1
ENST00000649746.1	-32.8859	-1.31658	1057	668	63.1977	231	21.8543	1176	1
ENST00000566154.1	-26.2845	-0.760422	2463	965	39.1799	300	12.1803	2582	5
ENST00000461408.2	-25.8486	0.0797959	1813	301	16.6023	90	4.96415	1932	1
ENST00000447332.3	-41.1548	-0.793902	2027	871	42.9699	271	13.3695	2146	7
ENST00000648002.1	-22.8217	-0.0873371	537	98	18.2495	17	3.16574	656	1
ENST00000379917.7	-21.7964	-0.186153	3717	844	22.7065	193	5.19236	3836	4
ENST00000517452.1	-30.3042	-0.0186364	286	34	11.8881	4	1.3986	405	0
ENST00000584989.1	-32.6203	-0.270678	177	34	19.209	0	0	296	0
ENST00000648871.1	-25.9839	-0.341573	1500	388	25.8667	72	4.8	1619	0
ENST00000360697.4	-33.1392	-0.361792	6485	1539	23.7317	439	6.76947	6604	6
ENST00000562374.1	-42.8521	-0.949158	463	223	48.1641	137	29.5896	582	3
ENST00000341211.5	-33.9519	-0.598899	1853	616	33.2434	203	10.9552	1972	5
ENST00000473512.1	-38.129	-0.422298	831	278	33.4537	125	15.0421	950	5
ENST00000438445.1	-40.9651	-0.79649	453	160	35.3201	89	19.6468	572	2
ENST00000548820.1	-42.2038	-1.35468	263	157	59.6958	54	20.5323	382	2
ENST00000572288.1	-35.7755	-1.12127	653	351	53.7519	125	19.1424	772	1
ENST00000541843.2	-28.1098	0.434704	287	57	19.8606	31	10.8014	406	0
ENST00000356080.9	-21.8883	-0.317313	4294	863	20.0978	215	5.00699	4413	4
ENST00000315215.11	-41.9566	-0.654298	6151	2187	35.5552	610	9.91709	6270	10
ENST00000514129.5	-25.514	-0.116221	614	117	19.0554	61	9.93485	733	0
ENST00000505652.1	-27.2601	-0.591786	504	186	36.9048	71	14.0873	623	1
ENST00000415131.1	-35.328	-0.137234	535	78	14.5794	44	8.2243	654	2
ENST00000426229.1	-32.0375	-0.369289	760	187	24.6053	28	3.68421	879	0
ENST00000357103.5	-28.3477	-0.582578	3852	1298	33.6968	358	9.29387	3971	6
ENST00000561504.1	-31.2107	-0.302909	581	131	22.5473	31	5.33563	700	0
ENST00000672604.1	-25.2837	-0.400686	612	194	31.6993	24	3.92157	731	0
ENST00000528544.1	-47.1088	-0.163597	467	114	24.4111	35	7.49465	586	0
ENST00000645081.1	-25.3319	-0.165131	4654	1084	23.2918	188	4.03954	4773	3
ENST00000561195.1	-39.96	-0.674	5	0	0	0	0	124	0
ENST00000373783.3	-31.3083	-0.458561	3641	1116	30.6509	358	9.83246	3760	8
ENST00000562823.1	-56.1258	-0.143772	395	86	21.7722	16	4.05063	514	0
ENST00000465513.1	-33.7448	-0.6987	1246	468	37.5602	138	11.0754	1365	3
ENST00000609540.1	-24.3481	-0.261816	1019	203	19.9215	34	3.3366	1138	0
ENST00000462554.2	-47.2773	-0.377484	616	143	23.2143	20	3.24675	735	0
ENST00000366535.4	-22.4284	-0.0169704	2436	420	17.2414	122	5.00821	2555	4
ENST00000431035.1	-43.7861	-0.511386	664	187	28.1627	35	5.27108	783	1
ENST00000398731.3	-23.8574	0.128308	603	77	12.7695	3	0.497512	722	1
ENST00000559528.1	-48.0285	-0.664111	776	274	35.3093	109	14.0464	895	2
ENST00000515794.1	-21.8274	-0.272695	627	127	20.2552	17	2.71132	746	1
ENST00000514970.2	-23.069	-0.129374	463	84	18.1425	9	1.94384	582	0
ENST00000421773.1	-22.9431	-0.310735	422	116	27.4882	29	6.87204	541	1
ENST00000431865.1	-22.5853	0.248258	660	51	7.72727	2	0.30303	779	0
ENST00000590811.1	-30.6705	-0.260768	508	125	24.6063	8	1.5748	627	0
ENST00000586731.1	-34.4225	-0.528724	431	126	29.2343	17	3.94432	550	0
ENST00000422803.2	-20.6389	-0.467475	1406	378	26.8848	80	5.6899	1525	1
ENST00000510635.1	-22.0854	-0.327017	295	50	16.9492	7	2.37288	414	0
ENST00000461065.1	-41.6698	-0.754906	1588	655	41.2469	301	18.9547	1707	9
ENST00000492347.1	-23.2687	-0.33881	294	74	25.1701	5	1.70068	413	0
ENST00000607663.1	-22.3476	-0.195952	378	94	24.8677	13	3.43915	497	0
ENST00000452145.6	-29.8137	-0.29996	2268	612	26.9841	138	6.08466	2387	1
ENST00000458212.1	-21.3517	-0.217802	696	76	10.9195	8	1.14943	815	1
ENST00000506806.1	-32.1142	-0.626413	1023	394	38.5142	138	13.4897	1142	5
ENST00000494688.1	-26.2945	-0.22345	832	163	19.5913	28	3.36538	951	0
ENST00000635259.1	-32.8479	-0.358568	2717	655	24.1075	143	5.26316	2836	2
ENST00000524328.1	-23.364	0.0628934	197	32	16.2437	3	1.52284	316	0
ENST00000246314.10	-26.1423	-0.735259	3092	1264	40.8797	539	17.4321	3211	14
ENST00000373210.4	-28.0662	-0.47267	7153	1973	27.5828	525	7.33958	7272	10
ENST00000546158.1	-38.6795	-0.208409	2080	396	19.0385	94	4.51923	2199	2
ENST00000523586.1	-36.3983	-0.0464183	349	106	30.3725	24	6.87679	468	1
ENST00000642466.1	-23.6896	-0.334401	2154	508	23.584	155	7.19591	2273	3
ENST00000510878.1	-41.9518	-0.963822	730	316	43.2877	176	24.1096	849	5
ENST00000498601.1	-19.5581	-0.245297	236	65	27.5424	13	5.50847	355	0
ENST00000538132.1	-37.2336	-0.791188	2247	907	40.3649	299	13.3066	2366	7
ENST00000359172.3	-29.8145	-0.954295	2384	1182	49.5805	403	16.9044	2503	7
ENST00000534469.1	-25.9793	-1.57881	561	344	61.3191	185	32.9768	680	6
ENST00000531324.1	-44.377	0.0836304	460	94	20.4348	7	1.52174	579	0
ENST00000463496.1	-24.4525	-0.559902	4701	1489	31.6741	474	10.083	4820	9
ENST00000556369.1	-31.4895	-0.277288	730	150	20.5479	44	6.0274	849	0
ENST00000355727.3	-24.3532	-0.136695	953	172	18.0483	47	4.93179	1072	2
ENST00000376049.4	-24.9625	-0.304519	405	112	27.6543	13	3.20988	524	0
ENST00000372301.2	-30.2531	-0.0788587	552	102	18.4783	5	0.905797	671	1
ENST00000529877.1	-30.3919	0.157914	604	47	7.78146	1	0.165563	723	0
ENST00000307864.3	-37.1541	-0.686222	3015	1196	39.6683	329	10.9121	3134	7
ENST00000458219.1	-31.5812	-0.432342	474	166	35.0211	22	4.64135	593	0
ENST00000673018.1	-23.1878	-0.572913	1277	414	32.4197	130	10.1801	1396	3
ENST00000395236.2	-33.8511	-0.201714	741	141	19.0283	6	0.809717	860	0
ENST00000525341.1	-38.3719	-0.222403	516	100	19.3798	34	6.58915	635	0
ENST00000550992.1	-42.0455	-0.259099	455	66	14.5055	10	2.1978	574	0
ENST00000626911.1	-48.0195	-0.89878	41	18	43.9024	0	0	160	0
ENST00000447596.4	-34.7771	0.149556	586	91	15.529	20	3.41297	705	0
ENST00000327299.8	-24.327	-0.403125	6726	1878	27.9215	569	8.45971	6845	10
ENST00000618980.1	-19.3582	0.279973	364	32	8.79121	0	0	483	0
ENST00000532976.1	-23.3284	-0.306939	869	188	21.6341	37	4.25777	988	1
ENST00000572560.1	-34.4898	-0.207059	323	45	13.9319	7	2.16718	442	0
ENST00000571858.1	-33.1909	0.244944	445	13	2.92135	1	0.224719	564	0
ENST00000359755.5	-26.8693	-0.573685	6071	2094	34.4918	686	11.2996	6190	15
ENST00000557852.2	-25.0096	-0.211922	541	90	16.6359	24	4.43623	660	1
ENST00000474850.2	-29.0265	-0.378367	551	125	22.686	51	9.2559	670	0
ENST00000595067.1	-27.3741	0.312448	429	77	17.9487	6	1.3986	548	0
ENST00000435423.1	-21.2	-0.498796	1785	539	30.1961	151	8.45938	1904	3
ENST00000529942.1	-34.4901	0.188376	394	23	5.83756	2	0.507614	513	0
ENST00000531822.1	-22.5814	-0.148164	599	66	11.0184	4	0.66778	718	0
ENST00000257787.6	-29.338	-0.124503	1779	355	19.955	72	4.04722	1898	0
ENST00000312033.3	-37.583	-0.625002	3215	1178	36.6407	401	12.4728	3334	10
ENST00000471651.1	-36.6919	-1.04966	899	408	45.3838	238	26.4739	1018	6
ENST00000380554.5	-30.0158	-0.793711	1067	442	41.4246	161	15.089	1186	6
ENST00000481966.1	-41.7902	-0.116477	369	60	16.2602	9	2.43902	488	0
ENST00000555926.1	-44.876	-1.16053	434	217	50	148	34.1014	553	4
ENST00000599525.1	-40.2248	-0.0788088	319	39	12.2257	8	2.50784	438	1
ENST00000427375.1	-35.3062	-0.506874	435	136	31.2644	26	5.97701	554	1
ENST00000564497.1	-54.0232	0.43981	422	15	3.5545	0	0	541	0
ENST00000618693.4	-32.3991	-0.610868	576	189	32.8125	56	9.72222	695	0
ENST00000555074.1	-33.9299	-0.681634	716	206	28.7709	104	14.5251	835	5
ENST00000673217.1	-19.9668	-0.0543549	4379	795	18.1548	246	5.61772	4498	4
ENST00000544078.2	-44.0886	0.742877	219	20	9.13242	6	2.73973	338	1
ENST00000662216.1	-21.9086	-0.299799	1242	281	22.6248	33	2.657	1361	0
ENST00000445750.1	-22.6915	-1.04579	584	318	54.4521	75	12.8425	703	1
ENST00000459884.1	-28.281	-0.266061	231	26	11.2554	0	0	350	0
ENST00000371221.3	-30.1177	-0.235071	3218	742	23.0578	236	7.33375	3337	4
ENST00000635162.1	-39.7591	-0.86714	465	202	43.4409	95	20.4301	584	2
ENST00000549106.1	-34.0601	0.31321	461	61	13.2321	4	0.867679	580	0
ENST00000573565.1	-19.4579	0.102555	458	36	7.86026	2	0.436681	577	0
ENST00000432718.1	-45.0644	-0.339821	725	182	25.1034	42	5.7931	844	0
ENST00000672557.1	-33.3473	-0.209054	740	138	18.6486	41	5.54054	859	1
ENST00000509270.2	-31.6121	-0.385276	489	121	24.7444	10	2.04499	608	0
ENST00000354775.4	-28.747	-0.214955	2577	567	22.0023	135	5.23865	2696	2
ENST00000544428.1	-36.0667	-0.294738	1300	330	25.3846	96	7.38462	1419	3
ENST00000548240.1	-20.5905	-0.175961	1446	306	21.1618	61	4.21853	1565	3
ENST00000650049.1	-22.5705	0.197039	645	62	9.6124	0	0	764	0
ENST00000492791.1	-38.7798	-0.257603	634	147	23.1861	5	0.788644	753	0
ENST00000623310.1	-21.9654	-0.349564	321	41	12.7726	1	0.311526	440	0
ENST00000319033.7	-23.4481	-0.245855	1508	345	22.878	95	6.29973	1627	3
ENST00000423996.5	-38.3841	-1.00143	785	353	44.9682	138	17.5796	904	4
ENST00000443765.5	-25.7856	-0.56476	1000	335	33.5	140	14	1119	1
ENST00000525761.2	-26.3344	-0.359685	349	92	26.361	19	5.44413	468	0
ENST00000612489.1	-34.8901	-0.877095	685	270	39.4161	95	13.8686	804	3
ENST00000555100.1	-33.8883	-0.371642	530	128	24.1509	15	2.83019	649	0
ENST00000536358.1	-32.8409	-0.587215	930	373	40.1075	189	20.3226	1049	6
ENST00000532129.1	-29.537	-0.514554	606	214	35.3135	104	17.1617	725	1
ENST00000490528.1	-41.8533	0.123429	1286	212	16.4852	44	3.42146	1405	1
ENST00000399138.5	-36.1935	-0.305164	3040	879	28.9145	178	5.85526	3159	1
ENST00000481257.5	-37.5488	-0.578641	434	116	26.7281	24	5.52995	553	1
ENST00000599849.1	-46.9314	-0.73135	437	173	39.5881	17	3.89016	556	0
ENST00000393100.3	-24.3183	-0.299636	880	247	28.0682	43	4.88636	999	0
ENST00000458497.6	-28.5744	-0.632959	4447	1695	38.1156	549	12.3454	4566	14
ENST00000374830.2	-41.8759	-0.700195	614	209	34.0391	29	4.72313	733	0
ENST00000410052.1	-30.2334	-0.327864	440	84	19.0909	10	2.27273	559	0
ENST00000505490.3	-39.9624	-0.217464	978	154	15.7464	53	5.41922	1097	2
ENST00000382068.3	-38.3521	-0.350135	743	161	21.6689	4	0.538358	862	0
ENST00000526606.1	-36.3094	-0.577841	403	125	31.0174	29	7.19603	522	1
ENST00000465404.2	-20.8045	-0.125324	663	173	26.0935	29	4.37406	782	1
ENST00000563664.1	-31.5275	-0.258906	448	69	15.4018	14	3.125	567	0
ENST00000429635.1	-28.6108	-0.180561	2939	563	19.1562	136	4.62742	3058	4
ENST00000372057.1	-23.359	-0.35759	3261	880	26.9856	297	9.10764	3380	6
ENST00000393001.1	-28.1658	-0.371904	4522	1205	26.6475	374	8.27068	4641	8
ENST00000457428.6	-26.2889	-0.0798009	452	76	16.8142	4	0.884956	571	0
ENST00000433060.3	-29.1148	-0.550762	8861	2953	33.3258	977	11.0258	8980	21
ENST00000476688.2	-37.0327	-0.776058	992	375	37.8024	193	19.4556	1111	5
ENST00000529744.1	-29.0561	-0.616013	474	171	36.0759	66	13.9241	593	2
ENST00000462048.2	-39.0902	-0.823724	427	182	42.623	83	19.4379	546	3
ENST00000584350.1	-23.5727	-0.0438292	726	111	15.2893	36	4.95868	845	1
ENST00000628342.1	-26.2565	-0.683958	331	127	38.3686	39	11.7825	450	0
ENST00000502847.1	-28.55	-0.148037	489	115	23.5174	37	7.56646	608	1
ENST00000585259.1	-40.3527	-0.123097	226	52	23.0088	4	1.76991	345	0
ENST00000511751.1	-23.5189	-0.290039	777	224	28.8288	56	7.20721	896	2
ENST00000539395.1	-29.6376	-0.149595	444	93	20.9459	15	3.37838	563	1
ENST00000299381.5	-27.1993	-0.769206	3112	1183	38.0141	458	14.7172	3231	9
ENST00000323927.3	-42.5005	-0.161187	2536	557	21.9637	143	5.6388	2655	2
ENST00000505991.1	-32.2824	-0.414958	476	93	19.5378	1	0.210084	595	0
ENST00000536837.1	-35.371	-0.547231	390	130	33.3333	20	5.12821	509	0
ENST00000552170.1	-30.2572	-1.02939	460	238	51.7391	96	20.8696	579	4
ENST00000557497.1	-34.6441	-0.559345	458	153	33.4061	25	5.45852	577	2
ENST00000535388.2	-24.6903	-0.551718	2398	794	33.1109	283	11.8015	2517	4
ENST00000574736.1	-30.9031	-0.653902	451	189	41.9069	44	9.7561	570	0
ENST00000505140.1	-31.704	-0.250532	1747	504	28.8495	206	11.7916	1866	3
ENST00000437495.1	-26.9585	-0.679463	2124	777	36.5819	148	6.96798	2243	4
ENST00000535036.5	-28.1677	0.169244	622	118	18.9711	7	1.1254	741	0
ENST00000411765.1	-38.7996	-0.281632	533	168	31.5197	16	3.00188	652	0
ENST00000627859.1	-39.9846	0.493077	91	3	3.2967	0	0	210	0
ENST00000504641.1	-30.3158	-0.459834	783	247	31.5453	50	6.3857	902	0
ENST00000465753.1	-36.16	-0.213986	878	138	15.7175	22	2.50569	997	0
ENST00000644045.1	-33.9967	-0.296964	639	118	18.4664	20	3.12989	758	2
ENST00000359158.7	-15.0853	-0.820103	2131	924	43.3599	205	9.6199	2250	4
ENST00000551491.1	-32.5701	-0.639977	442	144	32.5792	100	22.6244	561	5
ENST00000262346.6	-23.5678	-0.123314	3208	741	23.0985	232	7.23192	3327	3
ENST00000191063.8	-46.4656	-0.26288	1448	379	26.174	92	6.35359	1567	1
ENST00000639793.1	-29.5111	-0.395536	3367	986	29.2842	211	6.26671	3486	6
ENST00000376087.4	-19.8065	-0.619685	6472	2250	34.7651	658	10.1669	6591	1
ENST00000590519.2	-42.6229	0.508808	948	44	4.64135	1	0.105485	1067	0
ENST00000439830.5	-24.2782	0.0644397	473	66	13.9535	0	0	592	0
ENST00000335174.6	-28.8541	-0.210211	665	122	18.3459	19	2.85714	784	0
ENST00000393537.5	-36.8237	-0.0979043	773	193	24.9677	47	6.08021	892	1
ENST00000513072.1	-23.1676	-0.686036	729	310	42.524	129	17.6955	848	5
ENST00000531815.1	-21.8099	-0.652842	475	168	35.3684	25	5.26316	594	0
ENST00000443014.1	-31.8271	-0.788937	207	84	40.5797	16	7.72947	326	2
ENST00000521345.1	-32.8355	0.374863	473	44	9.30233	14	2.95983	592	0
ENST00000302755.4	-20.8317	-0.483351	1725	458	26.5507	126	7.30435	1844	4
ENST00000515641.1	-25.9223	-0.33518	4093	897	21.9155	265	6.47447	4212	9
ENST00000267116.8	-35.2644	-0.765704	8562	3611	42.1747	1283	14.9848	8681	27
ENST00000434930.1	-49.4276	0.161299	616	138	22.4026	19	3.08442	735	0
ENST00000521004.1	-26.5719	-0.121544	395	60	15.1899	4	1.01266	514	0
ENST00000557902.1	-49.2553	-0.131537	501	94	18.7625	5	0.998004	620	0
ENST00000650178.1	-33.5237	0.11997	1335	171	12.809	25	1.87266	1454	0
ENST00000592190.1	-38.1884	-0.0897763	447	57	12.7517	2	0.447427	566	0
ENST00000353234.5	-35.2851	-0.629662	7071	2551	36.0769	912	12.8978	7190	21
ENST00000436226.1	-34.883	0.0317035	452	92	20.354	37	8.18584	571	2
ENST00000436073.1	-35.3243	-0.57045	378	132	34.9206	36	9.52381	497	3
ENST00000441606.2	-23.6679	-0.515117	5836	1864	31.9397	626	10.7265	5955	2
ENST00000630631.1	-42.0824	0.0228499	1786	300	16.7973	64	3.58343	1905	2
ENST00000560303.1	-24.7006	0.170331	605	37	6.1157	1	0.165289	724	0
ENST00000339399.5	-20.1842	0.203856	1364	146	10.7038	42	3.07918	1483	1
ENST00000532744.2	-22.9553	-0.557131	502	168	33.4661	81	16.1355	621	3
ENST00000307333.7	-29.2313	-0.861603	1354	555	40.9897	181	13.3678	1473	3
ENST00000376911.1	-22.772	-0.517158	2090	640	30.622	246	11.7703	2209	7
ENST00000437799.1	-44.302	-1.65874	491	333	67.8208	181	36.8635	610	5
ENST00000557986.5	-29.2803	-0.435098	614	171	27.8502	63	10.2606	733	2
ENST00000508214.1	-29.1998	-1.1433	448	239	53.3482	91	20.3125	567	2
ENST00000472124.1	-34.3339	-0.519066	257	58	22.5681	3	1.16732	376	0
ENST00000513728.1	-26.3015	0.906402	328	6	1.82927	0	0	447	0
ENST00000523164.1	-33.0466	-0.589291	804	272	33.8308	59	7.33831	923	0
ENST00000394847.3	-33.244	-1.5176	529	357	67.4858	180	34.0265	648	4
ENST00000588033.1	-38.4688	-0.5726	423	96	22.695	17	4.01891	542	0
ENST00000478473.1	-38.9646	-0.775077	776	382	49.2268	119	15.3351	895	0
ENST00000528184.1	-31.9629	-0.736247	469	175	37.3134	50	10.661	588	1
ENST00000543044.2	-29.959	-0.555262	764	271	35.4712	123	16.0995	883	2
ENST00000543494.1	-40.7416	-0.835405	592	227	38.3446	65	10.9797	711	1
ENST00000512741.1	-16.7972	0.365654	214	0	0	0	0	333	0
ENST00000415756.1	-36.688	-0.462575	400	124	31	25	6.25	519	1
ENST00000570017.1	-38.9643	-0.218763	695	184	26.4748	61	8.77698	814	2
ENST00000556843.1	-39.1616	-0.918533	443	195	44.0181	65	14.6727	562	2
ENST00000586543.1	-36.0616	-0.390956	523	105	20.0765	6	1.14723	642	0
ENST00000646560.1	-37.2803	-0.639879	660	236	35.7576	64	9.69697	779	1
ENST00000597774.5	-39.0647	-0.0951998	2077	364	17.5253	108	5.19981	2196	3
ENST00000587805.1	-24.3926	0.0850613	571	63	11.0333	12	2.10158	690	1
ENST00000442686.1	-27.2597	-0.74222	554	222	40.0722	83	14.9819	673	4
ENST00000601649.1	-32.1429	-0.461786	196	52	26.5306	16	8.16327	315	0
ENST00000522901.1	-22.6434	-0.2847	1051	272	25.8801	70	6.66032	1170	2
ENST00000591284.2	-31.7866	-0.67423	461	172	37.3102	64	13.8829	580	2
ENST00000372745.1	-23.1454	-0.323176	2201	549	24.9432	171	7.7692	2320	5
ENST00000520689.1	-25.4111	-0.527183	568	187	32.9225	58	10.2113	687	1
ENST00000640413.1	-19.553	0.254757	370	46	12.4324	13	3.51351	489	1
ENST00000617003.1	-31.5805	-0.341581	1442	317	21.9834	65	4.50763	1561	1
ENST00000369571.2	-32.0729	-0.0782462	861	171	19.8606	52	6.03949	980	2
ENST00000560508.1	-22.1217	-0.276358	6534	1587	24.2883	411	6.29017	6653	9
ENST00000445295.1	-40.1848	-0.784204	559	229	40.966	86	15.3846	678	1
ENST00000616371.4	-27.5809	-0.902134	4476	2038	45.5317	728	16.2645	4595	13
ENST00000556377.1	-17.3886	-0.788501	347	138	39.7695	76	21.902	466	2
ENST00000615891.2	-33.3966	-0.824879	5253	2273	43.2705	809	15.4007	5372	17
ENST00000549007.1	-24.5337	-0.455882	3373	977	28.9653	360	10.673	3492	10
ENST00000532020.2	-40.8692	-0.60459	305	105	34.4262	68	22.2951	424	3
ENST00000503503.5	-31.3334	-0.228353	425	142	33.4118	73	17.1765	544	2
ENST00000504915.2	-24.657	-0.424011	698	167	23.9255	26	3.72493	817	1
ENST00000469362.6	-38.5478	-0.461857	711	206	28.9733	33	4.64135	830	1
ENST00000438886.1	-32.7244	-0.383042	332	60	18.0723	7	2.10843	451	0
ENST00000374987.4	-33.8748	-0.942974	3120	1453	46.5705	572	18.3333	3239	12
ENST00000236017.5	-38.28	-0.546195	544	175	32.1691	96	17.6471	663	1
ENST00000526394.1	-22.0985	0.0211387	764	148	19.3717	55	7.19895	883	1
ENST00000395787.4	-22.5692	-0.0512511	1127	214	18.9885	56	4.96894	1246	2
ENST00000278756.7	-28.0519	-0.203027	3568	591	16.5639	65	1.82175	3687	1
ENST00000217456.3	-34.1217	-0.30542	2083	641	30.7729	198	9.50552	2202	4
ENST00000428892.1	-30.1925	-1.26946	937	587	62.6467	206	21.9851	1056	6
ENST00000407997.4	-30.4287	-0.817557	1445	594	41.1073	244	16.8858	1564	7
ENST00000431184.1	-40.2028	-1.17023	431	239	55.4524	130	30.1624	550	4
ENST00000454728.5	-31.4251	-0.875087	458	215	46.9432	15	3.27511	577	0
ENST00000409652.5	-24.1275	-0.69683	9946	3887	39.081	1277	12.8393	10065	22
ENST00000633372.1	-33.7739	-0.725029	1040	405	38.9423	101	9.71154	1159	1
ENST00000613473.1	-20.9662	-0.940779	6326	2443	38.6184	981	15.5074	6445	21
ENST00000415997.1	-24.8964	-0.705972	422	168	39.8104	25	5.92417	541	0
ENST00000585368.1	-30.946	-0.843963	328	115	35.061	23	7.0122	447	0
ENST00000444459.1	-20.0461	0.0425693	397	59	14.8615	2	0.503778	516	0
ENST00000549056.1	-23.7321	-0.635749	374	132	35.2941	40	10.6952	493	1
ENST00000569616.1	-44.0468	-0.54139	669	202	30.1943	48	7.17489	788	2
ENST00000480031.6	-29.8085	-0.51745	553	155	28.0289	18	3.25497	672	0
ENST00000643650.1	-40.1946	-0.243817	448	131	29.2411	36	8.03571	567	0
ENST00000560117.1	-21.3314	-0.0881132	424	96	22.6415	2	0.471698	543	0
ENST00000377039.2	-27.8974	-0.443429	1152	359	31.1632	95	8.24653	1271	1
ENST00000452383.2	-43.2703	-0.0572457	875	163	18.6286	23	2.62857	994	0
ENST00000504448.1	-38.0302	-0.579994	1646	567	34.4471	116	7.04739	1765	2
ENST00000534182.2	-23.6572	-0.472271	1550	499	32.1935	112	7.22581	1669	2
ENST00000555249.1	-36.3846	0.0109957	462	37	8.00866	0	0	581	0
ENST00000541182.1	-34.4496	0.0157923	1887	299	15.8453	59	3.12666	2006	1
ENST00000545855.1	-30.7975	-0.459224	438	139	31.7352	58	13.242	557	3
ENST00000488156.1	-29.1276	-0.275661	613	136	22.186	68	11.093	732	3
ENST00000000233.10	-39.7792	-1.03972	913	441	48.3023	186	20.3724	1032	2
ENST00000298316.7	-26.1486	-0.227564	3756	878	23.3759	292	7.77423	3875	6
ENST00000549076.1	-37.6621	-0.413942	794	284	35.7683	62	7.80856	913	1
ENST00000524586.1	-34.0667	-0.714755	429	188	43.8228	59	13.7529	548	3
ENST00000435208.1	-33.4521	-0.59767	382	137	35.8639	41	10.733	501	1
ENST00000519436.1	-37.0075	0.0446239	452	80	17.6991	7	1.54867	571	1
ENST00000371917.5	-26.0838	-0.343452	8912	2428	27.2442	707	7.93312	9031	11
ENST00000356064.3	-23.3608	-0.0699831	1183	137	11.5807	3	0.253593	1302	0
ENST00000525235.1	-39.3034	-0.853001	733	292	39.8363	105	14.3247	852	3
ENST00000607873.1	-43.3867	-0.0921019	942	127	13.482	12	1.27389	1061	0
ENST00000400198.8	-23.356	-0.638406	3244	1003	30.9186	481	14.8274	3363	7
ENST00000525488.1	-32.1412	-0.442348	771	217	28.1453	37	4.79896	890	0
ENST00000507661.1	-31.7897	-0.624694	1815	628	34.6006	215	11.8457	1934	5
ENST00000454919.1	-18.7186	0.468779	467	10	2.14133	0	0	586	0
ENST00000573449.5	-39.3365	-1.38042	455	300	65.9341	149	32.7473	574	3
ENST00000368149.3	-21.0202	-0.52275	4295	1410	32.8289	307	7.14785	4414	8
ENST00000636842.1	-19.7889	-0.156597	432	61	14.1204	21	4.86111	551	1
ENST00000614693.1	-31.3187	-0.530537	540	167	30.9259	99	18.3333	659	2
ENST00000264343.4	-23.7351	-0.475455	4453	1347	30.2493	469	10.5322	4572	7
ENST00000425417.2	-24.6109	-0.612051	663	181	27.3002	28	4.22323	782	0
ENST00000587447.3	-41.5994	-1.18019	2864	1463	51.0824	694	24.2318	2983	13
ENST00000404338.8	-32.6739	-0.552636	8759	2940	33.5655	800	9.13346	8878	17
ENST00000422091.1	-53.6674	-1.41195	451	289	64.0798	119	26.3858	570	3
ENST00000303130.4	-22.3629	-0.847448	1736	654	37.6728	293	16.8779	1855	9
ENST00000557643.1	-18.0489	-0.22093	753	118	15.6707	6	0.796813	872	0
ENST00000578351.1	-37.4964	0.773179	302	4	1.3245	0	0	421	0
ENST00000594417.1	-35.0465	-0.449892	650	269	41.3846	83	12.7692	769	2
ENST00000167825.5	-40.6383	-0.356154	2899	726	25.0431	176	6.07106	3018	2
ENST00000532993.5	-24.2033	-0.44322	8634	2488	28.8163	761	8.81399	8753	10
ENST00000643371.1	-39.9757	-0.456626	4843	1357	28.0198	446	9.20917	4962	9
ENST00000594665.1	-40.716	-0.598123	4497	1653	36.7578	535	11.8968	4616	12
ENST00000423422.6	-40.9625	-0.881096	301	154	51.1628	71	23.588	420	1
ENST00000486829.1	-26.8557	-0.883204	309	120	38.835	41	13.2686	428	1
ENST00000333677.7	-34.7922	-0.720794	4824	1842	38.1841	595	12.3342	4943	11
ENST00000553709.5	-42.299	-0.864258	5085	2185	42.9695	848	16.6765	5204	19
ENST00000250617.7	-22.8143	-0.289114	4741	1180	24.8893	375	7.90972	4860	7
ENST00000544132.2	-25.7144	-0.266832	647	154	23.8022	36	5.56414	766	0
ENST00000624355.1	-33.5312	-0.347233	459	95	20.6972	27	5.88235	578	1
ENST00000635928.1	-24.8258	-0.288925	1432	328	22.905	59	4.12011	1551	1
ENST00000477947.1	-23.028	-1.1427	404	219	54.2079	120	29.703	523	6
ENST00000566147.1	-33.7691	-0.894827	462	211	45.671	81	17.5325	581	2
ENST00000417477.2	-17.0138	-0.369355	2418	765	31.6377	223	9.2225	2537	4
ENST00000418304.1	-24.4443	-0.54572	1640	510	31.0976	171	10.4268	1759	2
ENST00000454558.2	-43.9677	-0.988747	2960	1449	48.9527	552	18.6486	3079	14
ENST00000309334.5	-27.1608	-0.604093	3022	1007	33.3223	333	11.0192	3141	8
ENST00000562891.2	-22.5247	-0.671423	485	160	32.9897	21	4.3299	604	0
ENST00000452385.5	-28.1868	-0.515009	2659	744	27.9804	165	6.20534	2778	1
ENST00000548070.1	-34.1707	-0.52758	471	124	26.327	17	3.60934	590	0
ENST00000503175.1	-35.7031	-0.050728	261	67	25.6705	2	0.766284	380	0
ENST00000530909.1	-18.1211	-0.443902	3298	955	28.9569	353	10.7035	3417	7
ENST00000507646.2	-29.6837	-0.846275	459	205	44.6623	44	9.58606	578	1
ENST00000576914.1	-34.3727	-0.833403	429	193	44.9883	55	12.8205	548	2
ENST00000336125.5	-26.9575	-0.641623	3826	1463	38.2384	459	11.9969	3945	11
ENST00000301886.3	-37.0521	-0.439859	2273	628	27.6287	139	6.11527	2392	3
ENST00000563234.1	-24.2487	-0.584595	1297	449	34.6184	149	11.488	1416	4
ENST00000260746.6	-29.3849	-0.809279	3715	1456	39.1925	597	16.07	3834	19
ENST00000404894.1	-23.4714	-0.440985	721	154	21.3592	35	4.85437	840	2
ENST00000339728.6	-33.0101	-0.432255	3747	1084	28.9298	317	8.4601	3866	8
ENST00000428992.2	-23.2806	-0.367627	628	179	28.5032	63	10.0318	747	4
ENST00000377275.4	-19.6321	-0.339783	7051	1944	27.5706	522	7.40321	7170	7
ENST00000562234.2	-30.1695	-0.16636	272	46	16.9118	0	0	391	0
ENST00000357866.4	-34.3426	-1.65342	427	269	62.9977	141	33.0211	546	2
ENST00000485444.1	-33.1933	-0.768246	268	98	36.5672	7	2.61194	387	0
ENST00000425034.5	-21.1676	0.247399	346	63	18.2081	11	3.17919	465	0
ENST00000614750.1	-32.3093	-0.361113	1608	522	32.4627	166	10.3234	1727	3
ENST00000519352.1	-29.2073	-0.434303	567	122	21.5168	14	2.46914	686	2
ENST00000431642.1	-23.0995	-0.617047	569	150	26.362	81	14.2355	688	2
ENST00000414610.1	-20.7865	-1.03585	436	214	49.0826	70	16.055	555	3
ENST00000540634.2	-35.9656	-0.987644	1201	600	49.9584	212	17.652	1320	3
ENST00000584947.1	-36.7929	0.00665644	326	71	21.7791	28	8.58896	445	1
ENST00000464181.2	-16.9673	0.243306	493	72	14.6045	14	2.83976	612	1
ENST00000372829.8	-28.4808	-0.56337	2006	667	33.2502	225	11.2164	2125	6
ENST00000537169.1	-24.8253	-0.590088	3199	1045	32.6665	480	15.0047	3318	14
ENST00000652409.1	-25.1967	-0.639789	5463	1966	35.9876	699	12.7952	5582	18
ENST00000539247.5	-31.1456	-0.450509	1809	490	27.0868	139	7.6838	1928	3
ENST00000311122.5	-32.3909	-0.83276	605	266	43.9669	91	15.0413	724	2
ENST00000494826.1	-22.9148	-0.487521	593	162	27.3187	17	2.86678	712	1
ENST00000504358.1	-38.1188	-0.439735	452	122	26.9912	40	8.84956	571	0
ENST00000524392.5	-28.103	-0.770653	1302	542	41.6283	234	17.9724	1421	9
ENST00000432786.5	-30.0152	-0.315011	1397	331	23.6936	75	5.36865	1516	1
ENST00000432343.1	-38.9096	-0.691514	720	288	40	80	11.1111	839	1
ENST00000456575.1	-26.4124	-0.373829	525	152	28.9524	47	8.95238	644	1
ENST00000547365.1	-20.3481	-0.561746	189	62	32.8042	11	5.82011	308	0
ENST00000453882.1	-31.5763	-0.582737	380	115	30.2632	36	9.47368	499	1
ENST00000294742.6	-26.746	-0.93888	1518	692	45.5863	310	20.4216	1637	8
ENST00000259477.6	-32.2821	-0.216816	1206	211	17.4959	29	2.40464	1325	1
ENST00000567830.1	-18.1487	-0.0848077	156	43	27.5641	4	2.5641	275	0
ENST00000527385.1	-36.9982	0.0319595	444	105	23.6486	34	7.65766	563	1
ENST00000571206.1	-29.7159	-0.174305	1540	394	25.5844	176	11.4286	1659	4
ENST00000419386.1	-40.0717	0.0700563	710	85	11.9718	8	1.12676	829	0
ENST00000222250.5	-43.0975	-0.791885	2382	1033	43.3669	334	14.0218	2501	9
ENST00000265138.4	-22.0328	-0.525573	4120	1188	28.835	308	7.47573	4239	4
ENST00000268042.7	-26.1217	-0.305364	3943	1005	25.4882	221	5.60487	4062	4
ENST00000395619.3	-43.9672	-0.555232	1705	598	35.0733	170	9.97067	1824	3
ENST00000521117.1	-52.5311	0.132819	454	47	10.3524	6	1.32159	573	0
ENST00000559324.1	-33.7679	0.214308	448	32	7.14286	0	0	567	0
ENST00000452479.6	-34.6271	-0.355768	1614	382	23.6679	112	6.93928	1733	2
ENST00000512106.1	-19.4861	0.176026	453	64	14.128	1	0.220751	572	0
ENST00000459891.1	-20.1243	-0.103236	890	182	20.4494	16	1.79775	1009	0
ENST00000520051.2	-40.7068	-0.598814	548	209	38.1387	30	5.47445	667	1
ENST00000374006.1	-25.5823	0.15692	513	39	7.60234	1	0.194932	632	0
ENST00000521426.5	-29.0662	-0.723691	447	173	38.7025	55	12.3043	566	2
ENST00000438264.5	-38.6151	-0.30169	929	237	25.5113	77	8.28848	1048	1
ENST00000459912.5	-36.0014	-0.130256	2661	527	19.8046	133	4.99812	2780	2
ENST00000661334.1	-26.1855	-0.288995	1552	445	28.6727	91	5.8634	1671	3
ENST00000277459.8	-39.2726	-0.374474	2061	540	26.2009	196	9.50995	2180	4
ENST00000343276.4	-32.0361	-0.365397	1575	389	24.6984	52	3.30159	1694	0
ENST00000629941.1	-26.8421	-0.0657862	159	25	15.7233	0	0	278	0
ENST00000533958.1	-33.5742	0.165667	480	13	2.70833	0	0	599	0
ENST00000454854.5	-32.4631	-0.452343	350	95	27.1429	30	8.57143	469	1
ENST00000369143.2	-18.9463	-0.286859	3314	851	25.6789	253	7.63428	3433	5
ENST00000229595.6	-20.4605	-0.25143	2315	462	19.9568	99	4.27646	2434	3
ENST00000548830.1	-24.8379	-0.543133	1743	538	30.8663	79	4.53242	1862	0
ENST00000521808.5	-35.9818	-0.952409	494	247	50	91	18.4211	613	2
ENST00000414884.1	-31.5009	-0.505484	465	143	30.7527	28	6.02151	584	1
ENST00000420250.1	-23.6346	-0.444564	2053	565	27.5207	217	10.5699	2172	2
ENST00000517661.5	-23.4474	0.205783	690	57	8.26087	4	0.57971	809	0
ENST00000583744.1	-40.0212	0.335143	420	24	5.71429	3	0.714286	539	0
ENST00000528206.1	-27.3729	-0.354754	1424	429	30.1264	87	6.10955	1543	4
ENST00000509060.1	-28.7039	-0.21734	470	87	18.5106	6	1.2766	589	0
ENST00000358637.4	-23.4455	-0.438332	3292	894	27.1567	250	7.59417	3411	6
ENST00000642676.1	-25.3541	-0.362067	416	112	26.9231	32	7.69231	535	1
ENST00000497092.1	-22.1216	0.249977	430	62	14.4186	17	3.95349	549	1
ENST00000328142.3	-20.4821	-0.303897	2820	674	23.9007	125	4.43262	2939	1
ENST00000519124.5	-22.0969	-0.361421	4531	1071	23.6372	417	9.20327	4650	11
ENST00000439915.1	-32.1628	-0.774779	1287	605	47.0085	163	12.6651	1406	3
ENST00000400830.4	-42.6053	-0.389958	711	228	32.0675	68	9.56399	830	1
ENST00000455628.1	-25.9707	-0.671471	578	222	38.4083	49	8.47751	697	0
ENST00000552487.1	-28.9805	-0.686805	626	218	34.8243	46	7.34824	745	0
ENST00000409833.5	-20.6378	-0.302196	1216	286	23.5197	67	5.50987	1335	1
ENST00000613104.1	-25.653	-0.327273	462	83	17.9654	12	2.5974	581	1
ENST00000396680.2	-32.0733	-0.804938	1300	538	41.3846	247	19	1419	5
ENST00000367942.4	-23.3741	-0.573693	7351	2453	33.3696	675	9.18242	7470	13
ENST00000453203.2	-34.8602	-0.709859	2413	890	36.8835	249	10.3191	2532	5
ENST00000591397.1	-25.0308	-0.340499	741	176	23.7517	46	6.20783	860	1
ENST00000535738.1	-21.1648	-0.38382	500	100	20	17	3.4	619	0
ENST00000513634.1	-23.0836	0.112084	499	72	14.4289	0	0	618	0
ENST00000548915.1	-41.5679	-0.669944	539	221	41.0019	125	23.1911	658	6
ENST00000513167.1	-26.4357	-0.153426	613	146	23.8173	27	4.40457	732	0
ENST00000532067.1	-29.7494	-0.355393	178	21	11.7978	3	1.68539	297	0
ENST00000247178.6	-27.1744	-0.558975	4596	1428	31.0705	413	8.98607	4715	8
ENST00000392018.1	-31.1284	-0.531362	3194	1029	32.2167	265	8.29681	3313	3
ENST00000541554.1	-46.9511	-1.62335	176	130	73.8636	69	39.2045	295	2
ENST00000421419.3	-45.6465	-0.373561	1362	289	21.2188	14	1.0279	1481	0
ENST00000359933.6	-25.6772	-0.514757	13043	3847	29.4947	1176	9.01633	13162	23
ENST00000492886.5	-25.3873	-0.349981	520	112	21.5385	33	6.34615	639	0
ENST00000394892.2	-25.276	-0.239804	816	220	26.9608	74	9.06863	935	1
ENST00000344376.9	-36.6386	0.150145	1447	296	20.4561	73	5.04492	1566	2
ENST00000585437.1	-37.5729	-1.16806	258	140	54.2636	50	19.3798	377	2
ENST00000613993.1	-22.8208	-0.62886	614	186	30.2932	10	1.62866	733	0
ENST00000446110.1	-23.8247	-0.315633	316	69	21.8354	14	4.43038	435	0
ENST00000434939.1	-39.7922	-0.906125	449	168	37.4165	77	17.1492	568	2
ENST00000426233.1	-26.232	-0.662121	594	187	31.4815	82	13.8047	713	1
ENST00000416222.1	-35.6781	-0.672173	474	184	38.8186	55	11.6034	593	1
ENST00000540699.1	-36.3993	0.118101	595	113	18.9916	23	3.86555	714	2
ENST00000529588.5	-21.5188	-0.857572	383	173	45.1697	28	7.3107	502	0
ENST00000566488.1	-22.7385	-0.369462	5224	1338	25.6126	440	8.42266	5343	9
ENST00000396684.3	-36.4553	-0.944853	4583	2372	51.7565	1004	21.907	4702	28
ENST00000522710.1	-34.0388	-0.631419	472	206	43.6441	101	21.3983	591	1
ENST00000503288.6	-24.9983	-0.479104	4027	1170	29.0539	363	9.01415	4146	10
ENST00000415301.1	-38.7838	0.140835	431	32	7.42459	3	0.696056	550	0
ENST00000484691.1	-27.1561	-0.511003	369	130	35.2304	12	3.25203	488	1
ENST00000422228.1	-21.6708	-0.242977	487	96	19.7125	42	8.62423	606	0
ENST00000455627.1	-34.3901	-0.178897	435	46	10.5747	1	0.229885	554	0
ENST00000509619.1	-43.3359	-0.399712	451	71	15.7428	10	2.21729	570	0
ENST00000446356.1	-20.4948	-0.44383	423	153	36.1702	37	8.74704	542	2
ENST00000440951.1	-33.5246	-0.297174	460	92	20	10	2.17391	579	1
ENST00000494797.1	-22.5404	0.0231886	599	75	12.5209	2	0.33389	718	0
ENST00000487199.5	-24.5576	-1.03725	302	143	47.351	64	21.1921	421	1
ENST00000507194.1	-22.1805	0.0988346	532	77	14.4737	5	0.93985	651	0
ENST00000585650.1	-26.787	0.0622943	401	18	4.48878	0	0	520	0
ENST00000553007.2	-35.0003	-0.406014	695	161	23.1655	15	2.15827	814	0
ENST00000335698.4	-25.3617	-0.724348	959	410	42.7529	145	15.1199	1078	2
ENST00000591249.5	-43.6199	-0.396923	286	48	16.7832	10	3.4965	405	1
ENST00000395659.1	-22.6739	-0.529738	1759	607	34.5082	146	8.30017	1878	2
ENST00000465645.1	-26.8665	-0.475536	1736	552	31.7972	173	9.96544	1855	2
ENST00000504591.2	-30.3833	-0.369468	282	80	28.3688	10	3.5461	401	1
ENST00000549748.2	-30.4801	-0.368654	609	196	32.1839	39	6.40394	728	1
ENST00000392541.3	-34.9017	-0.502047	723	183	25.3112	74	10.2351	842	1
ENST00000369815.6	-27.3131	-0.279261	541	108	19.963	24	4.43623	660	0
ENST00000304312.5	-28.4141	-0.266087	184	49	26.6304	3	1.63043	303	0
ENST00000524422.1	-25.6805	-0.117321	601	117	19.4676	32	5.32446	720	2
ENST00000554713.2	-27.4062	-0.347902	939	255	27.1565	75	7.98722	1058	1
ENST00000483994.1	-23.6163	0.0186941	559	55	9.839	9	1.61002	678	0
ENST00000538432.2	-23.0006	-0.244372	414	103	24.8792	17	4.10628	533	1
ENST00000400093.3	-30.6183	-0.430538	1060	309	29.1509	131	12.3585	1179	4
ENST00000429064.1	-27.3344	-0.0980805	323	37	11.4551	1	0.309598	442	0
ENST00000619046.4	-34.3014	-0.770155	2704	1088	40.2367	473	17.4926	2823	10
ENST00000544833.1	-28.8323	-0.744262	894	335	37.472	149	16.6667	1013	5
ENST00000498664.1	-41.9885	-1.59118	706	518	73.3711	242	34.2776	825	9
ENST00000564973.1	-35.008	0.147339	962	105	10.9148	5	0.519751	1081	0
ENST00000568101.5	-34.6076	-0.956212	433	216	49.8845	51	11.7783	552	2
ENST00000517669.1	-28.4355	-0.436971	383	114	29.765	35	9.13838	502	1
ENST00000425642.2	-39.5623	-0.423895	1530	421	27.5163	143	9.34641	1649	3
ENST00000475322.1	-26.3502	0.12222	635	83	13.0709	4	0.629921	754	1
ENST00000521442.1	-33.7732	-0.486478	619	157	25.3635	31	5.00808	738	0
ENST00000521514.5	-21.0045	0.173033	1365	104	7.61905	1	0.0732601	1484	0
ENST00000555012.1	-28.1877	-0.119201	463	61	13.1749	15	3.23974	582	1
ENST00000413576.1	-23.3078	0.0553451	681	64	9.39794	1	0.146843	800	0
ENST00000492758.1	-30.9435	-0.430845	592	159	26.8581	37	6.25	711	0
ENST00000374050.4	-22.9191	-0.34642	1444	395	27.3546	134	9.27978	1563	3
ENST00000524234.1	-32.6406	-1.03065	616	325	52.7597	112	18.1818	735	2
ENST00000645094.1	-23.6456	-0.311831	3900	1042	26.7179	324	8.30769	4019	7
ENST00000672630.1	-33.3363	-0.717022	5738	2246	39.1426	821	14.3081	5857	16
ENST00000587919.1	-30.7972	0.355564	390	22	5.64103	7	1.79487	509	1
ENST00000487193.1	-31.2805	-0.920355	394	213	54.0609	43	10.9137	513	0
ENST00000444058.1	-35.918	-0.546237	566	138	24.3816	16	2.82686	685	0
ENST00000506108.2	-28.7057	-0.0624684	632	124	19.6203	9	1.42405	751	0
ENST00000507148.1	-24.0068	-0.489587	605	196	32.3967	50	8.26446	724	0
ENST00000419744.1	-28.0347	-0.151562	493	83	16.8357	1	0.20284	612	0
ENST00000634384.2	-39.1013	-0.607438	3466	1146	33.0641	293	8.45355	3585	6
ENST00000446916.2	-30.5041	-0.225316	3802	848	22.3041	142	3.73488	3921	3
ENST00000622960.1	-35.0711	-0.807014	509	237	46.5619	109	21.4145	628	2
ENST00000402380.3	-24.051	-0.0882921	445	44	9.88764	0	0	564	0
ENST00000427980.7	-30.8666	-0.672898	7777	3013	38.7424	1015	13.0513	7896	23
ENST00000671792.1	-24.8656	-0.218973	1120	227	20.2679	31	2.76786	1239	1
ENST00000567024.1	-36.5113	-1.04882	406	219	53.9409	104	25.6158	525	3
ENST00000526872.3	-22.2775	-0.206722	485	120	24.7423	23	4.74227	604	0
ENST00000589805.1	-35.6433	0.860477	503	13	2.58449	0	0	622	0
ENST00000519948.4	-22.5863	-0.417665	7477	2340	31.296	687	9.18818	7596	13
ENST00000303617.5	-27.8961	0.0068709	1371	228	16.6302	55	4.01167	1490	1
ENST00000377526.4	-34.9945	-0.338813	1339	320	23.8984	87	6.49739	1458	2
ENST00000378853.3	-47.7489	-0.252685	756	115	15.2116	15	1.98413	875	1
ENST00000560649.1	-24.0861	0.831576	165	9	5.45455	0	0	284	0
ENST00000446718.1	-25.1741	-0.518231	6253	2066	33.0401	612	9.7873	6372	18
ENST00000370626.4	-38.2936	-0.548169	1256	463	36.8631	170	13.535	1375	2
ENST00000457798.1	-41.4795	-0.539302	215	51	23.7209	16	7.44186	334	1
ENST00000593513.1	-35.9591	-0.469967	2438	672	27.5636	245	10.0492	2557	4
ENST00000415852.1	-21.5848	-0.604356	489	202	41.3088	91	18.6094	608	5
ENST00000518353.5	-27.8084	-0.491147	654	210	32.1101	25	3.82263	773	1
ENST00000561139.1	-20.4018	-0.10112	598	128	21.4047	37	6.18729	717	1
ENST00000460353.2	-28.7185	0.0742796	465	28	6.02151	0	0	584	0
ENST00000313984.3	-28.2785	-0.073812	1755	320	18.2336	57	3.24786	1874	0
ENST00000379198.5	-44.869	0.194118	2686	242	9.00968	30	1.1169	2805	1
ENST00000534715.1	-43.2804	0.179866	749	95	12.6836	11	1.46862	868	0
ENST00000343307.5	-23.57	-0.202058	4096	789	19.2627	195	4.76074	4215	6
ENST00000405767.1	-23.6257	-0.350824	2317	616	26.5861	140	6.0423	2436	1
ENST00000481531.1	-25.0188	-0.112626	495	74	14.9495	12	2.42424	614	1
ENST00000379731.4	-32.0665	-0.632981	4082	1524	37.3346	598	14.6497	4201	9
ENST00000309519.8	-40.6467	-0.76705	1885	715	37.931	296	15.7029	2004	6
ENST00000367998.5	-35.1358	-0.511216	1752	584	33.3333	205	11.7009	1871	4
ENST00000459820.5	-26.1222	-0.195097	463	61	13.1749	2	0.431965	582	0
ENST00000371711.4	-28.3636	-0.38192	4603	1260	27.3735	317	6.88681	4722	9
ENST00000507061.1	-28.9798	-0.358522	291	107	36.7698	33	11.3402	410	1
ENST00000311181.5	-38.6552	-0.446631	1888	603	31.9386	178	9.42797	2007	5
ENST00000574508.7	-37.4804	0.220531	377	43	11.4058	27	7.1618	496	2
ENST00000594416.1	-41.5376	-0.194239	729	127	17.4211	4	0.548697	848	0
ENST00000601232.1	-39.335	-0.960403	571	301	52.7145	61	10.683	690	0
ENST00000468059.1	-24.5463	-0.434743	544	158	29.0441	66	12.1324	663	1
ENST00000492141.1	-48.9217	-1.10029	240	111	46.25	66	27.5	359	2
ENST00000488499.1	-46.7784	-0.289563	366	80	21.8579	20	5.46448	485	2
ENST00000450186.1	-34.9359	-0.0872833	1027	191	18.5979	41	3.99221	1146	2
ENST00000521311.1	-24.9868	-0.1423	600	145	24.1667	58	9.66667	719	1
ENST00000454165.1	-35.8071	-0.370871	425	128	30.1176	29	6.82353	544	3
ENST00000560846.1	-39.1706	-0.792546	4313	1902	44.0992	737	17.0879	4432	20
ENST00000572498.1	-38.9779	-0.354398	739	204	27.6049	82	11.0961	858	2
ENST00000374467.4	-41.6843	-1.18134	2051	1162	56.6553	526	25.646	2170	15
ENST00000375533.6	-32.5836	0.00164122	1572	232	14.7583	21	1.33588	1691	0
ENST00000527348.1	-36.2223	-0.343267	551	103	18.6933	25	4.53721	670	0
ENST00000393207.5	-35.6025	0.25389	2319	227	9.7887	47	2.02674	2438	2
ENST00000470173.1	-31.3431	0.545142	459	8	1.74292	0	0	578	0
ENST00000293288.12	-33.1347	-0.217797	1239	275	22.1953	50	4.03551	1358	0
ENST00000553573.1	-19.7015	0.14181	326	32	9.81595	1	0.306748	445	0
ENST00000404251.1	-27.5532	-0.341938	5309	1414	26.634	398	7.4967	5428	9
ENST00000549506.5	-33.7897	-1.33041	458	310	67.6856	116	25.3275	577	3
ENST00000437839.5	-26.8766	-0.368791	521	108	20.7294	10	1.91939	640	0
ENST00000398289.2	-23.5101	-0.853199	497	207	41.6499	64	12.8773	616	0
ENST00000463558.3	-15.0826	-0.573202	431	132	30.6265	41	9.51276	550	0
ENST00000524458.5	-33.5693	-0.0750648	772	90	11.658	6	0.777202	891	0
ENST00000569941.5	-27.8151	-0.350989	445	149	33.4831	55	12.3596	564	1
ENST00000566197.1	-31.0577	-1.05803	422	256	60.6635	50	11.8483	541	0
ENST00000443151.1	-19.2295	0.473103	464	3	0.646552	0	0	583	0
ENST00000434373.3	-23.3949	-0.244375	1863	470	25.2281	101	5.42136	1982	1
ENST00000458347.1	-30.1522	-0.49354	291	65	22.3368	3	1.03093	410	0
ENST00000590196.1	-39.505	-0.178521	399	91	22.807	1	0.250627	518	0
ENST00000436699.2	-23.6323	-0.397787	940	325	34.5745	94	10	1059	1
ENST00000430088.1	-29.6175	0.0455654	451	58	12.8603	5	1.10865	570	0
ENST00000370243.1	-32.9631	-0.403158	3081	852	27.6534	266	8.63356	3200	4
ENST00000369541.4	-18.9272	0.30872	1156	63	5.44983	2	0.17301	1275	0
ENST00000587002.1	-35.3979	-0.503689	431	113	26.2181	44	10.2088	550	1
ENST00000601681.5	-37.4124	-0.883177	897	369	41.1371	192	21.4047	1016	1
ENST00000368759.5	-21.6159	-0.149947	1314	212	16.1339	9	0.684932	1433	0
ENST00000333924.6	-25.5219	-0.539817	3107	926	29.8037	302	9.71999	3226	6
ENST00000544905.1	-39.2675	-1.16549	443	243	54.8533	127	28.6682	562	2
ENST00000320393.9	-23.9978	-0.309031	3549	815	22.9642	255	7.18512	3668	7
ENST00000567682.1	-43.1266	-0.910563	320	124	38.75	75	23.4375	439	2
ENST00000649060.1	-26.7549	-0.491567	1442	465	32.2469	84	5.82524	1561	0
ENST00000434194.1	-26.7031	0.115382	262	22	8.39695	2	0.763359	381	0
ENST00000438054.1	-25.7672	-0.986182	537	231	43.0168	89	16.5736	656	3
ENST00000598306.2	-39.4056	-0.692379	391	158	40.4092	69	17.6471	510	1
ENST00000399777.1	-31.8947	-0.789836	2558	1068	41.7514	350	13.6826	2677	10
ENST00000557008.2	-37.167	-0.671411	1247	497	39.8557	139	11.1468	1366	2
ENST00000444487.1	-45.5266	-0.741393	804	291	36.194	48	5.97015	923	1
ENST00000438077.1	-30.9287	-0.626525	590	180	30.5085	28	4.74576	709	1
ENST00000455335.2	-34.3431	0.12164	866	99	11.4319	21	2.42494	985	1
ENST00000215115.4	-44.3101	-0.422486	1621	515	31.7705	162	9.99383	1740	5
ENST00000532899.2	-36.2858	-0.255569	492	127	25.813	15	3.04878	611	0
ENST00000533621.1	-23.5659	-0.0425934	455	51	11.2088	0	0	574	0
ENST00000340625.3	-21.9378	-0.545513	2153	715	33.2095	257	11.9368	2272	5
ENST00000412952.1	-36.5006	-0.210178	169	19	11.2426	0	0	288	0
ENST00000427791.1	-33.342	0.0271933	652	120	18.4049	30	4.60123	771	2
ENST00000436603.1	-34.6818	-0.322032	433	95	21.94	31	7.15935	552	1
ENST00000509245.1	-26.5382	-0.000462777	497	35	7.04225	0	0	616	0
ENST00000612631.1	-44.2809	-0.125273	440	70	15.9091	0	0	559	0
ENST00000425626.1	-26.2199	-0.486349	482	128	26.556	34	7.05394	601	1
ENST00000486280.1	-42.6236	-0.185714	546	85	15.5678	3	0.549451	665	0
ENST00000449185.1	-39.8815	-0.451394	617	183	29.6596	56	9.07618	736	3
ENST00000372634.1	-27.6265	-0.0395426	634	116	18.2965	25	3.94322	753	1
ENST00000372691.3	-22.9734	-0.380032	947	275	29.0391	114	12.038	1066	6
ENST00000565478.1	-29.737	-1.5048	319	210	65.8307	88	27.5862	438	1
ENST00000372735.1	-24.0697	-0.678757	5011	1877	37.4576	675	13.4704	5130	18
ENST00000256495.4	-27.8442	-0.212542	3033	711	23.4421	242	7.9789	3152	4
ENST00000356884.11	-34.7032	-0.625219	6329	2083	32.912	632	9.98578	6448	15
ENST00000394168.1	-24.2189	-0.479784	6396	1878	29.3621	601	9.3965	6515	15
ENST00000617586.1	-41.9279	-0.108227	423	130	30.7329	36	8.51064	542	1
ENST00000522268.1	-29.948	-0.314257	202	33	16.3366	0	0	321	0
ENST00000528344.1	-24.9325	-0.343735	747	208	27.8447	66	8.83534	866	2
ENST00000431454.2	-23.9368	0.184422	389	47	12.0823	5	1.28535	508	1
ENST00000652084.1	-23.0374	-0.524145	1843	576	31.2534	104	5.64297	1962	2
ENST00000456058.1	-42.6985	0.687594	453	18	3.97351	4	0.883002	572	0
ENST00000577290.1	-36.0039	0.192505	467	54	11.5632	0	0	586	0
ENST00000548556.1	-39.1701	-1.04369	406	215	52.9557	65	16.0099	525	3
ENST00000579542.1	-23.2278	-0.752739	241	71	29.4606	8	3.3195	360	1
ENST00000592910.1	-45.8389	-0.417743	350	124	35.4286	45	12.8571	469	1
ENST00000320776.5	-37.4036	-0.37973	1372	350	25.5102	145	10.5685	1491	5
ENST00000543936.7	-25.0217	0.180522	249	46	18.4739	5	2.00803	368	0
ENST00000564765.1	-20.2451	-0.255315	587	102	17.3765	9	1.53322	706	0
ENST00000424330.1	-36.7698	-0.332068	324	73	22.5309	2	0.617284	443	0
ENST00000597870.1	-37.8038	-0.46227	1273	330	25.923	45	3.53496	1392	0
ENST00000426663.1	-21.9587	-0.164783	807	153	18.9591	4	0.495663	926	0
ENST00000565857.1	-23.7852	-0.589021	378	108	28.5714	11	2.91005	497	1
ENST00000560430.1	-45.7841	-1.27027	371	216	58.221	79	21.2938	490	1
ENST00000443519.1	-18.7185	0.434896	433	37	8.54503	14	3.23326	552	1
ENST00000638587.1	-23.3417	-0.455361	3324	908	27.3165	299	8.99519	3443	6
ENST00000374518.6	-25.5919	-0.660925	7640	2709	35.4581	920	12.0419	7759	0
ENST00000432572.1	-20.8583	-0.458793	1152	297	25.7812	103	8.94097	1271	1
ENST00000519459.2	-29.0296	-0.891998	1011	455	45.0049	199	19.6835	1130	1
ENST00000448414.5	-22.8624	-0.305429	687	121	17.6128	12	1.74672	806	1
ENST00000633835.1	-37.8885	-0.898791	943	478	50.6893	131	13.8918	1062	3
ENST00000518611.5	-21.6377	-0.206245	1233	237	19.2214	73	5.92052	1352	2
ENST00000462674.1	-33.0846	-1.19709	234	151	64.5299	50	21.3675	353	1
ENST00000482713.1	-24.3806	-0.522418	4248	1331	31.3324	516	12.1469	4367	6
ENST00000305321.4	-43.7346	0.00159015	893	156	17.4692	42	4.70325	1012	1
ENST00000295326.4	-23.5625	0.0822462	325	19	5.84615	6	1.84615	444	0
ENST00000569403.1	-40.3498	0.816861	532	23	4.32331	7	1.31579	651	1
ENST00000298571.6	-35.4626	-0.459977	430	104	24.186	18	4.18605	549	0
ENST00000389017.6	-46.9303	-0.486715	1717	562	32.7315	184	10.7164	1836	4
ENST00000299353.6	-27.9041	-0.920067	2551	1064	41.7091	529	20.737	2670	2
ENST00000477565.3	-39.7492	-0.372343	1370	323	23.5766	107	7.81022	1489	3
ENST00000443095.1	-31.9911	-1.15465	516	248	48.062	99	19.186	635	2
ENST00000423798.1	-29.0733	-0.659497	457	170	37.1991	63	13.7856	576	2
ENST00000498237.3	-30.4076	-0.358556	450	130	28.8889	16	3.55556	569	1
ENST00000577837.1	-22.0983	-0.760758	475	223	46.9474	82	17.2632	594	2
ENST00000469930.2	-24.8241	-0.366183	1061	276	26.0132	68	6.40905	1180	1
ENST00000327551.6	-26.056	-0.0475711	1828	342	18.709	106	5.79869	1947	3
ENST00000618469.1	-36.5942	-1.3974	599	384	64.1068	185	30.8848	718	5
ENST00000399026.1	-24.5644	-0.356944	337	79	23.4421	24	7.12166	456	1
ENST00000457780.3	-34.8925	-0.179916	4878	1026	21.0332	284	5.82206	4997	6
ENST00000433041.1	-44.2246	-0.196458	480	87	18.125	15	3.125	599	0
ENST00000599836.1	-37.2318	-0.899248	1570	669	42.6115	323	20.5732	1689	7
ENST00000601941.1	-29.0173	-0.128454	485	62	12.7835	6	1.23711	604	0
ENST00000394689.2	-21.5443	-0.0523198	2026	434	21.4215	117	5.77493	2145	3
ENST00000430331.1	-37.9572	-0.878498	313	125	39.9361	34	10.8626	432	0
ENST00000487688.1	-25.2344	-0.172271	634	122	19.2429	28	4.4164	753	0
ENST00000548421.2	-48.7271	0.0832708	1333	260	19.5049	88	6.60165	1452	1
ENST00000522539.1	-34.3653	0.298757	354	34	9.60452	1	0.282486	473	0
ENST00000491463.4	-33.883	-0.761674	448	157	35.0446	28	6.25	567	0
ENST00000672415.1	-33.1913	-0.375815	1792	496	27.6786	125	6.97545	1911	1
ENST00000566018.1	-46.7991	-0.0593578	436	107	24.5413	14	3.21101	555	0
ENST00000336767.6	-18.8374	-0.0190625	1472	329	22.3505	92	6.25	1591	5
ENST00000530758.2	-26.4211	-0.495723	1031	312	30.2619	140	13.579	1150	3
ENST00000530756.1	-34.5775	-0.438353	844	219	25.9479	69	8.17536	963	3
ENST00000551774.1	-22.4398	-0.616987	1082	418	38.6322	138	12.7542	1201	2
ENST00000426638.1	-20.2836	0.0171186	590	97	16.4407	15	2.54237	709	0
ENST00000672515.1	-34.3412	-0.316374	3762	936	24.8804	238	6.32642	3881	5
ENST00000441730.2	-29.4188	-0.57609	3210	1132	35.2648	381	11.8692	3329	8
ENST00000341322.4	-25.5789	-0.356124	2376	692	29.1246	243	10.2273	2495	3
ENST00000373275.5	-20.7345	-0.389378	12802	3464	27.0583	1082	8.4518	12921	20
ENST00000528874.1	-35.1896	-1.50576	434	317	73.0415	131	30.1843	553	5
ENST00000530485.1	-33.0876	-0.519752	363	127	34.9862	42	11.5702	482	1
ENST00000576984.2	-42.0235	-0.395412	425	113	26.5882	31	7.29412	544	1
ENST00000252593.7	-39.8963	-0.728209	882	327	37.0748	130	14.7392	1001	2
ENST00000544642.2	-23.4381	-0.569638	6819	2299	33.7146	755	11.072	6938	18
ENST00000559652.5	-23.7602	-0.595221	678	249	36.7257	57	8.40708	797	0
ENST00000526841.1	-34.1229	-0.461054	389	104	26.7352	2	0.514139	508	0
ENST00000588395.1	-39.1034	-0.13485	233	43	18.4549	7	3.00429	352	0
ENST00000430557.1	-23.5746	0.274265	422	30	7.109	0	0	541	0
ENST00000327471.4	-40.5019	-0.537512	1829	520	28.4308	238	13.0126	1948	5
ENST00000498633.1	-31.2264	-0.898106	454	212	46.696	98	21.5859	573	4
ENST00000671928.1	-25.4296	-0.417457	814	249	30.5897	105	12.8993	933	0
ENST00000509708.2	-22.8333	-0.518965	396	119	30.0505	14	3.53535	515	1
ENST00000484036.1	-20.851	-0.437774	822	299	36.3747	50	6.08273	941	1
ENST00000256015.5	-22.7684	-0.43586	4510	1313	29.1131	371	8.22616	4629	7
ENST00000290551.5	-30.7815	-0.749195	2610	1046	40.0766	447	17.1264	2729	3
ENST00000457956.1	-42.0423	0.0246939	392	86	21.9388	25	6.37755	511	0
ENST00000480218.1	-23.9271	-0.46882	568	134	23.5915	20	3.52113	687	0
ENST00000495632.1	-27.957	-0.591092	3178	920	28.949	319	10.0378	3297	7
ENST00000414912.2	-28.6279	-0.513841	1958	565	28.856	119	6.07763	2077	0
ENST00000527639.2	-29.559	-1.30431	390	227	58.2051	98	25.1282	509	2
ENST00000487272.1	-35.5537	-0.647395	764	249	32.5916	64	8.37696	883	1
ENST00000327705.14	-35.369	-0.39024	3338	1115	33.4032	303	9.07729	3457	6
ENST00000370183.2	-24.6194	0.335299	536	24	4.47761	0	0	655	0
ENST00000407911.2	-28.8959	-0.117822	776	119	15.3351	50	6.4433	895	0
ENST00000260210.5	-30.0062	-1.04125	2073	1012	48.8181	401	19.3439	2192	7
ENST00000453316.1	-31.7108	-0.352913	333	76	22.8228	0	0	452	0
ENST00000456893.6	-31.3613	0.182926	393	37	9.41476	0	0	512	0
ENST00000645271.1	-47.1963	-0.854685	1791	814	45.4495	331	18.4813	1910	6
ENST00000372996.2	-34.56	-0.53911	1180	284	24.0678	98	8.30508	1299	3
ENST00000359893.4	-22.8291	-0.77403	660	254	38.4848	109	16.5152	779	4
ENST00000407633.1	-27.7451	-0.786727	779	290	37.2272	77	9.88447	898	1
ENST00000456581.1	-34.3975	-0.461535	2724	786	28.8546	184	6.75477	2843	3
ENST00000481909.2	-22.3862	-0.286306	2794	723	25.8769	234	8.37509	2913	6
ENST00000529270.1	-24.5356	-0.636646	1318	483	36.6464	100	7.58725	1437	1
ENST00000527280.1	-42.1923	-0.751256	414	174	42.029	77	18.599	533	4
ENST00000526827.1	-32.4114	-0.144202	595	103	17.3109	13	2.18487	714	1
ENST00000525684.1	-28.1376	-0.468136	456	135	29.6053	19	4.16667	575	0
ENST00000530188.1	-42.0659	-1.2747	1409	862	61.1781	400	28.3889	1528	13
ENST00000531415.1	-35.1959	-0.107207	691	89	12.8799	0	0	810	0
ENST00000546282.3	-40.6306	-0.336642	271	62	22.8782	5	1.84502	390	0
ENST00000617612.3	-47.512	0.480232	1123	87	7.74711	4	0.356189	1242	0
ENST00000525675.1	-35.3147	0.0540559	286	72	25.1748	13	4.54545	405	1
ENST00000453037.7	-24.2355	-0.680114	612	230	37.5817	107	17.4837	731	4
ENST00000542080.5	-24.6552	0.100995	442	74	16.7421	19	4.29864	561	0
ENST00000535367.1	-32.7464	-0.0844297	526	68	12.9278	9	1.71103	645	0
ENST00000548583.1	-27.634	-1.06798	332	175	52.7108	74	22.2892	451	4
ENST00000540506.2	-42.5699	-0.289931	432	89	20.6019	7	1.62037	551	0
ENST00000429587.2	-28.0394	-0.787978	1207	509	42.1707	158	13.0903	1326	5
ENST00000544871.1	-25.6796	-0.47531	2322	646	27.8208	152	6.54608	2441	2
ENST00000546540.1	-33.0669	-0.62	471	165	35.0318	104	22.0807	590	3
ENST00000549934.2	-23.8576	0.045	172	6	3.48837	0	0	291	0
ENST00000650705.1	-32.566	-0.378849	617	224	36.3047	108	17.5041	736	2
ENST00000554203.1	-28.1873	-0.722805	606	221	36.4686	76	12.5413	725	0
ENST00000557112.1	-27.9858	-0.211125	978	276	28.2209	72	7.36196	1097	1
ENST00000554179.5	-24.8488	-0.0287578	322	61	18.9441	5	1.5528	441	1
ENST00000565074.1	-37.4403	-0.914468	3033	1334	43.9829	612	20.178	3152	22
ENST00000565712.1	-35.7225	-1.2055	440	228	51.8182	118	26.8182	559	2
ENST00000569277.1	-34.0973	-0.949525	400	180	45	39	9.75	519	1
ENST00000574285.2	-25.0266	-0.63475	10240	3759	36.709	1121	10.9473	10359	21
ENST00000565112.1	-20.3411	-0.331553	760	225	29.6053	62	8.15789	879	2
ENST00000442039.3	-38.4342	-0.176642	798	174	21.8045	23	2.88221	917	0
ENST00000547747.1	-29.8714	-0.203633	311	57	18.328	6	1.92926	430	0
ENST00000449250.3	-28.0768	-0.161018	963	148	15.3686	8	0.830737	1082	1
ENST00000583334.5	-28.5372	-0.692335	454	184	40.5286	63	13.8767	573	0
ENST00000582793.1	-32.5944	-0.612233	412	132	32.0388	23	5.58252	531	1
ENST00000333234.5	-20.5709	-0.481812	839	238	28.3671	106	12.6341	958	3
ENST00000615553.1	-28.0098	-0.563683	2210	659	29.819	138	6.24434	2329	2
ENST00000582392.2	-19.3335	-0.516101	595	240	40.3361	51	8.57143	714	1
ENST00000342680.5	-45.5529	-0.601394	459	160	34.8584	80	17.4292	578	2
ENST00000591027.2	-43.7026	0.275231	455	67	14.7253	38	8.35165	574	1
ENST00000601288.1	-30.0602	0.07625	320	32	10	2	0.625	439	0
ENST00000593274.1	-33.9634	-0.953629	372	223	59.9462	32	8.60215	491	0
ENST00000600139.1	-35.4072	0.06188	250	43	17.2	6	2.4	369	1
ENST00000409302.1	-22.6101	-0.990904	653	294	45.023	101	15.4671	772	2
ENST00000402468.3	-21.6861	-0.448841	811	254	31.3194	52	6.41184	930	1
ENST00000371313.2	-22.8705	-0.535754	1373	451	32.8478	161	11.7261	1492	4
ENST00000619962.1	-45.6768	-0.619182	440	153	34.7727	26	5.90909	559	0
ENST00000373042.5	-50.8044	-0.347901	1210	354	29.2562	207	17.1074	1329	8
ENST00000451322.1	-23.4791	-0.747175	676	274	40.5325	95	14.0533	795	2
ENST00000369718.3	-23.1888	-0.722412	796	263	33.0402	104	13.0653	915	2
ENST00000361605.4	-28.5345	-0.220518	1526	302	19.7903	109	7.14286	1645	2
ENST00000522201.1	-42.8502	0.0638849	556	66	11.8705	2	0.359712	675	0
ENST00000270815.5	-36.7542	-1.21284	2509	1304	51.9729	615	24.5118	2628	15
ENST00000272139.5	-43.051	-0.688548	1171	405	34.5858	103	8.7959	1290	2
ENST00000368516.1	-35.0615	-0.406069	753	218	28.9509	49	6.5073	872	0
ENST00000372525.7	-27.0377	-0.493267	4641	1368	29.4764	322	6.93816	4760	7
ENST00000344356.5	-29.5597	0.481039	385	19	4.93506	3	0.779221	504	0
ENST00000369099.8	-23.8992	0.350564	390	53	13.5897	11	2.82051	509	0
ENST00000402322.1	-41.7796	-1.0356	857	417	48.6581	183	21.3536	976	5
ENST00000509305.6	-39.2201	-1.73261	979	663	67.7222	404	41.2666	1098	10
ENST00000576122.1	-24.6958	-0.53375	264	81	30.6818	39	14.7727	383	1
ENST00000374637.1	-44.0986	-1.02108	970	462	47.6289	228	23.5052	1089	6
ENST00000538050.5	-34.4131	-0.916544	434	178	41.0138	32	7.37327	553	0
ENST00000545337.1	-43.6977	-1.40957	694	470	67.7233	204	29.3948	813	5
ENST00000252032.9	-30.6385	-0.638034	6750	2424	35.9111	688	10.1926	6869	12
ENST00000379772.3	-45.2317	-0.378432	1767	429	24.2784	113	6.39502	1886	2
ENST00000400269.4	-27.733	-1.03063	1489	738	49.5635	237	15.9167	1608	5
ENST00000405964.2	-26.5958	-0.41843	777	229	29.4723	86	11.0682	896	1
ENST00000333059.5	-36.4396	-0.524029	1102	374	33.9383	134	12.1597	1221	2
ENST00000380486.4	-31.8185	-0.384759	6354	1787	28.124	518	8.15234	6473	10
ENST00000528586.2	-36.7824	-0.79249	2201	893	40.5725	462	20.9905	2320	14
ENST00000535954.1	-29.129	-0.0481978	455	40	8.79121	0	0	574	0
ENST00000535555.1	-25.6689	0.161412	425	28	6.58824	4	0.941176	544	0
ENST00000417203.5	-34.341	-1.12146	432	235	54.3981	117	27.0833	551	4
ENST00000258457.7	-22.149	-0.704284	4468	1779	39.8165	574	12.8469	4587	13
ENST00000409734.3	-33.6414	-0.632377	1603	505	31.5034	233	14.5352	1722	5
ENST00000319974.6	-22.7609	-0.338681	3572	854	23.9082	207	5.79507	3691	6
ENST00000432605.1	-20.1259	-0.367135	768	164	21.3542	8	1.04167	887	0
ENST00000414534.1	-36.9521	-0.833846	390	162	41.5385	81	20.7692	509	2
ENST00000443551.2	-29.8269	-0.191257	573	121	21.1169	42	7.32984	692	1
ENST00000542214.2	-22.114	-0.750693	649	236	36.3636	106	16.3328	768	2
ENST00000486435.1	-27.9871	-0.246228	745	192	25.7718	60	8.05369	864	1
ENST00000486971.1	-23.4989	-0.29707	1140	225	19.7368	36	3.15789	1259	1
ENST00000436325.1	-27.6814	-0.540563	462	142	30.7359	25	5.41126	581	1
ENST00000399075.6	-25.8638	-0.68843	2841	1000	35.1989	496	17.4586	2960	19
ENST00000508622.1	-21.4512	0.465925	346	9	2.60116	0	0	465	0
ENST00000508457.1	-21.2619	-0.474625	3239	980	30.2563	267	8.24328	3358	3
ENST00000355085.4	-30.0403	-0.77005	2205	860	39.0023	289	13.1066	2324	6
ENST00000231512.5	-22.2567	-0.490188	2069	577	27.8879	140	6.76655	2188	4
ENST00000504464.5	-24.162	0.0660629	795	84	10.566	8	1.00629	914	0
ENST00000507390.1	-16.9633	-0.865933	150	60	40	28	18.6667	269	1
ENST00000612065.1	-18.7058	-0.625495	1272	490	38.522	135	10.6132	1391	1
ENST00000332290.3	-28.8502	-0.351193	2548	707	27.7473	219	8.59498	2667	5
ENST00000408925.4	-39.9847	0.337831	438	36	8.21918	2	0.456621	557	0
ENST00000378102.3	-26.4476	-0.782894	622	256	41.1576	37	5.94855	741	0
ENST00000373685.1	-30.1327	-0.0769711	1281	209	16.3154	7	0.546448	1400	0
ENST00000440409.1	-36.99	0.009941	339	49	14.4543	4	1.17994	458	0
ENST00000491163.1	-41.0863	-0.587092	502	202	40.239	74	14.741	621	0
ENST00000648784.1	-31.6515	-0.779324	1642	585	35.6273	277	16.8697	1761	8
ENST00000495957.1	-38.4946	-0.422209	688	141	20.4942	30	4.36047	807	1
ENST00000276704.6	-26.292	-0.684408	1191	405	34.005	150	12.5945	1310	3
ENST00000527462.1	-55.6507	0.0913121	282	41	14.539	11	3.90071	401	1
ENST00000372994.2	-48.1786	-1.78549	585	403	68.8889	332	56.7521	704	11
ENST00000376854.6	-29.7227	-0.132769	2232	418	18.7276	101	4.52509	2351	0
ENST00000376340.2	-30.5543	-0.310858	501	143	28.5429	44	8.78244	620	2
ENST00000379995.1	-22.5419	-0.217295	658	112	17.0213	21	3.19149	777	1
ENST00000372447.7	-26.5603	-0.320662	1676	486	28.9976	155	9.24821	1795	2
ENST00000377027.1	-22.7726	-0.550024	420	154	36.6667	78	18.5714	539	1
ENST00000478341.1	-19.955	-0.747839	398	158	39.6985	78	19.598	517	1
ENST00000483493.6	-33.2021	-0.50667	1117	372	33.3035	61	5.46106	1236	1
ENST00000614925.1	-22.6519	-0.295253	1500	343	22.8667	104	6.93333	1619	2
ENST00000409082.5	-22.9731	-0.645415	349	115	32.9513	6	1.7192	468	0
ENST00000337989.11	-42.5309	-0.737225	2303	938	40.7295	346	15.0239	2422	5
ENST00000420687.2	-30.4	-0.305298	2352	630	26.7857	123	5.22959	2471	1
ENST00000453274.1	-35.004	-0.188811	656	137	20.8841	11	1.67683	775	1
ENST00000444798.1	-38.1228	0.0335865	237	15	6.32911	1	0.421941	356	0
ENST00000550483.5	-35.3275	-0.558003	611	196	32.0786	52	8.51064	730	1
ENST00000588749.1	-45.836	-0.789118	272	102	37.5	10	3.67647	391	0
ENST00000493518.5	-29.0529	-0.387931	3098	871	28.1149	264	8.52163	3217	6
ENST00000405362.1	-29.5163	-0.451202	940	248	26.383	58	6.17021	1059	1
ENST00000428460.1	-42.0231	-0.725719	834	362	43.4053	154	18.4652	953	4
ENST00000549688.1	-31.5016	-1.10542	430	219	50.9302	70	16.2791	549	2
ENST00000509784.1	-24.3325	-0.590458	459	149	32.4619	32	6.97168	578	0
ENST00000495522.1	-24.4204	-0.793567	2080	808	38.8462	369	17.7404	2199	9
ENST00000368604.2	-22.7698	-0.373824	421	91	21.6152	14	3.32542	540	1
ENST00000553422.1	-15.1903	0.679561	319	12	3.76176	6	1.88088	438	1
ENST00000489742.1	-28.0248	-0.36536	403	120	29.7767	17	4.21836	522	0
ENST00000586967.1	-45.1724	-1.57156	275	181	65.8182	103	37.4545	394	2
ENST00000493278.1	-23.916	-0.00893617	470	43	9.14894	0	0	589	0
ENST00000411972.1	-46.4381	-0.754218	441	157	35.6009	32	7.25624	560	0
ENST00000509594.1	-21.0623	-0.150884	464	68	14.6552	17	3.66379	583	1
ENST00000441192.1	-32.6387	-0.272842	1105	319	28.8688	91	8.23529	1224	2
ENST00000544485.1	-53.292	-0.777453	424	158	37.2642	78	18.3962	543	2
ENST00000613618.1	-25.4088	-0.253579	475	99	20.8421	2	0.421053	594	0
ENST00000514518.1	-26.6796	-0.373853	776	197	25.3866	14	1.80412	895	0
ENST00000409386.3	-33.3737	-0.192044	5611	1125	20.0499	285	5.07931	5730	5
ENST00000476864.1	-26.4543	-0.492571	595	186	31.2605	52	8.7395	714	2
ENST00000544619.1	-21.6468	-0.422543	3972	1068	26.8882	308	7.75428	4091	6
ENST00000591625.5	-35.4273	-0.11425	480	77	16.0417	11	2.29167	599	0
ENST00000508787.1	-20.3766	0.0857684	449	46	10.245	0	0	568	0
ENST00000446031.1	-39.8805	-0.784805	154	69	44.8052	7	4.54545	273	0
ENST00000409275.1	-41.4728	-0.549148	716	207	28.9106	76	10.6145	835	2
ENST00000526468.1	-41.4963	-0.696445	571	196	34.3257	57	9.98249	690	2
ENST00000426297.1	-34.4937	-1.09359	587	306	52.1295	94	16.0136	706	3
ENST00000295006.6	-30.0804	-0.494921	3247	957	29.4734	277	8.53095	3366	5
ENST00000567817.6	-26.8558	-0.523055	599	214	35.7262	42	7.01169	718	0
ENST00000648752.1	-34.0116	-0.25818	1962	415	21.1519	115	5.86137	2081	2
ENST00000443567.5	-20.7914	-0.081691	686	95	13.8484	11	1.6035	805	1
ENST00000586963.1	-31.9029	-0.041929	451	35	7.76053	2	0.443459	570	0
ENST00000529307.1	-25.4448	-0.222287	2147	437	20.354	127	5.91523	2266	2
ENST00000540584.1	-36.3338	-0.8542	450	192	42.6667	54	12	569	1
ENST00000263168.4	-19.721	-0.115864	2239	429	19.1603	109	4.86824	2358	2
ENST00000628758.1	-19.5126	0.382906	406	34	8.37438	3	0.738916	525	0
ENST00000433834.5	-35.985	-0.493045	1343	402	29.933	78	5.80789	1462	3
ENST00000521437.1	-24.5296	0.288804	460	48	10.4348	2	0.434783	579	0
ENST00000427712.5	-24.1356	-0.82108	824	333	40.4126	99	12.0146	943	0
ENST00000569398.5	-40.8859	0.0160372	323	29	8.97833	1	0.309598	442	0
ENST00000586298.1	-35.7905	-0.57436	555	191	34.4144	81	14.5946	674	1
ENST00000639317.1	-35.8188	-0.028125	16	0	0	0	0	135	0
ENST00000537394.5	-40.2313	-0.566156	601	211	35.1082	36	5.99002	720	2
ENST00000577605.1	-29.7474	-0.883294	595	262	44.0336	71	11.9328	714	0
ENST00000417387.1	-32.5906	-0.288498	233	80	34.3348	16	6.86695	352	0
ENST00000644770.1	-27.2751	-0.591034	445	143	32.1348	14	3.14607	564	0
ENST00000640184.1	-21.8534	0.256346	208	44	21.1538	7	3.36538	327	0
ENST00000448480.1	-29.9472	-1.00203	1484	660	44.4744	315	21.2264	1603	8
ENST00000350623.7	-31.7034	-0.22927	1027	164	15.9688	19	1.85005	1146	0
ENST00000447121.2	-25.123	-0.389558	430	139	32.3256	30	6.97674	549	1
ENST00000417440.2	-21.0789	0.0480124	644	66	10.2484	2	0.310559	763	0
ENST00000505486.1	-39.027	-0.776969	419	171	40.8115	31	7.39857	538	0
ENST00000452490.3	-25.056	-0.468076	2152	606	28.1599	202	9.38662	2271	5
ENST00000444430.2	-28.3359	-0.751151	1156	434	37.5433	173	14.9654	1275	3
ENST00000469637.1	-34.2602	-0.652723	606	223	36.7987	66	10.8911	725	1
ENST00000510098.1	-20.6161	-0.392849	1204	282	23.4219	74	6.14618	1323	0
ENST00000440704.5	-43.9505	0.121171	461	36	7.80911	0	0	580	0
ENST00000650153.1	-28.1214	-0.91291	1062	399	37.5706	200	18.8324	1181	8
ENST00000357037.6	-37.6794	-0.801791	3451	1373	39.7856	419	12.1414	3570	6
ENST00000304141.5	-23.7568	-0.310337	2935	721	24.5656	211	7.1891	3054	1
ENST00000543126.1	-30.114	-0.820139	3383	1410	41.679	507	14.9867	3502	9
ENST00000565389.1	-19.0036	-0.0135901	727	61	8.39065	1	0.137552	846	0
ENST00000634301.1	-28.3163	-0.248009	221	40	18.0995	0	0	340	0
ENST00000643192.1	-20.5845	0.160773	362	75	20.7182	1	0.276243	481	0
ENST00000420796.1	-24.1656	-0.354852	1387	325	23.4319	138	9.94953	1506	2
ENST00000399191.3	-31.7676	0.162503	719	35	4.86787	0	0	838	0
ENST00000507752.1	-35.1456	-0.71535	428	172	40.1869	42	9.81308	547	1
ENST00000382393.2	-20.105	-0.268623	1612	395	24.5037	89	5.52109	1731	1
ENST00000456188.5	-25.0017	-0.725224	1317	533	40.4708	154	11.6932	1436	4
ENST00000377344.6	-22.5006	-0.475738	1694	545	32.1724	161	9.50413	1813	4
ENST00000489273.1	-24.2167	-1.14026	468	245	52.3504	100	21.3675	587	4
ENST00000444685.1	-23.6489	-0.834141	425	196	46.1176	93	21.8824	544	3
ENST00000462165.2	-24.857	-0.896349	830	321	38.6747	124	14.9398	949	3
ENST00000552562.1	-27.3689	-1.03759	556	292	52.518	84	15.1079	675	1
ENST00000434260.1	-43.1071	0.0763173	353	54	15.2975	11	3.11615	472	1
ENST00000619293.1	-31.8109	-0.634194	999	383	38.3383	118	11.8118	1118	4
ENST00000587508.1	-40.2511	-0.49272	1548	492	31.7829	122	7.88114	1667	2
ENST00000450942.2	-36.8927	-0.608078	1899	665	35.0184	208	10.9531	2018	6
ENST00000514039.5	-25.1405	-0.663268	306	116	37.9085	57	18.6275	425	3
ENST00000543706.1	-15.1792	-0.0949733	750	170	22.6667	7	0.933333	869	0
ENST00000613179.1	-37.1442	-0.584839	1302	504	38.7097	113	8.67896	1421	2
ENST00000591241.1	-44.6435	-0.520571	1034	355	34.3327	88	8.51064	1153	2
ENST00000421582.2	-39.5136	-0.8601	1205	541	44.8963	184	15.2697	1324	3
ENST00000395557.4	-18.864	-0.551938	1950	667	34.2051	167	8.5641	2069	3
ENST00000409127.1	-35.7816	-0.470904	1128	347	30.7624	117	10.3723	1247	4
ENST00000432510.1	-27.7829	-0.382249	449	119	26.5033	5	1.11359	568	0
ENST00000605875.1	-34.0881	-0.804483	261	100	38.3142	10	3.83142	380	0
ENST00000522876.1	-37.2664	-0.317052	441	103	23.356	18	4.08163	560	2
ENST00000596123.1	-37.7189	-0.0663774	461	56	12.1475	8	1.73536	580	0
ENST00000511257.1	-20.7191	-0.242717	1616	328	20.297	61	3.77475	1735	1
ENST00000410069.1	-21.2445	-0.193346	771	117	15.1751	9	1.16732	890	0
ENST00000441693.2	-29.6786	-0.767374	457	173	37.8556	55	12.035	576	1
ENST00000585844.1	-41.5336	-0.485169	768	210	27.3438	50	6.51042	887	2
ENST00000255784.5	-38.3083	-0.798097	1151	485	42.1373	140	12.1633	1270	3
ENST00000571916.1	-35.9413	-0.48275	589	167	28.3531	36	6.11205	708	0
ENST00000417438.1	-26.1905	0.0629371	429	38	8.85781	0	0	548	0
ENST00000290418.4	-42.0475	-0.619135	2716	1045	38.4757	309	11.377	2835	7
ENST00000285871.5	-18.5956	-0.395488	3216	883	27.4565	206	6.40547	3335	3
ENST00000502801.1	-32.753	-1.01983	960	471	49.0625	100	10.4167	1079	1
ENST00000591691.1	-32.9516	-0.87167	539	263	48.7941	84	15.5844	658	0
ENST00000373408.4	-36.1998	-1.05695	453	265	58.4989	67	14.7903	572	0
ENST00000303688.8	-28.5042	-0.454809	2595	719	27.7071	203	7.82274	2714	0
ENST00000369286.1	-19.2225	-0.354914	1809	457	25.2626	132	7.29685	1928	4
ENST00000376227.4	-41.5385	-0.549963	2191	694	31.675	167	7.62209	2310	8
ENST00000517979.1	-26.0493	-0.570805	758	279	36.8074	119	15.6992	877	2
ENST00000617445.4	-26.536	-0.373006	1121	297	26.4942	105	9.36664	1240	3
ENST00000558871.1	-28.0521	-0.843013	956	397	41.5272	128	13.3891	1075	1
ENST00000317945.6	-19.6506	-0.172392	1990	392	19.6985	106	5.32663	2109	3
ENST00000588210.1	-23.2435	-0.244102	1948	447	22.9466	60	3.08008	2067	2
ENST00000580986.1	-26.5453	-0.679515	433	174	40.1848	38	8.77598	552	0
ENST00000392455.9	-23.1274	-0.665476	8510	3014	35.4172	1049	12.3267	8629	13
ENST00000438370.1	-41.8769	-0.149817	437	122	27.9176	22	5.03432	556	0
ENST00000581625.2	-33.8981	-0.718495	372	140	37.6344	60	16.129	491	1
ENST00000479414.1	-19.374	-0.377564	312	87	27.8846	42	13.4615	431	1
ENST00000256151.8	-18.2728	-0.0789018	1466	342	23.3288	49	3.34243	1585	0
ENST00000263102.7	-23.3562	-0.308905	5608	1434	25.5706	535	9.53994	5727	12
ENST00000594087.1	-40.4916	-0.486214	898	260	28.9532	37	4.12027	1017	0
ENST00000341455.10	-17.9668	-0.468628	2923	835	28.5665	225	7.69757	3042	3
ENST00000519740.1	-50.9413	-2.02576	172	123	71.5116	89	51.7442	291	5
ENST00000321895.7	-38.9791	-1.28271	1672	926	55.3828	469	28.0502	1791	14
ENST00000315965.6	-39.4326	0.376202	1456	84	5.76923	15	1.03022	1575	1
ENST00000239830.9	-23.6981	-0.178776	2181	514	23.5672	139	6.37322	2300	3
ENST00000461431.1	-26.4168	0.191601	662	99	14.9547	2	0.302115	781	0
ENST00000530203.1	-18.3632	0.312222	117	15	12.8205	4	3.4188	236	0
ENST00000556348.1	-35.6641	-0.640046	437	135	30.8924	55	12.5858	556	2
ENST00000471947.2	-27.0131	-0.370435	3588	1032	28.7625	420	11.7057	3707	8
ENST00000553403.1	-34.116	-0.243492	1532	350	22.846	75	4.89556	1651	2
ENST00000596938.1	-32.8678	-0.468817	338	92	27.2189	36	10.6509	457	2
ENST00000526265.5	-19.456	-0.607595	1314	406	30.898	131	9.96956	1433	3
ENST00000543019.1	-34.2319	-0.431915	47	14	29.7872	0	0	166	0
ENST00000437999.5	-20.3742	0.514282	731	50	6.83995	1	0.136799	850	0
ENST00000600918.1	-37.2113	-0.975783	415	229	55.1807	61	14.6988	534	1
ENST00000560922.1	-36.4514	0.0499558	453	28	6.18102	0	0	572	0
ENST00000225831.4	-22.2508	-0.620643	622	196	31.5113	25	4.01929	741	0
ENST00000480382.1	-33.7798	-1.66066	287	167	58.1882	125	43.554	406	3
ENST00000367976.4	-32.9639	-0.433939	2219	655	29.5178	216	9.73411	2338	4
ENST00000507798.1	-23.9721	0.0229784	648	74	11.4198	10	1.54321	767	0
ENST00000553291.5	-26.7275	-0.508718	273	79	28.9377	11	4.0293	392	0
ENST00000482541.2	-23.5969	-0.690189	1585	519	32.7445	291	18.3596	1704	9
ENST00000536559.1	-39.2495	0.0525115	434	92	21.1982	26	5.99078	553	1
ENST00000514588.1	-52.7776	-0.370431	371	72	19.407	10	2.69542	490	0
ENST00000504553.2	-20.5884	-0.385791	613	156	25.4486	27	4.40457	732	0
ENST00000509972.1	-21.0403	0.315643	1430	169	11.8182	42	2.93706	1549	3
ENST00000256897.9	-21.6465	0.393652	1161	70	6.02929	6	0.516796	1280	1
ENST00000507788.1	-39.4226	-0.845294	476	220	46.2185	137	28.7815	595	2
ENST00000465148.3	-23.1163	-0.222719	3840	747	19.4531	169	4.40104	3959	4
ENST00000555842.1	-23.6749	-0.472934	692	195	28.1792	32	4.62428	811	2
ENST00000295925.5	-33.466	0.0433488	430	90	20.9302	64	14.8837	549	2
ENST00000497013.1	-34.0026	0.221562	429	65	15.1515	7	1.6317	548	0
ENST00000482182.3	-32.4819	-0.742919	459	195	42.4837	20	4.3573	578	0
ENST00000640148.1	-24.6312	-0.362893	477	101	21.174	13	2.72537	596	0
ENST00000438691.1	-17.668	-0.238499	513	50	9.74659	2	0.389864	632	0
ENST00000339497.7	-25.8093	-0.399765	4511	1307	28.9736	318	7.04943	4630	4
ENST00000420321.1	-23.6826	-0.0498758	483	65	13.4576	4	0.828157	602	0
ENST00000561888.1	-24.1988	-0.646141	241	93	38.5892	62	25.7261	360	2
ENST00000564092.1	-36.7455	-0.992702	459	253	55.1198	63	13.7255	578	2
ENST00000534763.1	-32.9953	-0.393328	658	183	27.8116	82	12.462	777	3
ENST00000366686.1	-20.0894	-0.102883	4280	805	18.8084	248	5.79439	4399	7
ENST00000480006.1	-17.7426	-0.0706126	653	86	13.17	4	0.612557	772	0
ENST00000543146.2	-27.8016	-0.221638	2070	402	19.4203	86	4.15459	2189	1
ENST00000415548.1	-31.8566	-0.572411	394	104	26.3959	11	2.79188	513	0
ENST00000544079.2	-26.6931	-0.498263	2142	742	34.6405	128	5.97572	2261	1
ENST00000506600.1	-31.2549	-0.336593	1820	485	26.6484	60	3.2967	1939	2
ENST00000275603.9	-25.7897	-0.526771	2465	880	35.6998	309	12.5355	2584	7
ENST00000626868.1	-29.1062	1.05746	130	0	0	0	0	249	0
ENST00000431234.1	-24.2638	-0.548174	849	247	29.0931	48	5.65371	968	0
ENST00000628813.2	-24.3588	-0.0071272	2099	339	16.1505	38	1.81039	2218	0
ENST00000411858.1	-29.1341	-0.403717	452	106	23.4513	11	2.43363	571	0
ENST00000512545.1	-28.3169	0.0131808	437	135	30.8924	17	3.89016	556	0
ENST00000526439.1	-33.4535	-0.344007	594	177	29.798	38	6.39731	713	0
ENST00000432237.2	-30.3473	-0.32742	3582	923	25.7677	217	6.05807	3701	4
ENST00000512821.5	-20.6786	0.326497	845	70	8.28402	3	0.35503	964	0
ENST00000478595.1	-22.4189	-0.226027	1898	377	19.863	104	5.47945	2017	0
ENST00000610952.1	-39.4557	-0.443206	683	245	35.8712	110	16.1054	802	5
ENST00000359314.5	-20.9173	-0.238751	5293	1365	25.7888	204	3.85415	5412	1
ENST00000569466.1	-37.7271	-0.436864	1298	407	31.3559	103	7.93529	1417	3
ENST00000577511.1	-34.2713	-0.429194	1340	362	27.0149	70	5.22388	1459	1
ENST00000553424.5	-19.3111	-0.345492	3747	935	24.9533	260	6.93888	3866	3
ENST00000599573.1	-40.526	0.230687	742	79	10.6469	32	4.31267	861	1
ENST00000356522.4	-29.6215	-0.772083	2755	1250	45.3721	374	13.5753	2874	5
ENST00000539492.1	-31.7337	-1.39065	460	324	70.4348	98	21.3043	579	2
ENST00000466205.5	-35.3579	-1.06405	703	348	49.5021	125	17.7809	822	0
ENST00000525469.1	-23.5181	-0.307082	586	118	20.1365	24	4.09556	705	1
ENST00000462968.2	-21.7178	-0.179124	354	42	11.8644	17	4.80226	473	1
ENST00000644850.1	-20.3008	-0.112751	647	93	14.374	26	4.01855	766	1
ENST00000271324.6	-26.4502	-0.327655	1386	326	23.5209	21	1.51515	1505	0
ENST00000634386.1	-13.6903	0.18262	832	93	11.1779	18	2.16346	951	0
ENST00000369487.3	-23.752	-0.831578	773	354	45.7956	34	4.39845	892	0
ENST00000528700.2	-30.5572	-0.435634	465	152	32.6882	80	17.2043	584	2
ENST00000546457.1	-38.2967	-0.398053	488	124	25.4098	23	4.71311	607	1
ENST00000584180.1	-26.3499	-1.33427	772	488	63.2124	183	23.7047	891	4
ENST00000523813.1	-39.1916	-0.999836	427	162	37.9391	96	22.4824	546	4
ENST00000481687.1	-40.3109	-0.657678	771	277	35.9274	66	8.56031	890	1
ENST00000524750.1	-38.0572	-0.967962	638	297	46.5517	98	15.3605	757	2
ENST00000379153.4	-27.5786	-0.25493	2209	487	22.0462	53	2.39928	2328	0
ENST00000646407.1	-28.5502	-0.68906	851	303	35.6052	148	17.3913	970	7
ENST00000246006.5	-32.327	-0.558279	6562	2111	32.1701	637	9.70741	6681	17
ENST00000418547.2	-24.8097	-0.42727	846	267	31.5603	53	6.26478	965	0
ENST00000429346.1	-27.8749	-0.910468	171	74	43.2749	10	5.84795	290	0
ENST00000563260.1	-50.0627	-0.0592169	166	32	19.2771	13	7.83133	285	0
ENST00000440613.1	-24.7498	0.0459187	566	92	16.2544	39	6.89046	685	2
ENST00000646563.1	-23.1913	-0.284458	1043	199	19.0796	16	1.53404	1162	1
ENST00000252458.6	-23.8366	-0.477767	1872	513	27.4038	134	7.15812	1991	2
ENST00000505120.1	-32.2077	-0.312679	336	56	16.6667	0	0	455	0
ENST00000340833.4	-36.6585	0.11419	1859	210	11.2964	38	2.04411	1978	2
ENST00000374206.4	-26.2387	-0.374189	752	196	26.0638	76	10.1064	871	2
ENST00000532893.5	-23.3263	-0.305101	396	87	21.9697	9	2.27273	515	1
ENST00000606065.3	-42.2361	-0.0834358	943	118	12.5133	12	1.27253	1062	0
ENST00000588869.1	-37.6293	-1.14764	847	442	52.1842	234	27.6269	966	4
ENST00000381854.4	-22.2568	-0.295232	3381	701	20.7335	176	5.20556	3500	6
ENST00000307731.2	-23.5651	-0.59215	3740	1167	31.2032	422	11.2834	3859	9
ENST00000662562.1	-25.7588	-0.270714	1526	336	22.0183	96	6.29096	1645	2
ENST00000441725.1	-23.749	-0.461599	2064	576	27.907	81	3.92442	2183	2
ENST00000558321.5	-26.6046	-0.230147	409	94	22.9829	5	1.22249	528	0
ENST00000434728.1	-42.2512	-0.554202	445	142	31.9101	49	11.0112	564	3
ENST00000422687.1	-20.043	0.249291	423	16	3.78251	0	0	542	0
ENST00000579611.1	-35.5024	-0.314273	461	97	21.0412	12	2.60304	580	0
ENST00000357235.6	-29.3946	-1.05843	2887	1502	52.0263	645	22.3415	3006	15
ENST00000502582.1	-24.5019	-1.27734	158	106	67.0886	17	10.7595	277	0
ENST00000371477.4	-22.0055	-0.471602	6122	1717	28.0464	572	9.34335	6241	13
ENST00000635846.1	-18.2241	-0.0830041	3868	730	18.8728	160	4.1365	3987	3
ENST00000392590.3	-35.5947	-0.269238	1417	244	17.2195	29	2.04658	1536	1
ENST00000435031.1	-31.3079	0.0969595	444	28	6.30631	2	0.45045	563	0
ENST00000564296.5	-42.723	0.289542	896	118	13.1696	21	2.34375	1015	0
ENST00000565470.1	-41.3602	-0.303868	605	112	18.5124	12	1.98347	724	1
ENST00000401096.2	-40.7033	0.122719	331	49	14.8036	13	3.92749	450	1
ENST00000629312.2	-32.8621	-0.491767	2377	709	29.8275	207	8.70846	2496	3
ENST00000559663.1	-29.9644	-1.16823	752	398	52.9255	158	21.0106	871	3
ENST00000642592.1	-26.7787	-0.369407	928	250	26.9397	96	10.3448	1047	1
ENST00000462827.2	-30.2598	-0.950128	545	272	49.9083	110	20.1835	664	1
ENST00000552262.1	-22.7946	-0.360157	447	119	26.6219	16	3.57942	566	2
ENST00000515494.5	-36.9448	-0.682582	3637	1327	36.4861	517	14.215	3756	13
ENST00000463016.1	-24.354	-0.197959	485	54	11.134	8	1.64948	604	1
ENST00000354056.4	-30.1164	-0.171297	1141	231	20.2454	44	3.85627	1260	0
ENST00000325303.8	-38.073	-0.723001	2056	829	40.321	294	14.2996	2175	6
ENST00000535796.1	-42.2804	-0.641378	225	79	35.1111	32	14.2222	344	1
ENST00000531506.1	-35.5753	-0.299922	515	141	27.3786	28	5.43689	634	0
ENST00000586261.2	-38.905	-0.797076	684	285	41.6667	104	15.2047	803	5
ENST00000547853.1	-29.6972	0.544954	109	1	0.917431	0	0	228	0
ENST00000297518.4	-34.1797	-0.123434	664	135	20.3313	42	6.3253	783	1
ENST00000339269.5	-35.2354	-0.608781	1772	554	31.2641	192	10.8352	1891	4
ENST00000481266.1	-30.1486	-0.985958	851	352	41.3631	174	20.4465	970	4
ENST00000583697.1	-36.2288	-0.896794	733	341	46.5211	80	10.9141	852	1
ENST00000502604.5	-23.0845	-0.335651	1336	351	26.2725	52	3.89222	1455	0
ENST00000625988.1	-23.5749	-0.30068	676	231	34.1716	46	6.80473	795	0
ENST00000373264.5	-34.9165	-0.575042	2364	877	37.0981	258	10.9137	2483	4
ENST00000378610.1	-24.5308	-0.414596	2996	816	27.2363	247	8.24433	3115	3
ENST00000373711.3	-42.4009	-0.166662	674	153	22.7003	43	6.37982	793	0
ENST00000442489.1	-21.9913	-0.0657424	458	76	16.5939	2	0.436681	577	0
ENST00000510928.1	-30.3242	-0.00985155	741	87	11.7409	14	1.88934	860	0
ENST00000395009.3	-34.2975	-0.846123	681	268	39.3539	49	7.1953	800	0
ENST00000371761.4	-27.3515	-0.368961	876	201	22.9452	87	9.93151	995	3
ENST00000335766.2	-44.1437	-0.644612	967	363	37.5388	145	14.9948	1086	4
ENST00000404744.1	-37.5909	-0.920612	1422	627	44.0928	221	15.5415	1541	8
ENST00000563573.5	-23.7998	-0.0379405	437	45	10.2975	12	2.746	556	1
ENST00000515421.1	-21.6916	-0.0224368	1186	288	24.2833	58	4.89039	1305	0
ENST00000343762.5	-26.5637	-0.412258	3122	936	29.9808	272	8.71236	3241	6
ENST00000403660.3	-37.2163	-1.08038	1863	827	44.3908	453	24.3156	1982	16
ENST00000303004.5	-43.4935	0.399802	1720	81	4.7093	1	0.0581395	1839	0
ENST00000408965.4	-45.9195	0.140274	1133	174	15.3575	33	2.91262	1252	0
ENST00000585933.2	-23.4017	-0.151149	3726	748	20.0751	189	5.07246	3845	4
ENST00000446769.1	-18.2921	-0.279754	407	95	23.3415	8	1.9656	526	0
ENST00000397226.2	-24.7054	-0.435391	1380	395	28.6232	94	6.81159	1499	2
ENST00000526277.1	-25.819	-1.36929	437	266	60.8696	104	23.7986	556	2
ENST00000545719.1	-23.9282	-0.373816	414	97	23.43	26	6.28019	533	3
ENST00000379751.5	-46.0191	-0.947459	2771	1320	47.6362	715	25.803	2890	16
ENST00000502689.1	-16.6094	-0.282216	573	153	26.7016	46	8.02792	692	1
ENST00000562943.1	-24.3906	-0.570614	342	120	35.0877	10	2.92398	461	0
ENST00000335783.4	-17.657	-0.52066	1622	524	32.3058	187	11.529	1741	2
ENST00000462462.1	-23.15	0.00303226	465	70	15.0538	14	3.01075	584	1
ENST00000368328.4	-22.004	0.0757845	631	120	19.0174	26	4.12044	750	1
ENST00000584347.1	-44.1334	-0.729206	680	254	37.3529	63	9.26471	799	1
ENST00000378223.3	-35.7149	0.0452495	1002	120	11.976	17	1.69661	1121	0
ENST00000577322.1	-22.0048	-0.463112	437	128	29.2906	4	0.915332	556	0
ENST00000515110.1	-42.5066	-0.900041	487	224	45.9959	52	10.6776	606	1
ENST00000435955.1	-22.8221	-0.98137	467	247	52.8908	81	17.3448	586	2
ENST00000639320.1	-36.7319	-1.30343	2060	1289	62.5728	404	19.6117	2179	8
ENST00000621352.1	-33.8865	-1.34914	488	330	67.623	137	28.0738	607	5
ENST00000552770.2	-14.8262	0.116209	1166	119	10.2058	10	0.857633	1285	0
ENST00000529185.1	-22.2767	-0.901035	1179	552	46.8193	201	17.0483	1298	5
ENST00000417046.1	-20.8549	-0.349954	2605	691	26.5259	150	5.75816	2724	2
ENST00000616628.1	-24.9189	-0.735388	3196	1208	37.7972	477	14.9249	3315	9
ENST00000426172.3	-20.0217	-0.204421	2918	520	17.8204	47	1.61069	3037	1
ENST00000535224.1	-20.2839	-0.28142	641	164	25.585	66	10.2964	760	2
ENST00000523174.1	-18.6233	-0.117581	434	88	20.2765	45	10.3687	553	1
ENST00000514678.1	-19.4262	0.378963	588	19	3.23129	3	0.510204	707	0
ENST00000260569.4	-28.292	-0.640595	5224	1868	35.758	685	13.1126	5343	18
ENST00000485115.1	-28.7163	-0.269165	479	86	17.9541	11	2.29645	598	0
ENST00000587929.1	-30.6987	-0.202994	668	108	16.1677	14	2.09581	787	0
ENST00000647130.1	-26.9941	-0.548689	1884	647	34.3418	214	11.3588	2003	4
ENST00000546527.1	-41.8027	-0.238419	525	123	23.4286	24	4.57143	644	0
ENST00000453146.1	-32.4391	-0.986525	2702	1304	48.2605	497	18.3938	2821	17
ENST00000591863.1	-37.4971	-1.46174	2784	1737	62.3922	956	34.3391	2903	26
ENST00000583676.1	-22.0959	-0.43707	488	98	20.082	10	2.04918	607	0
ENST00000467655.1	-22.7608	-0.119651	1663	268	16.1155	40	2.40529	1782	0
ENST00000615636.4	-23.1795	-0.423833	1847	556	30.1029	140	7.57986	1966	2
ENST00000613052.1	-42.3294	-0.888237	1310	555	42.3664	252	19.2366	1429	9
ENST00000443629.5	-36.7453	-0.264296	1641	377	22.9738	56	3.41255	1760	0
ENST00000457392.1	-33.857	0.223592	426	55	12.9108	7	1.64319	545	0
ENST00000558877.1	-41.9712	-0.911205	639	292	45.6964	91	14.241	758	0
ENST00000550899.1	-39.1429	-0.674227	459	171	37.2549	31	6.75381	578	0
ENST00000392687.4	-23.4591	-0.40212	6732	1919	28.5056	444	6.59537	6851	8
ENST00000643773.1	-30.3855	0.134759	435	98	22.5287	10	2.29885	554	0
ENST00000564420.1	-35.0991	-0.363082	743	190	25.572	53	7.13324	862	3
ENST00000370277.5	-21.6413	-0.380294	1294	305	23.5703	118	9.11901	1413	3
ENST00000522842.1	-17.1642	0.195193	545	79	14.4954	9	1.65138	664	0
ENST00000565880.1	-33.4689	-0.116004	453	43	9.49227	2	0.441501	572	0
ENST00000458138.1	-37.544	-0.370981	744	159	21.371	6	0.806452	863	0
ENST00000403007.4	-21.5862	-0.0200313	640	106	16.5625	11	1.71875	759	0
ENST00000325223.7	-48.3277	-0.244725	1164	296	25.4296	91	7.81787	1283	2
ENST00000503223.1	-21.794	-0.0731083	563	81	14.3872	18	3.19716	682	1
ENST00000566254.1	-27.5188	-0.455157	223	39	17.4888	2	0.896861	342	0
ENST00000526975.1	-41.8723	0.239085	448	53	11.8304	2	0.446429	567	0
ENST00000340870.6	-29.1769	-0.634467	844	299	35.4265	27	3.19905	963	1
ENST00000467332.1	-26.2611	-0.410778	437	104	23.7986	18	4.11899	556	0
ENST00000556172.1	-22.9062	-0.595041	486	154	31.6872	58	11.9342	605	1
ENST00000589648.1	-39.2142	-0.626104	444	131	29.5045	38	8.55856	563	2
ENST00000643483.1	-21.5076	-0.440484	5003	1440	28.7827	304	6.07635	5122	3
ENST00000372833.6	-29.419	-0.743352	731	320	43.7756	155	21.2038	850	6
ENST00000517886.1	-50.1176	-0.515813	375	97	25.8667	7	1.86667	494	1
ENST00000395422.4	-35.4019	-0.559381	678	227	33.4808	39	5.75221	797	1
ENST00000396914.4	-29.4059	-0.442755	1314	374	28.4627	63	4.79452	1433	0
ENST00000409719.1	-30.8546	-1.20625	3153	1691	53.6315	753	23.882	3272	21
ENST00000513253.1	-36.338	-0.329107	571	105	18.3888	21	3.67776	690	0
ENST00000519367.1	-20.3885	0.353189	323	6	1.85759	0	0	442	0
ENST00000511067.2	-15.3242	-0.715229	698	289	41.404	96	13.7536	817	4
ENST00000431239.6	-28.4446	-0.703035	2679	996	37.1781	340	12.6913	2798	6
ENST00000627460.1	-23.154	0.0197348	641	145	22.6209	38	5.92824	760	0
ENST00000449744.1	-42.677	-0.755348	761	308	40.4731	88	11.5637	880	3
ENST00000644132.1	-47.5225	-0.327997	654	196	29.9694	70	10.7034	773	1
ENST00000440647.1	-17.9379	-0.0120384	417	77	18.4652	35	8.39329	536	0
ENST00000527900.1	-24.4455	-0.503799	279	97	34.767	27	9.67742	398	1
ENST00000553622.5	-30.578	-0.75035	514	218	42.4125	42	8.17121	633	3
ENST00000564641.1	-22.2377	-0.0437447	470	82	17.4468	5	1.06383	589	0
ENST00000198939.6	-35.5537	-0.208232	3965	862	21.7402	200	5.04414	4084	2
ENST00000536932.5	-26.4932	-0.284968	465	110	23.6559	49	10.5376	584	1
ENST00000510894.1	-20.0152	0.684597	409	3	0.733496	0	0	528	0
ENST00000528154.1	-44.3011	-2.10823	475	373	78.5263	292	61.4737	594	10
ENST00000531341.1	-29.264	-0.429975	405	116	28.642	21	5.18519	524	0
ENST00000406938.2	-39.0564	-0.250928	1519	324	21.3298	27	1.77749	1638	1
ENST00000615443.1	-19.3203	-0.153838	2702	443	16.3953	66	2.44264	2821	2
ENST00000549328.1	-42.511	-0.432002	884	329	37.2172	125	14.1403	1003	3
ENST00000597848.1	-30.4427	0.494026	390	5	1.28205	0	0	509	0
ENST00000263780.9	-18.8365	-0.144581	2471	428	17.3209	79	3.19709	2590	0
ENST00000409225.2	-31.57	-0.967571	980	466	47.551	135	13.7755	1099	2
ENST00000534106.2	-20.4135	0.558884	251	15	5.9761	3	1.19522	370	0
ENST00000217402.3	-32.3382	-0.517613	1483	532	35.8732	184	12.4073	1602	5
ENST00000223500.9	-20.7176	-0.331257	1782	469	26.3187	119	6.67789	1901	4
ENST00000571457.1	-33.8587	-0.995473	433	212	48.9607	55	12.7021	552	1
ENST00000519503.5	-40.8833	-0.262331	798	153	19.1729	39	4.88722	917	3
ENST00000529402.1	-35.2348	-0.0338406	690	117	16.9565	25	3.62319	809	0
ENST00000560965.1	-25.9511	-0.120172	348	66	18.9655	24	6.89655	467	2
ENST00000373891.2	-48.2922	-0.189167	960	212	22.0833	42	4.375	1079	1
ENST00000465601.1	-36.1725	-0.838371	663	279	42.0814	83	12.5189	782	1
ENST00000546873.1	-31.7555	-1.4582	505	319	63.1683	131	25.9406	624	1
ENST00000519618.1	-20.6256	0.0358382	692	106	15.3179	50	7.22543	811	1
ENST00000575379.1	-34.75	-0.32415	976	266	27.2541	58	5.94262	1095	1
ENST00000435960.5	-38.8532	-0.861137	554	244	44.0433	62	11.1913	673	0
ENST00000549016.1	-36.1789	-0.274692	454	83	18.2819	43	9.47137	573	1
ENST00000559991.1	-42.2184	-0.627669	1849	658	35.5868	179	9.68091	1968	3
ENST00000462406.1	-31.2229	-0.416704	707	195	27.5813	13	1.83876	826	0
ENST00000543813.2	-24.9361	0.0559786	2054	288	14.0214	94	4.57644	2173	2
ENST00000522091.1	-35.4589	-0.585578	744	198	26.6129	42	5.64516	863	1
ENST00000368686.1	-23.8958	-0.368081	2131	629	29.5167	210	9.85453	2250	4
ENST00000370397.8	-23.5109	-0.386352	3481	987	28.3539	278	7.98621	3600	7
ENST00000551823.1	-25.9329	-1.10894	398	203	51.005	108	27.1357	517	1
ENST00000488633.2	-31.6859	-0.783567	3849	1648	42.8163	511	13.2762	3968	6
ENST00000559950.1	-32.2301	-0.920543	442	206	46.6063	54	12.2172	561	0
ENST00000567511.1	-34.0366	0.115546	577	91	15.7712	31	5.37262	696	1
ENST00000570066.1	-36.789	0.0113901	446	23	5.15695	0	0	565	0
ENST00000563341.1	-33.6155	-0.70013	386	143	37.0466	63	16.3212	505	2
ENST00000650306.1	-32.9018	-0.111614	787	111	14.1042	33	4.19314	906	2
ENST00000559054.1	-30.8485	-0.6275	324	101	31.1728	33	10.1852	443	1
ENST00000575287.1	-37.559	-0.350454	727	176	24.2091	39	5.36451	846	1
ENST00000644232.1	-44.6474	-0.743931	2068	883	42.6983	326	15.764	2187	10
ENST00000558764.1	-24.3714	0.000325581	430	71	16.5116	7	1.62791	549	1
ENST00000555200.1	-31.5794	-0.792013	462	218	47.1861	81	17.5325	581	2
ENST00000377973.4	-32.8443	-0.967624	442	198	44.7964	80	18.0995	561	1
ENST00000444172.6	-44.0172	-0.397204	465	165	35.4839	71	15.2688	584	2
ENST00000503643.1	-20.2671	-0.323382	689	158	22.9318	35	5.07983	808	0
ENST00000618718.1	-35.9229	-0.360448	782	214	27.3657	33	4.21995	901	1
ENST00000420484.2	-38.2722	-1.22326	565	310	54.8673	160	28.3186	684	4
ENST00000480747.1	-16.922	-0.213612	418	62	14.8325	3	0.717703	537	0
ENST00000553039.1	-32.4031	-0.961696	454	200	44.0529	127	27.9736	573	4
ENST00000526496.1	-22.5842	0.0482289	463	30	6.47948	9	1.94384	582	0
ENST00000557530.1	-38.023	0.882426	404	0	0	0	0	523	0
ENST00000529718.1	-27.7616	0.904457	359	10	2.78552	0	0	478	0
ENST00000368436.1	-25.0078	-1.02736	701	361	51.4979	131	18.6876	820	4
ENST00000314355.7	-22.8797	-0.121087	497	81	16.2978	10	2.01207	616	0
ENST00000449975.1	-23.6835	-0.602317	436	145	33.2569	30	6.88073	555	1
ENST00000591904.1	-34.8641	0.0885271	387	69	17.8295	3	0.775194	506	0
ENST00000549240.1	-36.2289	-0.975369	2384	1136	47.651	398	16.6946	2503	7
ENST00000302500.4	-28.5778	-0.751228	1197	398	33.2498	196	16.3743	1316	5
ENST00000515420.1	-28.8532	-0.648994	616	251	40.7468	55	8.92857	735	1
ENST00000376496.4	-32.7526	-0.260146	2803	654	23.3321	128	4.56654	2922	2
ENST00000564568.1	-34.2696	-0.299855	414	81	19.5652	1	0.241546	533	0
ENST00000427904.1	-30.0569	-0.346253	499	149	29.8597	15	3.00601	618	0
ENST00000459723.1	-26.97	-0.601178	450	159	35.3333	52	11.5556	569	1
ENST00000538152.1	-20.3121	-0.565511	626	213	34.0256	89	14.2173	745	2
ENST00000641376.1	-26.8478	-1.21665	230	147	63.913	25	10.8696	349	0
ENST00000425841.1	-34.5029	-0.504421	380	95	25	7	1.84211	499	0
ENST00000616760.1	-31.7935	-0.355822	979	247	25.2298	65	6.63943	1098	1
ENST00000321926.4	-26.5798	-0.72551	510	162	31.7647	86	16.8627	629	3
ENST00000374379.9	-20.6079	-0.26859	4134	890	21.5288	228	5.51524	4253	6
ENST00000521615.1	-32.2771	-0.839393	280	126	45	25	8.92857	399	0
ENST00000539080.1	-26.8351	-0.688844	441	162	36.7347	29	6.57596	560	0
ENST00000487447.1	-39.731	-0.371955	445	158	35.5056	22	4.94382	564	0
ENST00000438819.1	-20.8853	0.184921	443	9	2.0316	0	0	562	0
ENST00000434813.3	-27.5849	-0.287289	1907	474	24.8558	107	5.61091	2026	2
ENST00000355560.4	-32.3097	-0.0310295	2001	338	16.8916	89	4.44778	2120	4
ENST00000563418.2	-25.9396	-0.96134	10379	4972	47.9044	1774	17.0922	10498	37
ENST00000520957.1	-19.93	-0.0237556	1571	241	15.3405	47	2.99173	1690	2
ENST00000553733.1	-34.6567	-0.388386	446	109	24.4395	68	15.2466	565	1
ENST00000567804.1	-37.0235	0.341712	438	30	6.84932	1	0.228311	557	0
ENST00000636705.1	-22.1709	-0.372612	2289	631	27.5666	149	6.50939	2408	1
ENST00000636876.1	-40.5534	-0.0222948	536	106	19.7761	16	2.98507	655	0
ENST00000637594.1	-34.7101	0.177944	287	41	14.2857	11	3.83275	406	1
ENST00000527133.2	-29.1235	-0.312044	548	105	19.1606	5	0.912409	667	0
ENST00000435527.6	-20.4008	-0.361069	627	167	26.6348	66	10.5263	746	1
ENST00000302731.4	-31.6413	-0.688475	1515	548	36.1716	131	8.64686	1634	5
ENST00000646643.1	-43.0568	-0.49028	322	139	43.1677	18	5.59006	441	1
ENST00000586915.1	-39.354	-0.497759	656	198	30.1829	34	5.18293	775	0
ENST00000630539.1	-33.7766	-0.209022	1913	443	23.1573	123	6.42969	2032	3
ENST00000559218.1	-26.1198	-0.222005	414	67	16.1836	32	7.72947	533	1
ENST00000361311.4	-35.1623	-0.157765	4528	946	20.8922	315	6.95671	4647	10
ENST00000493185.2	-28.3955	-0.387277	595	156	26.2185	32	5.37815	714	0
ENST00000651832.1	-40.5566	0.325455	286	24	8.39161	0	0	405	0
ENST00000475458.1	-24.3189	-0.172222	360	77	21.3889	31	8.61111	479	1
ENST00000522238.1	-25.4848	-1.11908	672	373	55.506	103	15.3274	791	0
ENST00000572632.1	-25.2185	-0.208113	604	107	17.7152	13	2.15232	723	1
ENST00000571566.1	-34.5962	-0.0156808	426	82	19.2488	7	1.64319	545	0
ENST00000425186.2	-28.8786	-0.1492	350	35	10	1	0.285714	469	0
ENST00000538498.1	-22.2947	-0.318377	419	117	27.9236	19	4.53461	538	0
ENST00000296658.4	-30.274	-0.623087	3774	1322	35.0291	606	16.0572	3893	12
ENST00000334841.10	-31.6007	-0.636826	605	200	33.0579	94	15.5372	724	3
ENST00000630396.1	-30.4478	-0.291602	362	62	17.1271	43	11.8785	481	2
ENST00000369479.1	-21.5719	0.0199732	745	89	11.9463	3	0.402685	864	0
ENST00000566462.2	-30.0961	-0.40626	3393	805	23.7253	223	6.57235	3512	3
ENST00000450808.2	-23.5555	0.125211	831	81	9.74729	7	0.842359	950	0
ENST00000497345.1	-23.1033	0.166874	419	35	8.35322	0	0	538	0
ENST00000566121.1	-33.8331	-0.317528	453	84	18.543	12	2.64901	572	0
ENST00000563952.1	-40.8868	-0.225321	904	187	20.6858	39	4.31416	1023	1
ENST00000205636.4	-23.3242	-0.327685	3188	826	25.9097	193	6.05395	3307	4
ENST00000307526.4	-32.8283	-0.22461	1050	241	22.9524	21	2	1169	0
ENST00000457419.1	-28.0171	0.0318	650	91	14	17	2.61538	769	0
ENST00000568910.1	-37.7226	-0.554094	513	180	35.0877	63	12.2807	632	1
ENST00000538900.1	-31.2143	-0.638066	1603	606	37.8041	187	11.6656	1722	5
ENST00000512338.1	-35.6812	0.266292	383	16	4.17755	0	0	502	0
ENST00000579624.1	-33.0076	-0.886802	1057	428	40.492	183	17.3132	1176	5
ENST00000566093.1	-21.6315	0.0796262	428	62	14.486	17	3.97196	547	1
ENST00000556113.1	-24.7438	-0.558688	404	128	31.6832	45	11.1386	523	0
ENST00000366856.3	-25.3376	-0.916633	689	317	46.0087	153	22.2061	808	2
ENST00000566695.5	-34.3513	-0.122722	709	91	12.835	15	2.11566	828	1
ENST00000415017.1	-26.8478	-0.308053	673	127	18.8707	32	4.75483	792	0
ENST00000433628.2	-33.1678	-0.0327555	3738	530	14.1787	100	2.67523	3857	2
ENST00000305510.4	-38.3102	-0.342694	4781	1184	24.7647	311	6.50492	4900	4
ENST00000377075.3	-36.2265	-0.8842	4664	2064	44.2539	813	17.4314	4783	23
ENST00000569020.5	-26.0522	0.272524	416	30	7.21154	0	0	535	0
ENST00000430408.1	-25.5137	-0.0917958	568	22	3.87324	0	0	687	0
ENST00000420107.1	-17.1612	0.270947	433	41	9.46882	2	0.461894	552	0
ENST00000551710.1	-21.7141	-0.541175	468	153	32.6923	71	15.1709	587	3
ENST00000471126.1	-43.5168	-1.38931	422	191	45.2607	150	35.545	541	5
ENST00000315544.6	-20.2101	-0.00224891	3664	575	15.6932	73	1.99236	3783	0
ENST00000504343.1	-24.1612	-0.418688	587	165	28.109	77	13.1175	706	0
ENST00000515441.2	-22.5296	0.0935541	453	61	13.4658	3	0.662252	572	0
ENST00000628418.1	-29.4275	-0.0646965	313	65	20.7668	10	3.19489	432	0
ENST00000522644.5	-24.8448	-0.135749	908	191	21.0352	52	5.72687	1027	0
ENST00000418808.1	-32.4827	-0.841104	788	349	44.2893	136	17.2589	907	4
ENST00000451647.1	-37.6866	-0.06975	800	101	12.625	18	2.25	919	1
ENST00000551286.1	-35.7441	-0.17526	365	61	16.7123	1	0.273973	484	0
ENST00000372836.5	-36.1009	-0.456784	1312	372	28.3537	130	9.90854	1431	2
ENST00000462193.2	-31.9546	-0.642839	884	305	34.5023	53	5.99548	1003	0
ENST00000409862.1	-27.4894	-1.05732	1629	690	42.3573	332	20.3806	1748	8
ENST00000366511.1	-30.2586	-0.748118	526	190	36.1217	117	22.2433	645	4
ENST00000380647.8	-18.8064	-0.382219	5399	1445	26.7642	349	6.46416	5518	6
ENST00000373844.1	-22.1057	-0.845438	594	316	53.1987	73	12.2896	713	2
ENST00000576536.1	-32.5889	0.416991	442	48	10.8597	6	1.35747	561	1
ENST00000420441.1	-25.803	-0.422921	428	118	27.5701	28	6.54206	547	2
ENST00000328434.8	-32.8787	0.0626172	661	48	7.26172	2	0.302572	780	0
ENST00000537289.1	-33.1847	-0.147495	463	139	30.0216	38	8.20734	582	2
ENST00000409997.1	-38.1025	-0.38153	438	110	25.1142	27	6.16438	557	0
ENST00000366612.1	-27.4109	-1.05517	894	476	53.2438	206	23.0425	1013	3
ENST00000371538.5	-27.2487	-0.524112	3869	1199	30.9899	379	9.79581	3988	6
ENST00000555660.5	-31.4888	-1.45136	214	121	56.5421	79	36.9159	333	3
ENST00000590958.5	-37.9419	-0.511475	1857	628	33.818	161	8.6699	1976	2
ENST00000445474.2	-36.4531	-0.0760746	456	66	14.4737	6	1.31579	575	0
ENST00000582973.1	-28.2922	-0.182382	319	36	11.2853	0	0	438	0
ENST00000534989.1	-27.2702	-0.573312	2844	947	33.2982	318	11.1814	2963	6
ENST00000486940.2	-22.9691	-0.316125	560	124	22.1429	42	7.5	679	1
ENST00000524584.1	-34.8956	-0.628469	431	156	36.1949	71	16.4733	550	1
ENST00000605888.1	-25.5309	0.244223	457	53	11.5974	13	2.84464	576	0
ENST00000536488.5	-19.3056	-0.00905618	445	65	14.6067	0	0	564	0
ENST00000563164.1	-32.7465	-0.260402	622	143	22.9904	5	0.803859	741	1
ENST00000615447.1	-51.7349	-0.320423	307	52	16.9381	0	0	426	0
ENST00000423214.1	-43.869	0.352347	720	28	3.88889	4	0.555556	839	0
ENST00000620463.1	-38.0328	-0.0660876	4404	792	17.9837	116	2.63397	4523	4
ENST00000371820.3	-35.8521	0.100157	509	46	9.03733	3	0.589391	628	0
ENST00000597147.1	-41.6144	-0.28228	535	149	27.8505	19	3.5514	654	0
ENST00000444166.1	-31.1236	-0.816058	624	267	42.7885	57	9.13462	743	0
ENST00000506589.1	-20.8727	-0.152849	674	59	8.75371	1	0.148368	793	0
ENST00000483708.1	-27.1429	-0.413177	513	127	24.7563	23	4.48343	632	0
ENST00000417470.1	-20.654	0.127524	626	93	14.8562	18	2.8754	745	0
ENST00000568301.1	-42.4305	-0.507441	547	139	25.4113	76	13.894	666	3
ENST00000533270.1	-46.6513	-0.440919	729	211	28.9438	59	8.09328	848	0
ENST00000626103.1	-41.3	-2.07	1	1	100	1	100	120	1
ENST00000474815.2	-31.9331	-0.310407	369	67	18.1572	6	1.62602	488	0
ENST00000381571.6	-21.4024	-0.651841	1342	489	36.4382	128	9.538	1461	2
ENST00000532705.1	-32.5169	-0.789134	762	275	36.0892	80	10.4987	881	1
ENST00000428707.1	-34.0036	-0.498777	605	141	23.3058	15	2.47934	724	0
ENST00000474194.1	-41.3534	-0.858341	856	362	42.2897	123	14.3692	975	3
ENST00000647899.1	-28.3482	-0.162953	1927	331	17.177	20	1.03788	2046	0
ENST00000534771.1	-25.951	-1.53265	457	271	59.2998	173	37.8556	576	3
ENST00000514508.1	-35.1202	-1.39742	516	289	56.0078	164	31.7829	635	5
ENST00000593827.1	-42.8025	-0.366349	482	129	26.7635	19	3.94191	601	0
ENST00000514478.1	-30.6371	0.220098	615	38	6.17886	5	0.813008	734	0
ENST00000330992.8	-24.43	-0.337119	2954	701	23.7305	122	4.12999	3073	2
ENST00000579741.1	-35.1457	0.0423864	352	25	7.10227	2	0.568182	471	0
ENST00000561248.1	-15.5656	0.291689	456	56	12.2807	2	0.438596	575	0
ENST00000495640.1	-23.679	-0.42771	214	51	23.8318	0	0	333	0
ENST00000511653.1	-23.5027	-0.517646	1576	516	32.7411	28	1.77665	1695	0
ENST00000517406.1	-27.4583	-0.471549	355	98	27.6056	9	2.53521	474	0
ENST00000426712.1	-31.4099	-0.48876	597	171	28.6432	26	4.35511	716	0
ENST00000544316.1	-29.0177	-0.0637232	419	84	20.0477	11	2.6253	538	0
ENST00000449174.1	-27.7188	0.142732	549	59	10.7468	24	4.37158	668	1
ENST00000447464.1	-20.8849	0.349867	377	31	8.22281	2	0.530504	496	0
ENST00000403160.4	-47.9365	-0.354612	490	122	24.898	24	4.89796	609	1
ENST00000550713.1	-28.7196	-0.423986	429	119	27.7389	43	10.0233	548	2
ENST00000580174.1	-27.1237	0.706842	38	0	0	0	0	157	0
ENST00000409010.1	-23.1425	-0.424612	1236	285	23.0583	28	2.26537	1355	0
ENST00000311461.7	-31.8723	-0.441316	1345	419	31.1524	130	9.66543	1464	2
ENST00000369240.5	-25.1425	-0.959962	527	229	43.4535	109	20.6831	646	4
ENST00000372875.3	-35.308	-0.586069	809	269	33.2509	120	14.8331	928	3
ENST00000547736.1	-33.4026	-0.470527	455	139	30.5495	29	6.37363	574	1
ENST00000554320.1	-32.2616	-0.827477	745	321	43.0872	107	14.3624	864	3
ENST00000569127.1	-28.7348	-0.532117	2456	721	29.3567	272	11.0749	2575	5
ENST00000593723.1	-24.7966	-0.785291	206	87	42.233	15	7.28155	325	1
ENST00000563391.1	-37.9995	-0.493367	594	158	26.5993	32	5.38721	713	1
ENST00000545016.2	-42.6414	0.259815	432	32	7.40741	0	0	551	0
ENST00000551044.1	-32.3319	-0.36183	448	142	31.6964	20	4.46429	567	0
ENST00000573165.1	-42.5493	0.616836	610	52	8.52459	6	0.983607	729	0
ENST00000567786.2	-35.582	-0.679078	412	150	36.4078	77	18.6893	531	3
ENST00000580561.1	-32.4719	-0.384237	1265	395	31.2253	121	9.56522	1384	4
ENST00000571584.1	-29.4407	-0.391719	989	284	28.7159	48	4.85339	1108	1
ENST00000548985.1	-35.3036	-0.000268817	558	29	5.19713	3	0.537634	677	0
ENST00000016171.5	-30.5028	-0.709473	2237	961	42.9593	284	12.6956	2356	8
ENST00000555276.5	-23.3477	-0.573367	199	56	28.1407	0	0	318	0
ENST00000497116.1	-35.1017	-1.02349	541	276	51.0166	135	24.9538	660	5
ENST00000344111.4	-32.9265	-0.296816	4720	1149	24.3432	317	6.7161	4839	7
ENST00000411948.7	-21.9123	-0.47171	2176	666	30.6066	153	7.03125	2295	2
ENST00000564903.1	-32.1461	-0.161505	1362	229	16.8135	33	2.42291	1481	0
ENST00000564811.1	-29.1684	0.221336	449	60	13.363	2	0.445434	568	0
ENST00000258424.3	-33.7671	-0.678879	571	229	40.1051	94	16.4623	690	4
ENST00000229379.3	-31.3876	0.0297129	418	41	9.80861	2	0.478469	537	0
ENST00000590618.1	-31.5737	-0.297544	171	49	28.655	37	21.6374	290	1
ENST00000523016.1	-26.9644	-0.816597	626	263	42.0128	106	16.9329	745	3
ENST00000377978.3	-32.0765	-0.920081	247	100	40.4858	24	9.7166	366	1
ENST00000463055.1	-24.8131	-1.67698	421	290	68.8836	160	38.0048	540	2
ENST00000647835.1	-21.743	-0.245648	386	68	17.6166	2	0.518135	505	0
ENST00000515763.1	-29.9719	0.0829825	228	46	20.1754	8	3.50877	347	0
ENST00000314133.4	-39.4792	-0.589627	375	163	43.4667	44	11.7333	494	2
ENST00000579502.1	-23.8157	-0.444177	553	146	26.4014	11	1.98915	672	0
ENST00000511992.1	-24.0962	0.321937	444	20	4.5045	0	0	563	0
ENST00000509684.1	-27.1421	-0.538818	516	148	28.6822	50	9.68992	635	2
ENST00000614585.4	-24.7636	-0.0955326	5670	977	17.231	296	5.22046	5789	7
ENST00000656232.1	-23.5204	-0.410526	285	47	16.4912	0	0	404	0
ENST00000651892.1	-21.9851	-0.332512	6958	1685	24.2167	492	7.071	7077	12
ENST00000434014.1	-39.2903	-0.0328111	217	26	11.9816	6	2.76498	336	1
ENST00000435747.2	-37.8733	-0.567972	281	79	28.1139	38	13.5231	400	3
ENST00000565766.1	-32.6004	-0.438166	725	146	20.1379	18	2.48276	844	0
ENST00000517391.5	-25.0937	-0.905841	666	312	46.8468	100	15.015	785	1
ENST00000550863.1	-25.073	-0.401698	430	127	29.5349	7	1.62791	549	0
ENST00000513674.1	-49.5802	0.0685714	707	150	21.2164	21	2.9703	826	0
ENST00000261660.4	-24.9492	-0.505908	1779	605	34.0079	237	13.3221	1898	5
ENST00000522617.3	-32.0458	-0.631902	347	129	37.1758	22	6.34006	466	1
ENST00000531042.5	-39.8564	-0.146941	461	99	21.4751	19	4.12148	580	2
ENST00000555244.1	-23.9466	-0.284687	687	175	25.4731	49	7.13246	806	0
ENST00000460593.1	-24.0593	-0.089628	3038	549	18.0711	145	4.77288	3157	4
ENST00000440514.1	-32.505	-0.183617	459	101	22.0044	20	4.3573	578	1
ENST00000551516.1	-26.3087	0.405478	115	1	0.869565	0	0	234	0
ENST00000626926.1	-24.8989	-0.261979	187	38	20.3209	1	0.534759	306	0
ENST00000561996.1	-41.0155	-0.59675	440	175	39.7727	33	7.5	559	0
ENST00000638135.1	-33.803	-1.02379	2286	1047	45.8005	584	25.5468	2405	11
ENST00000488011.1	-36.5932	-0.283313	664	129	19.4277	35	5.27108	783	2
ENST00000450448.5	-44.993	-0.622966	1544	548	35.4922	220	14.2487	1663	3
ENST00000542893.2	-33.5954	-0.670553	1284	543	42.2897	227	17.6791	1403	7
ENST00000415022.1	-33.7401	-0.803016	431	170	39.4432	34	7.88863	550	0
ENST00000455830.2	-46.0821	-0.900462	476	253	53.1513	117	24.5798	595	3
ENST00000450014.1	-19.209	0.0993017	759	114	15.0198	13	1.71278	878	0
ENST00000338592.5	-32.0991	-0.741586	1274	495	38.854	174	13.6578	1393	5
ENST00000455757.1	-21.6592	-0.0412439	611	135	22.0949	45	7.36498	730	1
ENST00000353704.3	-35.0234	-1.0657	1377	664	48.2208	387	28.1046	1496	9
ENST00000420629.1	-26.151	-0.247217	600	126	21	10	1.66667	719	0
ENST00000431292.1	-39.1551	-0.730994	483	162	33.5404	57	11.8012	602	1
ENST00000572134.1	-30.6309	-0.584525	727	206	28.3356	95	13.0674	846	3
ENST00000228865.3	-24.069	-0.422271	3651	967	26.4859	220	6.02575	3770	1
ENST00000523161.1	-28.6246	-0.559727	440	176	40	35	7.95455	559	3
ENST00000527447.1	-29.2627	-0.333073	3918	973	24.8341	205	5.23226	4037	7
ENST00000370509.5	-27.1666	-0.393086	1850	509	27.5135	151	8.16216	1969	1
ENST00000435417.2	-38.0528	-0.621913	920	311	33.8043	62	6.73913	1039	3
ENST00000403427.3	-37.8664	0.113669	1123	190	16.919	41	3.65093	1242	0
ENST00000490511.1	-26.2943	-0.245257	350	39	11.1429	5	1.42857	469	0
ENST00000413985.1	-29.1432	-0.312278	755	245	32.4503	62	8.21192	874	1
ENST00000238892.4	-22.0441	-0.718232	6204	2332	37.5887	889	14.3295	6323	21
ENST00000566165.1	-29.9231	-1.19013	471	236	50.1062	104	22.0807	590	5
ENST00000574295.1	-31.8939	-0.640039	1272	451	35.456	166	13.0503	1391	5
ENST00000411769.1	-32.1461	0.242748	1918	233	12.1481	56	2.91971	2037	2
ENST00000378868.4	-23.4503	-0.280046	875	251	28.6857	40	4.57143	994	1
ENST00000536226.1	-22.7438	-0.312815	3890	1050	26.9923	292	7.50643	4009	6
ENST00000442291.1	-23.9224	-0.47158	1874	555	29.6158	180	9.60512	1993	4
ENST00000449224.1	-32.6133	-0.508989	1692	586	34.6336	211	12.4704	1811	3
ENST00000368633.2	-33.3279	-0.840963	2512	1082	43.0732	378	15.0478	2631	12
ENST00000558005.1	-31.1557	-0.357738	451	111	24.612	42	9.31264	570	1
ENST00000549356.1	-24.5568	-0.72498	502	186	37.0518	43	8.56574	621	1
ENST00000616080.2	-36.3108	-0.59424	4012	1214	30.2592	436	10.8674	4131	9
ENST00000646414.1	-27.9932	-0.682613	444	185	41.6667	32	7.20721	563	0
ENST00000441120.1	-28.4446	-0.488513	558	122	21.8638	49	8.78136	677	1
ENST00000399442.1	-32.7302	-1.2668	493	286	58.0122	139	28.1947	612	4
ENST00000552222.5	-35.2532	-0.718303	436	171	39.2202	27	6.19266	555	3
ENST00000498635.1	-34.5936	-0.207854	466	134	28.7554	29	6.22318	585	0
ENST00000525970.5	-23.0245	-0.836406	384	169	44.0104	31	8.07292	503	2
ENST00000262982.3	-21.0549	-0.242807	3431	742	21.6263	157	4.57593	3550	5
ENST00000369801.1	-35.3382	-0.300707	1245	266	21.3655	59	4.73896	1364	1
ENST00000511344.1	-36.3563	-0.444925	536	183	34.1418	41	7.64925	655	2
ENST00000524213.5	-36.9028	-0.226506	435	94	21.6092	20	4.5977	554	0
ENST00000569915.1	-35.8519	-0.757952	459	172	37.4728	56	12.2004	578	3
ENST00000515748.2	-32.2134	0.177146	501	79	15.7685	31	6.18762	620	3
ENST00000585026.1	-38.0725	-0.47295	444	143	32.2072	41	9.23423	563	1
ENST00000430335.1	-39.9662	0.248027	877	128	14.5952	36	4.1049	996	3
ENST00000635514.1	-25.3613	-0.244605	671	144	21.4605	33	4.91803	790	1
ENST00000585957.2	-35.6448	0.711878	181	0	0	0	0	300	0
ENST00000515322.2	-19.4299	-0.230161	996	223	22.3896	14	1.40562	1115	0
ENST00000643910.1	-26.1597	0.131358	427	79	18.5012	20	4.68384	546	0
ENST00000565188.1	-32.3596	-0.215631	428	140	32.7103	43	10.0467	547	2
ENST00000375866.2	-27.0142	0.092399	817	96	11.7503	7	0.856793	936	0
ENST00000514182.1	-40.0193	-0.957021	2474	1207	48.7874	455	18.3913	2593	9
ENST00000546935.5	-39.2132	0.157456	562	63	11.21	15	2.66904	681	1
ENST00000524951.5	-36.5384	-0.289654	463	88	19.0065	2	0.431965	582	0
ENST00000398409.1	-41.6245	-0.334923	713	209	29.3128	38	5.32959	832	1
ENST00000490539.1	-22.1769	0.0304938	810	157	19.3827	45	5.55556	929	2
ENST00000413437.1	-29.7828	-0.367947	638	120	18.8088	55	8.62069	757	2
ENST00000331173.6	-26.0491	-0.630972	3991	1395	34.9536	606	15.1842	4110	12
ENST00000524775.1	-27.6378	-0.00644444	315	78	24.7619	23	7.30159	434	0
ENST00000629223.1	-42.022	-0.338571	91	13	14.2857	0	0	210	0
ENST00000530884.1	-29.7168	-0.60634	459	190	41.3943	83	18.0828	578	3
ENST00000578537.1	-33.3749	-0.32534	824	190	23.0583	27	3.2767	943	0
ENST00000645699.1	-25.7651	-0.48082	3402	1091	32.0694	395	11.6108	3521	9
ENST00000571409.1	-45.9949	-0.945804	622	285	45.8199	102	16.3987	741	3
ENST00000299543.8	-39.4574	-0.257961	3261	703	21.5578	199	6.10242	3380	0
ENST00000431127.1	-48.269	-0.837452	467	195	41.7559	30	6.42398	586	0
ENST00000550144.1	-31.0551	0.707835	425	23	5.41176	8	1.88235	544	0
ENST00000436654.1	-33.0771	-0.766599	685	289	42.1898	191	27.8832	804	7
ENST00000560620.1	-25.5069	-0.54953	744	283	38.0376	82	11.0215	863	2
ENST00000395019.3	-40.9646	-0.623491	1498	568	37.9172	167	11.1482	1617	4
ENST00000520520.1	-27.7433	0.0746849	365	19	5.20548	2	0.547945	484	0
ENST00000374593.4	-25.9525	-0.785467	642	265	41.2773	44	6.85358	761	1
ENST00000471014.2	-30.8904	-0.647183	717	254	35.4254	86	11.9944	836	3
ENST00000377256.1	-37.8078	-0.00361446	332	48	14.4578	9	2.71084	451	0
ENST00000373469.1	-30.5881	-0.387903	1011	240	23.7389	75	7.4184	1130	1
ENST00000531007.1	-21.8372	-0.471358	729	230	31.5501	59	8.09328	848	2
ENST00000576979.1	-24.8028	-0.15289	429	34	7.92541	0	0	548	0
ENST00000455276.1	-25.9174	-0.291059	614	122	19.8697	44	7.16612	733	1
ENST00000532365.2	-23.8404	-0.16893	458	115	25.1092	57	12.4454	577	2
ENST00000419493.2	-33.1027	-0.552526	487	157	32.2382	58	11.9097	606	2
ENST00000532392.1	-41.7643	-1.44341	451	277	61.4191	150	33.2594	570	3
ENST00000529974.1	-31.8866	-0.845048	628	265	42.1975	47	7.48408	747	1
ENST00000637381.1	-38.6255	0.0823137	255	49	19.2157	9	3.52941	374	0
ENST00000528741.5	-30.2515	-0.3869	600	126	21	26	4.33333	719	0
ENST00000443913.1	-27.7689	-0.166156	666	104	15.6156	40	6.00601	785	3
ENST00000342020.5	-30.0209	-0.392641	814	225	27.6413	78	9.58231	933	3
ENST00000433477.4	-21.6865	-0.433208	2784	779	27.9813	253	9.08764	2903	4
ENST00000483930.1	-27.0403	-0.567773	633	218	34.4392	75	11.8483	752	1
ENST00000217131.6	-38.6625	-0.462777	1383	397	28.7057	139	10.0506	1502	4
ENST00000533931.1	-40.0371	-0.262188	448	81	18.0804	7	1.5625	567	0
ENST00000567316.1	-44.2153	0.280841	333	33	9.90991	9	2.7027	452	1
ENST00000577589.1	-39.9751	-0.222287	586	197	33.6177	34	5.80205	705	0
ENST00000369937.5	-39.2953	-1.01725	981	482	49.1335	200	20.3874	1100	5
ENST00000660013.1	-23.4939	-0.398135	724	224	30.9392	62	8.56354	843	1
ENST00000421317.4	-20.8368	-0.218689	2257	559	24.7674	125	5.53833	2376	2
ENST00000436172.1	-20.0193	-0.51895	457	151	33.0416	45	9.84683	576	1
ENST00000375440.9	-25.8076	-0.526785	5702	1786	31.3223	560	9.82112	5821	11
ENST00000404115.7	-22.6625	-0.433548	3145	790	25.1192	366	11.6375	3264	10
ENST00000532782.1	-20.5955	-0.130297	269	51	18.9591	0	0	388	0
ENST00000673725.1	-38.9529	-0.618253	2667	893	33.4833	285	10.6862	2786	6
ENST00000506830.5	-39.2031	-0.489021	1859	588	31.6299	160	8.60678	1978	2
ENST00000492510.1	-40.1556	1.26889	9	0	0	0	0	128	0
ENST00000465461.7	-22.7441	-0.453443	424	122	28.7736	23	5.42453	543	1
ENST00000279839.8	-21.6284	-0.36727	1403	352	25.0891	109	7.76907	1522	3
ENST00000404136.2	-21.7106	-0.448755	2273	693	30.4883	231	10.1628	2392	6
ENST00000622665.1	-26.7353	-0.448845	857	226	26.3711	21	2.45041	976	1
ENST00000508024.1	-20.6683	-0.365958	1984	596	30.0403	177	8.92137	2103	4
ENST00000473842.1	-28.5378	-0.487439	535	156	29.1589	16	2.99065	654	0
ENST00000532251.1	-20.6393	-0.37121	2264	458	20.2297	119	5.25618	2383	2
ENST00000395794.2	-28.5372	-0.758124	933	367	39.3355	162	17.3633	1052	3
ENST00000573123.1	-37.7466	-0.325043	470	109	23.1915	20	4.25532	589	0
ENST00000241393.4	-25.1546	-0.119606	1549	247	15.9458	93	6.00387	1668	3
ENST00000378421.1	-26.9694	-0.452645	2261	607	26.8465	224	9.90712	2380	4
ENST00000644802.1	-26.9915	-0.298954	937	305	32.5507	84	8.96478	1056	2
ENST00000587396.1	-36.9283	-0.506667	357	104	29.1317	20	5.60224	476	0
ENST00000511591.1	-35.4824	-0.891115	323	174	53.87	43	13.3127	442	1
ENST00000580592.1	-41.6588	0.182514	362	11	3.03867	0	0	481	0
ENST00000537680.5	-44.9485	-0.814964	421	183	43.4679	43	10.2138	540	1
ENST00000430195.2	-36.1518	-1.07726	4958	2507	50.5647	1134	22.8721	5077	30
ENST00000418577.1	-41.6407	-0.901825	1414	614	43.4229	232	16.4074	1533	4
ENST00000397914.4	-31.3272	-0.36802	500	146	29.2	32	6.4	619	0
ENST00000568237.1	-24.7004	-0.0987555	458	103	22.4891	15	3.27511	577	0
ENST00000574196.1	-38.9952	-0.283294	419	89	21.2411	13	3.10263	538	0
ENST00000573984.1	-38.4566	-0.492287	376	117	31.117	52	13.8298	495	3
ENST00000446185.1	-28.1615	-0.316791	561	145	25.8467	50	8.91266	680	3
ENST00000436351.2	-32.4309	0.0394348	460	64	13.913	8	1.73913	579	0
ENST00000438270.1	-35.6482	-0.399424	556	108	19.4245	21	3.77698	675	1
ENST00000369681.10	-23.8631	-0.840439	9086	3776	41.5584	1468	16.1567	9205	34
ENST00000497820.1	-34.9039	-0.00375	560	79	14.1071	7	1.25	679	0
ENST00000568278.1	-43.8431	-0.568063	320	118	36.875	17	5.3125	439	1
ENST00000378588.5	-23.6185	-0.488667	4157	1256	30.2141	481	11.5708	4276	12
ENST00000582545.2	-45.3969	-0.125271	351	55	15.6695	0	0	470	0
ENST00000445146.1	-30.5162	-0.142167	563	53	9.41385	5	0.888099	682	0
ENST00000318911.5	-42.5579	-0.794562	1072	381	35.541	150	13.9925	1191	5
ENST00000413447.1	-29.2863	-0.423034	379	117	30.8707	29	7.65172	498	0
ENST00000619037.1	-31.936	-0.747654	456	190	41.6667	99	21.7105	575	2
ENST00000520960.2	-29.5621	-0.459431	457	151	33.0416	42	9.19037	576	1
ENST00000589145.1	-37.4459	-0.452093	669	203	30.3438	40	5.97907	788	1
ENST00000530637.1	-38.4305	0.0853463	462	41	8.87446	7	1.51515	581	0
ENST00000566024.1	-20.4069	0.684	290	9	3.10345	0	0	409	0
ENST00000378802.5	-25.6555	-0.131271	4538	833	18.3561	239	5.26664	4657	5
ENST00000422867.1	-22.514	-0.307723	628	148	23.5669	47	7.48408	747	1
ENST00000483029.2	-37.8579	-0.373585	477	160	33.543	23	4.8218	596	0
ENST00000644078.1	-34.4079	-0.920787	343	131	38.1924	82	23.9067	462	3
ENST00000590300.1	-29.3432	-1.10073	449	235	52.3385	115	25.6125	568	3
ENST00000620214.1	-35.498	-0.934482	1901	875	46.0284	323	16.9911	2020	6
ENST00000350796.8	-34.0484	-0.559127	4363	1504	34.4717	619	14.1875	4482	13
ENST00000294360.5	-28.3554	-0.243764	983	203	20.6511	43	4.37436	1102	2
ENST00000432449.1	-41.8541	-0.105414	447	54	12.0805	4	0.894855	566	0
ENST00000395125.1	-21.6748	-0.472036	5687	1708	30.0334	695	12.2209	5806	16
ENST00000515700.5	-32.9855	-0.726353	532	206	38.7218	34	6.39098	651	0
ENST00000541264.2	-34.3704	-0.313228	2491	633	25.4115	169	6.78442	2610	2
ENST00000410105.2	-37.4421	-1.52339	2966	1858	62.6433	1073	36.1767	3085	1
ENST00000543337.1	-26.7974	0.432801	382	28	7.32984	2	0.52356	501	0
ENST00000430636.1	-51.5493	-0.00823741	278	32	11.5108	2	0.719424	397	1
ENST00000432248.1	-39.3617	0.0311617	439	78	17.7677	38	8.65604	558	2
ENST00000496568.1	-48.8347	-0.358361	720	238	33.0556	64	8.88889	839	1
ENST00000432074.2	-30.0555	-0.444973	929	295	31.7546	110	11.8407	1048	2
ENST00000491777.2	-35.3833	-1.77304	437	314	71.8535	193	44.1648	556	4
ENST00000489291.5	-32.2594	-0.203815	4215	909	21.5658	187	4.43654	4334	4
ENST00000593844.1	-41.1527	-0.397475	507	104	20.5128	4	0.788955	626	0
ENST00000435076.1	-23.6893	0.0981773	598	101	16.8896	30	5.01672	717	0
ENST00000649106.1	-24.8158	-0.428719	765	271	35.4248	98	12.8105	884	1
ENST00000446511.1	-37.5821	-0.211032	252	25	9.92063	5	1.98413	371	0
ENST00000592453.2	-34.0792	-0.334501	902	263	29.1574	90	9.97783	1021	1
ENST00000551313.1	-37.1831	-1.73442	468	369	78.8462	176	37.6068	587	5
ENST00000393103.2	-36.9244	-0.88175	480	225	46.875	64	13.3333	599	2
ENST00000514833.1	-41.0335	-0.492997	337	100	29.6736	13	3.85757	456	0
ENST00000443296.1	-32.3717	-0.365368	1114	336	30.1616	89	7.98923	1233	3
ENST00000452661.1	-41.662	-1.3081	778	469	60.2828	197	25.3213	897	6
ENST00000601104.1	-45.3538	-0.205285	1370	333	24.3066	64	4.67153	1489	2
ENST00000477557.3	-29.8637	-0.232726	719	158	21.975	15	2.08623	838	0
ENST00000370131.3	-18.7731	0.0564622	1402	196	13.98	36	2.56776	1521	1
ENST00000335891.5	-26.8168	-0.437161	3995	1230	30.7885	297	7.43429	4114	5
ENST00000377724.8	-25.0256	-0.707149	7787	2972	38.1662	1066	13.6895	7906	23
ENST00000559144.1	-36.4386	-0.536525	892	272	30.4933	119	13.3408	1011	2
ENST00000450964.1	-34.5293	-1.25411	557	313	56.1939	193	34.6499	676	6
ENST00000519682.5	-23.7561	-0.122688	718	143	19.9164	23	3.20334	837	1
ENST00000587307.1	-38.2733	-0.514966	592	171	28.8851	39	6.58784	711	0
ENST00000382247.6	-24.26	-0.502355	4428	1295	29.2457	389	8.785	4547	10
[truncated: 6,749 more rows]

## Sheet: Detected_in_many
ENST	Avg_dG	Avg_ZS	# of Windows	# of ZS windows <=-1	% of ZS windows <=-1	# of ZS windows <=-2	% of ZS windows <=-2	Sequence Length	# of Motifs
ENST00000375949.5	-34.8291	-0.869257	3363	1479	43.9786	681	20.2498	3482	17
ENST00000541528.1	-35.1612	-0.71635	748	296	39.5722	121	16.1765	867	2
ENST00000562387.1	-40.3861	-0.166686	507	87	17.1598	34	6.70611	626	2
ENST00000642378.1	-37.3217	-0.778781	1157	478	41.3137	169	14.6067	1276	3
ENST00000484324.1	-33.9099	-0.236436	1184	347	29.3074	87	7.34797	1303	1
ENST00000359621.5	-38.0759	-0.355358	797	200	25.0941	13	1.63112	916	0
ENST00000400271.2	-37.3214	-0.288782	238	49	20.5882	6	2.52101	357	0
ENST00000400277.2	-34.2132	-0.455724	877	275	31.3569	81	9.23603	996	2
ENST00000369221.2	-26.8506	-0.280623	1364	305	22.3607	35	2.56598	1483	0
ENST00000423678.1	-27.6783	-0.951361	507	227	44.7732	71	14.0039	626	2
ENST00000468341.1	-26.878	-0.293131	495	96	19.3939	36	7.27273	614	1
ENST00000492062.1	-31.1706	-0.128028	507	126	24.8521	18	3.5503	626	0
ENST00000673932.1	-27.7603	-1.153	701	355	50.6419	127	18.117	820	3
ENST00000544899.1	-35.7487	-0.894973	748	316	42.246	158	21.123	867	5
ENST00000616014.3	-35.6744	-1.2623	317	178	56.1514	74	23.3438	436	1
ENST00000422901.1	-32.7818	-0.154302	258	20	7.75194	0	0	377	0
ENST00000549767.1	-28.7865	0.0403386	443	52	11.7381	1	0.225734	562	0
ENST00000469730.2	-34.4842	-0.0269863	146	8	5.47945	0	0	265	0
ENST00000449220.1	-48.4743	-0.275196	764	161	21.0733	47	6.15183	883	2
ENST00000370532.4	-27.3285	-0.479269	670	260	38.806	92	13.7313	789	1
ENST00000236979.2	-29.5135	-0.749722	288	146	50.6944	46	15.9722	407	0
ENST00000571605.1	-40.5453	-0.784967	461	199	43.167	17	3.68764	580	0
ENST00000312511.4	-27.2032	0.059	280	56	20	8	2.85714	399	1
ENST00000435245.2	-30.0988	-0.00369205	604	133	22.0199	8	1.3245	723	1
ENST00000651245.1	-25.7051	0.570141	495	27	5.45455	4	0.808081	614	0
ENST00000318438.6	-42.0024	-0.247511	454	108	23.7885	45	9.91189	573	1
ENST00000575449.1	-36.3057	-0.754879	453	193	42.6049	58	12.8035	572	1
ENST00000304915.8	-20.3548	-1.07604	613	314	51.2235	179	29.2007	732	5
ENST00000538258.1	-35.7487	-0.896056	748	312	41.7112	157	20.9893	867	5
ENST00000615166.1	-36.8615	-0.457129	707	215	30.4102	104	14.71	826	1
ENST00000304887.6	-15.3934	-0.725218	2244	848	37.7897	257	11.4528	2363	5
ENST00000323322.10	-31.8959	-0.453537	704	211	29.9716	35	4.97159	823	1
ENST00000523296.1	-34.3924	-0.104819	276	43	15.5797	0	0	395	0
ENST00000572863.1	-38.6271	-1.00978	597	310	51.9263	93	15.5779	716	0
ENST00000521107.1	-29.5493	-0.135875	497	133	26.7606	14	2.8169	616	0
ENST00000304725.3	-37.4447	-0.655885	627	238	37.9585	80	12.7592	746	3
ENST00000457910.1	-42.1201	-0.91007	428	193	45.0935	46	10.7477	547	2
ENST00000673714.1	-40.6753	-0.399387	2267	580	25.5845	121	5.33745	2386	1
ENST00000376476.1	-43.5122	-1.07736	609	314	51.5599	92	15.1067	728	3
ENST00000539842.5	-34.8296	-0.666154	676	276	40.8284	98	14.497	795	3
ENST00000586858.1	-29.994	0.00616766	167	32	19.1617	7	4.19162	286	1
ENST00000416698.1	-24.8744	0.000102339	684	106	15.4971	20	2.92398	803	0
ENST00000640627.1	-46.9908	-1.15658	76	45	59.2105	6	7.89474	195	0
ENST00000622532.1	-23.2866	-0.0824827	1011	139	13.7488	39	3.85757	1130	1
ENST00000628935.1	-24.3512	-0.0119627	805	154	19.1304	6	0.745342	924	0
ENST00000506825.1	-29.2918	-0.671639	61	17	27.8689	0	0	180	0
ENST00000393846.6	-20.1741	-0.68205	522	188	36.0153	111	21.2644	641	3
ENST00000431067.3	-27.236	0.498047	645	40	6.20155	7	1.08527	764	0
ENST00000598145.1	-36.9894	-0.217775	746	114	15.2815	19	2.54692	865	1
ENST00000418356.1	-25.593	-0.0863955	799	174	21.7772	50	6.25782	918	2
ENST00000368251.1	-25.8458	-1.06878	319	137	42.9467	80	25.0784	438	3
ENST00000379405.3	-35.6236	-0.950979	715	294	41.1189	133	18.6014	834	3
ENST00000649238.2	-38.5037	-0.365817	404	125	30.9406	25	6.18812	523	0
ENST00000465863.1	-27.1997	-0.81088	375	163	43.4667	47	12.5333	494	1
ENST00000539853.5	-35.6989	-1.79228	718	495	68.9415	317	44.1504	837	9
ENST00000567612.2	-27.9034	-0.0378437	1113	202	18.1491	62	5.57053	1232	1
ENST00000259396.8	-27.2344	0.311874	683	47	6.88141	6	0.878477	802	0
ENST00000455702.6	-27.0577	-0.71797	724	298	41.1602	76	10.4972	843	0
ENST00000216336.3	-34.7777	-0.127535	795	122	15.3459	30	3.77358	914	2
ENST00000355843.2	-21.9065	-0.272197	1238	218	17.609	98	7.91599	1357	2
ENST00000511370.1	-25.326	-0.421029	1400	443	31.6429	133	9.5	1519	3
ENST00000512523.1	-46.5596	-1.23219	178	98	55.0562	45	25.2809	297	2
ENST00000444587.1	-37.5229	-1.44495	188	137	72.8723	52	27.6596	307	1
ENST00000296694.5	-27.3937	-0.947733	397	215	54.1562	44	11.0831	516	0
ENST00000571464.1	-38.2718	-0.33572	521	127	24.3762	67	12.8599	640	4
ENST00000372557.1	-37.4799	-0.363313	661	217	32.829	53	8.01815	780	3
ENST00000566955.1	-38.2751	-0.207299	485	100	20.6186	24	4.94845	604	0
ENST00000571004.1	-36.1478	-0.404395	339	81	23.8938	6	1.76991	458	0
ENST00000449956.2	-33.3548	-0.441143	2888	907	31.4058	229	7.92936	3007	2
ENST00000230361.4	-34.9554	-0.750163	2151	895	41.6086	336	15.6206	2270	8
ENST00000263621.2	-47.0113	-0.338025	790	190	24.0506	37	4.68354	909	1
ENST00000593325.5	-28.4862	-0.859193	1735	763	43.9769	268	15.4467	1854	5
ENST00000352451.4	-24.7164	-0.716043	930	336	36.129	85	9.13978	1049	1
ENST00000597911.1	-36.7422	-0.518738	301	81	26.9103	28	9.30233	420	1
ENST00000549608.1	-27.4027	-0.731447	1783	639	35.8385	246	13.797	1902	4
ENST00000564112.1	-24.6789	-0.288947	76	14	18.4211	2	2.63158	195	0
ENST00000639393.1	-30.6215	-0.165022	1565	287	18.3387	91	5.8147	1684	4
ENST00000402432.3	-32.898	-0.160971	453	79	17.4393	11	2.42826	572	0
ENST00000341206.9	-42.7161	-0.638812	589	250	42.4448	60	10.1868	708	0
ENST00000359322.5	-33.915	-1.07851	1181	607	51.3971	218	18.4589	1300	4
ENST00000544614.1	-44.4863	-1.43669	432	217	50.2315	135	31.25	551	4
ENST00000585786.1	-31.2511	-0.870959	761	328	43.1012	103	13.5348	880	2
ENST00000558280.1	-37.9343	-0.585922	618	204	33.0097	31	5.01618	737	2
ENST00000546404.1	-28.4509	-0.530045	442	132	29.8643	61	13.8009	561	2
ENST00000469607.3	-39.2659	-0.397091	1148	271	23.6063	32	2.78746	1267	1
ENST00000368162.2	-20.4297	-0.31716	817	141	17.2583	10	1.22399	936	0
ENST00000420924.1	-21.5812	-0.496946	632	180	28.481	14	2.21519	751	1
ENST00000596689.1	-35.9293	-0.338502	434	108	24.8848	51	11.7512	553	1
ENST00000441701.1	-33.1021	-1.10112	374	202	54.0107	69	18.4492	493	2
ENST00000164139.4	-34.4867	-0.0192792	2747	488	17.7648	124	4.51402	2866	2
ENST00000467691.1	-30.467	-0.203466	476	88	18.4874	31	6.51261	595	1
ENST00000327857.7	-34.1272	-0.570533	375	119	31.7333	15	4	494	0
ENST00000400898.3	-42.1493	-0.320494	607	153	25.2059	84	13.8386	726	2
ENST00000564707.1	-32.2011	-0.608298	94	16	17.0213	0	0	213	0
ENST00000355349.4	-35.3714	-0.652717	5908	2163	36.6114	682	11.5437	6027	14
ENST00000328546.5	-22.8786	-0.646701	2249	826	36.7274	193	8.58159	2368	1
ENST00000515645.1	-20.7152	-0.263502	1459	348	23.852	61	4.18095	1578	2
ENST00000490901.2	-33.0946	-0.892721	441	194	43.9909	61	13.8322	560	2
ENST00000542029.1	-37.3696	-0.362487	382	110	28.7958	23	6.02094	501	1
ENST00000479749.1	-26.6007	-0.116854	604	110	18.2119	14	2.31788	723	0
ENST00000546940.1	-23.6191	-0.303659	645	189	29.3023	21	3.25581	764	0
ENST00000519260.1	-18.0773	-0.589424	1145	359	31.3537	129	11.2664	1264	2
ENST00000475106.2	-36.8099	-0.439169	373	96	25.7373	13	3.48525	492	0
ENST00000429817.1	-32.0262	-0.537427	447	129	28.8591	11	2.46085	566	0
ENST00000519129.5	-22.7777	-0.346962	372	69	18.5484	6	1.6129	491	0
ENST00000570176.1	-37.5578	-0.750348	460	211	45.8696	59	12.8261	579	0
ENST00000651781.1	-32.2909	-0.327819	1875	418	22.2933	101	5.38667	1994	1
ENST00000331001.2	-40.2765	-0.683335	2336	798	34.161	331	14.1695	2455	2
ENST00000646008.1	-25.5299	-0.818472	648	249	38.4259	111	17.1296	767	3
ENST00000304625.3	-22.3386	-1.06599	601	279	46.4226	203	33.777	720	7
ENST00000505060.1	-34.6152	-0.556979	427	114	26.6979	19	4.44965	546	1
ENST00000230381.7	-32.4674	-0.437023	2882	885	30.7078	224	7.77238	3001	4
ENST00000477673.2	-30.6193	-0.883187	342	162	47.3684	43	12.5731	461	1
ENST00000291527.3	-34.7544	0.150241	373	54	14.4772	7	1.87668	492	0
ENST00000574868.1	-37.0321	-0.834718	1083	440	40.6279	119	10.988	1202	3
ENST00000469053.5	-35.5939	-0.75705	461	159	34.4902	38	8.24295	580	0
ENST00000402753.1	-32.8753	-0.415022	223	43	19.2825	1	0.44843	342	0
ENST00000595625.1	-30.2637	-0.467605	1925	588	30.5455	183	9.50649	2044	1
ENST00000415707.1	-28.5586	-0.264786	280	54	19.2857	6	2.14286	399	1
ENST00000540107.2	-24.0428	-0.951078	269	95	35.316	67	24.9071	388	1
ENST00000309889.3	-45.5565	-1.07176	841	464	55.1724	138	16.409	960	2
ENST00000259526.4	-27.7026	-0.549023	2344	713	30.4181	275	11.7321	2463	8
ENST00000287490.5	-38.4593	-1.10107	253	142	56.1265	29	11.4625	372	0
ENST00000427939.2	-38.3233	-0.331113	1968	554	28.1504	145	7.36789	2087	2
ENST00000446240.1	-29.3877	-0.893261	601	268	44.5923	111	18.4692	720	3
ENST00000284669.2	-22.4988	-0.23132	2341	536	22.8962	190	8.11619	2460	3
ENST00000573083.1	-31.25	-0.902554	736	285	38.7228	146	19.837	855	3
ENST00000553489.1	-32.7337	-0.913669	676	273	40.3846	116	17.1598	795	2
ENST00000556362.1	-36.3093	-0.305875	514	105	20.428	36	7.00389	633	1
ENST00000309680.4	-34.4974	-0.846877	2331	980	42.042	440	18.876	2450	12
ENST00000537996.1	-31.9833	-0.656472	1695	637	37.5811	113	6.66667	1814	0
ENST00000441637.2	-35.5615	-0.401849	2174	597	27.4609	210	9.65961	2293	6
ENST00000390400.2	-27.3531	-0.210816	245	37	15.102	3	1.22449	364	0
ENST00000419229.1	-38.8301	-0.987191	299	154	51.505	41	13.7124	418	1
ENST00000413169.2	-35.725	-0.00281944	720	73	10.1389	21	2.91667	839	1
ENST00000510027.2	-22.8455	-0.474715	1069	345	32.2732	128	11.9738	1188	4
ENST00000496590.1	-37.8836	-0.388026	608	154	25.3289	69	11.3487	727	1
ENST00000593851.5	-16.3855	0.191648	352	40	11.3636	0	0	471	0
ENST00000585155.1	-19.7956	-1.00092	229	99	43.2314	55	24.0175	348	2
ENST00000470198.5	-37.2936	-0.888859	640	293	45.7812	97	15.1562	759	1
ENST00000641206.2	-28.0389	-0.417663	17100	4917	28.7544	1657	9.69006	17219	32
ENST00000498317.1	-36.1062	-1.13974	470	275	58.5106	116	24.6809	589	3
ENST00000539681.1	-29.6613	-0.83671	462	140	30.303	86	18.6147	581	2
ENST00000547342.1	-41.3083	-0.97953	617	305	49.4327	167	27.0665	736	1
ENST00000542172.1	-32.5741	-1.3216	212	121	57.0755	67	31.6038	331	1
ENST00000453227.5	-31.8798	-0.623926	922	321	34.8156	78	8.45987	1041	2
ENST00000536414.3	-25.8582	-0.407311	409	81	19.8044	10	2.44499	528	1
ENST00000265643.4	-34.1614	0.203317	630	118	18.7302	26	4.12698	749	0
ENST00000602148.1	-38.9698	0.242644	658	33	5.0152	1	0.151976	777	0
ENST00000657500.1	-42.3629	-0.890028	1063	514	48.3537	232	21.825	1182	2
ENST00000392884.2	-26.1261	0.254538	357	23	6.44258	0	0	476	0
ENST00000223642.3	-22.5302	-0.3425	5345	1359	25.4256	218	4.07858	5464	5
ENST00000374213.3	-27.7641	-1.01937	348	180	51.7241	39	11.2069	467	0
ENST00000339139.5	-22.6539	-0.412271	1246	348	27.9294	64	5.13644	1365	1
ENST00000393780.3	-24.2835	-0.584355	1782	603	33.8384	128	7.18294	1901	3
ENST00000588147.5	-31.798	0.238784	370	20	5.40541	2	0.540541	489	0
ENST00000320741.7	-25.8132	-0.787154	4423	1674	37.8476	634	14.3342	4542	11
ENST00000582229.1	-27.648	-0.694686	971	464	47.7858	69	7.10608	1090	0
ENST00000633705.1	-35.5153	-0.357551	641	152	23.7129	58	9.04836	760	2
ENST00000648423.1	-28.8281	-0.981288	295	157	53.2203	63	21.3559	414	1
ENST00000317987.6	-14.9746	0.588274	394	43	10.9137	14	3.5533	513	1
ENST00000436622.1	-46.1051	-0.261083	351	60	17.094	2	0.569801	470	0
ENST00000416978.1	-37.6479	-0.44528	447	84	18.7919	4	0.894855	566	0
ENST00000373016.4	-39.5179	-0.982433	1537	736	47.8855	391	25.4392	1656	9
ENST00000322165.1	-28.3248	-0.399232	1393	405	29.0739	87	6.24551	1512	2
ENST00000455537.7	-29.6634	-0.682239	5660	2025	35.7774	607	10.7244	5779	10
ENST00000477489.1	-30.2102	0.341115	314	17	5.41401	0	0	433	0
ENST00000550298.1	-22.7875	0.0564464	560	91	16.25	9	1.60714	679	1
ENST00000648230.1	-19.3809	-0.733881	894	367	41.0515	107	11.9687	1013	3
ENST00000520112.1	-41.8821	-0.431008	486	120	24.6914	57	11.7284	605	1
ENST00000444384.3	-45.8353	-1.82228	540	400	74.0741	284	52.5926	659	8
ENST00000630701.1	-39.087	-1.14581	422	205	48.5782	87	20.6161	541	4
ENST00000380602.3	-27.8828	-0.498535	2266	562	24.8014	157	6.92851	2385	2
ENST00000513864.2	-25.6165	-0.244572	2056	418	20.3307	84	4.0856	2175	1
ENST00000339944.4	-30.5252	-0.00386293	321	75	23.3645	1	0.311526	440	0
ENST00000381905.3	-38.4997	-0.600733	587	178	30.3237	58	9.88075	706	1
ENST00000647543.1	-33.7252	-0.432124	532	205	38.5338	72	13.5338	651	1
ENST00000418176.1	-21.8708	-0.37839	2447	717	29.3012	222	9.07233	2566	4
ENST00000570671.1	-36.242	-1.13562	621	310	49.9195	99	15.942	740	3
ENST00000391797.3	-35.4078	-0.81897	1272	520	40.8805	204	16.0377	1391	4
ENST00000486293.1	-22.4224	-0.237733	688	183	26.5988	33	4.79651	807	1
ENST00000585073.1	-29.8477	-0.693327	535	189	35.3271	27	5.04673	654	0
ENST00000320477.10	-37.58	-0.235939	889	187	21.0349	6	0.674916	1008	0
ENST00000540097.1	-21.1201	-0.659211	874	325	37.1854	142	16.2471	993	6
ENST00000217407.3	-32.6836	-0.512491	1706	501	29.3669	118	6.91676	1825	2
ENST00000296877.3	-26.7706	-0.398841	742	144	19.407	59	7.95148	861	2
ENST00000581075.1	-23.4908	-0.0600885	565	43	7.61062	0	0	684	0
ENST00000453881.2	-35.3475	-0.71411	236	99	41.9492	45	19.0678	355	1
ENST00000455382.2	-26.897	-0.570232	302	84	27.8146	22	7.28477	421	0
ENST00000625103.1	-39.7198	-0.0864683	252	28	11.1111	0	0	371	0
ENST00000545860.1	-26.3125	-0.208522	521	78	14.9712	6	1.15163	640	0
ENST00000523065.1	-30.0471	-0.285326	582	127	21.8213	17	2.92096	701	0
ENST00000290378.6	-31.124	-0.210261	1263	321	25.4157	81	6.4133	1382	1
ENST00000511397.3	-33.64	-0.629134	462	187	40.4762	23	4.97835	581	0
ENST00000320256.5	-38.7926	-1.08878	2058	1078	52.381	419	20.3596	2177	14
ENST00000436862.1	-20.7637	-0.511278	947	257	27.1383	120	12.6716	1066	2
ENST00000610800.1	-40.4813	-0.785425	588	275	46.7687	92	15.6463	707	1
ENST00000306390.7	-37.8238	-1.02998	2486	1297	52.1722	352	14.1593	2605	7
ENST00000622664.1	-22.4141	-0.43995	1413	405	28.6624	140	9.908	1532	3
ENST00000546114.1	-28.2473	-0.71678	469	159	33.9019	93	19.8294	588	1
ENST00000412681.2	-35.9656	-0.0852786	987	279	28.2675	152	15.4002	1106	5
ENST00000329309.4	-42.382	-0.406906	501	150	29.9401	101	20.1597	620	4
ENST00000456855.5	-26.4604	-0.645108	930	282	30.3226	41	4.4086	1049	0
ENST00000371469.2	-31.5442	-0.0851367	695	108	15.5396	3	0.431655	814	0
ENST00000405158.2	-31.6397	-0.135665	556	72	12.9496	1	0.179856	675	0
ENST00000526900.1	-31.2938	-0.121391	568	93	16.3732	14	2.46479	687	1
ENST00000430336.1	-31.5016	-0.208284	373	72	19.3029	7	1.87668	492	0
ENST00000366789.5	-37.3132	-0.609522	3974	1287	32.3855	429	10.7952	4093	10
ENST00000369872.4	-33.3898	-0.87728	3584	1640	45.7589	613	17.1038	3703	16
ENST00000330271.5	-51.8896	-0.474583	1464	460	31.4208	135	9.22131	1583	3
ENST00000538695.2	-40.6902	-0.441658	368	114	30.9783	8	2.17391	487	0
ENST00000307786.8	-34.5486	-0.134882	551	118	21.4156	37	6.71506	670	2
ENST00000664003.1	-42.6251	-1.01244	487	234	48.0493	66	13.5524	606	3
ENST00000585510.1	-32.5174	-0.194051	585	112	19.1453	21	3.58974	704	0
ENST00000425479.1	-42.9435	-1.02361	108	55	50.9259	6	5.55556	227	0
ENST00000524206.1	-27.2062	-0.333797	453	134	29.5806	26	5.73951	572	1
ENST00000407075.3	-33.0342	-0.348717	1185	297	25.0633	39	3.29114	1304	2
ENST00000512172.1	-23.7554	-1.20407	479	258	53.8622	91	18.9979	598	2
ENST00000640136.1	-50.9984	-0.431344	1384	359	25.9393	71	5.13006	1503	3
ENST00000496792.3	-42.3388	0.341797	345	15	4.34783	0	0	464	0
ENST00000473751.1	-38.4818	-0.665898	729	280	38.4088	56	7.68176	848	0
ENST00000396168.1	-37.7918	-0.386462	2677	759	28.3526	297	11.0945	2796	4
ENST00000359345.5	-38.4253	-0.860215	4191	1900	45.3352	855	20.4009	4310	20
ENST00000439646.1	-17.9945	-0.299607	636	170	26.7296	10	1.57233	755	0
ENST00000375028.8	-15.7074	-0.108237	2569	496	19.3071	32	1.24562	2688	0
ENST00000287097.6	-23.6029	-0.647728	8912	3227	36.2096	1228	13.7792	9031	31
ENST00000528600.1	-26.3561	-0.591359	1170	380	32.4786	112	9.57265	1289	3
ENST00000312134.3	-41.6063	0.307886	473	78	16.4905	20	4.22833	592	1
ENST00000302005.3	-28.3598	0.0940714	560	68	12.1429	26	4.64286	679	2
ENST00000663171.1	-27.1246	-0.714045	801	338	42.1973	75	9.3633	920	2
ENST00000377861.4	-19.2411	-0.293464	28108	6375	22.6804	1724	6.13349	28227	26
ENST00000430628.2	-36.2695	-0.352355	2781	737	26.5013	233	8.37828	2900	4
ENST00000367652.4	-30.6505	-0.936308	279	109	39.0681	64	22.9391	398	3
ENST00000534012.1	-33.2408	-0.557027	370	124	33.5135	72	19.4595	489	2
ENST00000483043.1	-38.7317	-0.829715	1195	526	44.0167	148	12.3849	1314	1
ENST00000409781.1	-42.6424	-0.667531	478	160	33.4728	23	4.81172	597	2
ENST00000300113.3	-30.0415	-0.602262	1848	553	29.9242	178	9.63203	1967	2
ENST00000482018.1	-28.4652	-0.827115	506	253	50	72	14.2292	625	2
ENST00000503563.1	-23.044	-0.321858	436	87	19.9541	31	7.11009	555	2
ENST00000375654.5	-31.1418	-0.417204	2643	806	30.4956	154	5.82671	2762	2
ENST00000582415.2	-32.2901	-0.148287	362	62	17.1271	13	3.59116	481	0
ENST00000327582.5	-44.292	-0.418635	1707	452	26.4792	99	5.79965	1826	3
ENST00000310791.4	-25.8304	-0.570272	1031	361	35.0145	130	12.6091	1150	5
ENST00000372683.1	-39.853	-0.261877	1289	268	20.7913	47	3.64624	1408	1
ENST00000382061.4	-40.8218	-0.791323	2146	926	43.15	300	13.9795	2265	6
ENST00000567970.1	-39.4413	-0.396546	912	295	32.3465	89	9.75877	1031	2
ENST00000433294.1	-23.9199	-0.162507	371	68	18.3288	10	2.69542	490	0
ENST00000405615.2	-24.9569	-0.651347	1195	428	35.8159	165	13.8075	1314	4
ENST00000399775.3	-45.0111	-1.16112	909	528	58.0858	253	27.8328	1028	9
ENST00000519947.1	-33.5141	-0.63797	1532	566	36.9452	152	9.92167	1651	4
ENST00000391884.2	-36.7069	-0.988683	3871	1837	47.4554	670	17.3082	3990	1
ENST00000333070.4	-36.7384	-0.611075	2047	762	37.2252	352	17.1959	2166	9
ENST00000631082.1	-49.6359	-0.533553	273	85	31.1355	6	2.1978	392	0
ENST00000390477.2	-22.1128	-0.401897	601	155	25.7903	37	6.15641	720	1
ENST00000406397.1	-23.2153	-0.532498	2606	702	26.9378	210	8.05833	2725	4
ENST00000549129.1	-29.2605	-0.31456	489	101	20.6544	1	0.204499	608	0
ENST00000587543.1	-38.3812	0.302843	313	26	8.30671	1	0.319489	432	0
ENST00000342014.6	-24.1461	-0.513735	2380	758	31.8487	238	10	2499	3
ENST00000431506.3	-36.0286	-0.250646	573	128	22.3386	26	4.53752	692	1
ENST00000559646.1	-27.7939	-0.260233	473	113	23.8901	15	3.17125	592	0
ENST00000465970.1	-38.6985	-1.16265	461	271	58.7852	71	15.4013	580	3
ENST00000588265.1	-36.0068	-0.078588	517	91	17.6015	20	3.86847	636	0
ENST00000429697.1	-39.1637	-0.339417	1184	262	22.1284	54	4.56081	1303	1
ENST00000233735.2	-30.6197	-0.726641	649	262	40.3698	111	17.1032	768	3
ENST00000454188.5	-29.3047	-0.609783	507	166	32.7416	64	12.6233	626	3
ENST00000514971.1	-23.4451	-0.566158	406	134	33.0049	10	2.46305	525	1
ENST00000556585.2	-32.4531	-0.775828	1117	444	39.7493	129	11.5488	1236	1
ENST00000419986.1	-35.6508	-0.598923	520	158	30.3846	22	4.23077	639	1
ENST00000644983.1	-33.716	-0.337797	463	120	25.9179	14	3.02376	582	1
ENST00000488954.1	-20.4366	-0.253629	620	148	23.871	5	0.806452	739	0
ENST00000221476.4	-35.6321	-0.596597	1437	466	32.4287	200	13.9179	1556	6
ENST00000393750.3	-28.0822	-0.865262	1720	672	39.0698	259	15.0581	1839	10
ENST00000375497.3	-27.0609	-0.43675	680	222	32.6471	44	6.47059	799	1
ENST00000367027.5	-27.6606	-0.805391	1265	544	43.004	122	9.64427	1384	2
ENST00000390545.3	-35.0437	-0.370722	997	254	25.4764	60	6.01805	1116	1
ENST00000300231.6	-32.0226	-0.959103	10147	4826	47.5609	1819	17.9265	10266	32
ENST00000435833.1	-38.3083	-0.221339	448	119	26.5625	62	13.8393	567	3
ENST00000448599.2	-49.4218	-2.27505	317	234	73.817	165	52.0505	436	3
ENST00000469082.1	-31.9689	-0.140265	641	126	19.6568	51	7.95632	760	1
ENST00000446242.3	-18.967	-0.170233	643	127	19.7512	12	1.86625	762	0
ENST00000511188.1	-22.1815	-1.85794	233	197	84.5494	105	45.0644	352	6
ENST00000558829.1	-43.5059	-0.055625	640	113	17.6562	12	1.875	759	0
ENST00000361970.10	-19.459	-0.27872	3374	665	19.7095	302	8.9508	3493	9
ENST00000542555.2	-37.7988	-0.423387	493	110	22.3124	16	3.24544	612	1
ENST00000450261.1	-36.7612	-0.860898	245	126	51.4286	42	17.1429	364	2
ENST00000522659.1	-26.6396	-1.13459	508	278	54.7244	116	22.8346	627	3
ENST00000409396.5	-28.6222	-0.686353	329	126	38.2979	33	10.0304	448	0
ENST00000428500.1	-49.0942	0.186996	243	24	9.87654	9	3.7037	362	1
ENST00000599206.1	-41.1709	-0.569131	725	181	24.9655	7	0.965517	844	0
ENST00000537035.1	-35.4056	0.243264	677	64	9.45347	1	0.14771	796	0
ENST00000475307.1	-31.0996	-0.566691	559	150	26.8336	46	8.22898	678	1
ENST00000225929.5	-46.5141	-0.319668	1146	267	23.2984	76	6.63176	1265	1
ENST00000477744.1	-33.8731	-0.223734	308	33	10.7143	8	2.5974	427	1
ENST00000512293.1	-32.5829	-0.379524	462	119	25.7576	23	4.97835	581	0
ENST00000395428.3	-36.5282	-0.584273	461	153	33.1887	27	5.85683	580	3
ENST00000335879.5	-34.3139	-0.606435	634	219	34.5426	37	5.83596	753	0
ENST00000539234.5	-32.0102	0.418941	321	32	9.96885	3	0.934579	440	0
ENST00000525934.1	-32.3517	-0.43164	317	106	33.4385	20	6.30915	436	1
ENST00000565419.2	-29.9524	-0.0975664	715	104	14.5455	32	4.47552	834	1
ENST00000425297.2	-27.692	-0.665963	2237	829	37.0586	307	13.7237	2356	7
ENST00000647793.1	-33.2996	0.231315	464	43	9.26724	2	0.431034	583	0
ENST00000296098.4	-38.1678	-0.589481	1908	625	32.7568	133	6.97065	2027	2
ENST00000445236.3	-47.0241	-0.210511	352	69	19.6023	5	1.42045	471	0
ENST00000573920.1	-35.7716	-0.0138757	338	66	19.5266	29	8.57988	457	1
ENST00000371697.3	-25.4646	-0.501376	1860	536	28.8172	281	15.1075	1979	4
ENST00000424088.1	-25.2935	-0.656882	433	196	45.2656	73	16.8591	552	0
ENST00000391923.1	-31.7655	-0.920976	830	402	48.4337	85	10.241	949	0
ENST00000443761.1	-31.9272	-0.615829	736	267	36.2772	85	11.5489	855	1
ENST00000521491.1	-26.8728	-0.486351	518	137	26.4479	33	6.37066	637	1
ENST00000455042.1	-27.2678	-0.0844851	1010	168	16.6337	9	0.891089	1129	0
ENST00000490654.1	-24.1154	0.300423	449	42	9.35412	4	0.890869	568	0
ENST00000221804.5	-30.3188	-1.19041	512	289	56.4453	92	17.9688	631	2
ENST00000513178.1	-29.7485	-0.463489	470	127	27.0213	40	8.51064	589	1
ENST00000534214.1	-39.8544	0.0227049	366	27	7.37705	3	0.819672	485	0
ENST00000269856.5	-35.8962	-0.816805	9421	3782	40.1444	1477	15.6777	9540	32
ENST00000477382.1	-45.6194	-0.65108	1185	419	35.3586	116	9.78903	1304	2
ENST00000425288.1	-23.4012	-0.180219	411	91	22.1411	6	1.45985	530	0
ENST00000597445.1	-30.0718	-0.445683	644	278	43.1677	156	24.2236	763	6
ENST00000508399.1	-40.5617	-0.527612	423	135	31.9149	82	19.3853	542	2
ENST00000372330.3	-39.7013	-0.0492422	2217	414	18.6739	115	5.18719	2336	3
ENST00000526859.1	-39.9734	-0.169942	342	96	28.0702	47	13.7427	461	1
ENST00000518449.5	-25.4682	-0.0919124	434	52	11.9816	6	1.38249	553	0
ENST00000368723.4	-26.7635	-0.399258	310	92	29.6774	26	8.3871	429	1
ENST00000415111.1	-26.5149	-0.938716	623	317	50.8828	103	16.5329	742	4
ENST00000438570.1	-24.2369	-0.733333	561	225	40.107	47	8.3779	680	0
ENST00000562045.1	-42.707	-0.285351	1624	350	21.5517	66	4.06404	1743	2
ENST00000673699.1	-32.9966	-0.926221	1249	600	48.0384	170	13.6109	1368	0
ENST00000486975.1	-36.6287	-0.373588	1020	240	23.5294	34	3.33333	1139	1
ENST00000219919.9	-24.6358	-0.450634	2730	686	25.1282	172	6.30037	2849	4
ENST00000314018.2	-48.6949	-0.239523	587	92	15.6729	30	5.11073	706	1
ENST00000519743.1	-27.1887	0.104858	459	52	11.329	2	0.43573	578	0
ENST00000538255.5	-25.3522	-0.662743	4203	1627	38.7104	523	12.4435	4322	14
ENST00000264888.6	-21.7348	-0.847827	2642	1082	40.9538	516	19.5307	2761	14
ENST00000382692.2	-34.6757	-0.640628	366	122	33.3333	20	5.46448	485	0
ENST00000244869.3	-22.4616	-0.66357	4496	1647	36.6326	669	14.8799	4615	20
ENST00000639789.1	-36.7064	-1.11077	532	273	51.3158	101	18.985	651	2
ENST00000375337.4	-32.4851	-0.299515	1217	295	24.2399	95	7.80608	1336	4
ENST00000354841.4	-26.2179	-0.690118	2041	731	35.8158	267	13.0818	2160	3
ENST00000483347.1	-40.0178	-0.767717	679	255	37.5552	116	17.0839	798	3
ENST00000508440.1	-22.2477	-0.476755	413	127	30.7506	12	2.90557	532	1
ENST00000222304.5	-33.3021	0.00655052	287	55	19.1638	18	6.27178	406	0
ENST00000421558.1	-24.9117	-0.786995	426	171	40.1408	77	18.0751	545	2
ENST00000561690.1	-30.5177	-0.334854	515	124	24.0777	27	5.24272	634	1
ENST00000409223.2	-42.748	-0.514455	3661	1198	32.7233	354	9.66949	3780	11
ENST00000252244.3	-33.1765	-0.858894	2332	995	42.6672	417	17.8816	2451	8
ENST00000451131.1	-19.5175	-0.630056	538	179	33.2714	102	18.9591	657	5
ENST00000272134.5	-45.0661	-0.268288	1507	367	24.353	92	6.10484	1626	3
ENST00000504492.1	-24.2173	-0.803658	1960	756	38.5714	182	9.28571	2079	5
ENST00000452717.1	-26.7931	-0.695802	505	211	41.7822	24	4.75248	624	1
ENST00000514433.1	-23.3967	-0.303333	870	190	21.8391	21	2.41379	989	1
ENST00000354853.2	-35.7398	-0.733382	1582	598	37.8003	188	11.8837	1701	4
ENST00000604646.1	-19.4063	-0.445499	1433	335	23.3775	113	7.88555	1552	3
ENST00000525923.1	-39.2523	-0.0279954	434	54	12.4424	17	3.91705	553	0
ENST00000599233.1	-36.8995	-0.809225	748	331	44.2513	92	12.2995	867	1
ENST00000310624.7	-32.9148	-0.437486	3676	1222	33.2427	412	11.2078	3795	7
ENST00000649309.1	-40.0894	-0.206379	776	169	21.7784	34	4.38144	895	1
ENST00000405982.1	-34.1146	0.105852	446	71	15.9193	10	2.24215	565	1
ENST00000554830.2	-35.0309	-0.0833181	437	78	17.849	11	2.51716	556	0
ENST00000395260.3	-20.1487	-0.380072	1957	465	23.7609	191	9.75984	2076	4
ENST00000388975.4	-20.5109	-0.263311	3633	802	22.0754	218	6.00055	3752	2
ENST00000218867.3	-26.6654	0.0153289	1505	259	17.2093	40	2.65781	1624	3
ENST00000543737.2	-27.8599	-0.692357	4633	1721	37.1466	576	12.4325	4752	15
ENST00000572951.1	-38.0323	-0.852934	167	67	40.1198	18	10.7784	286	0
ENST00000521236.1	-41.7131	-1.02307	283	127	44.8763	21	7.42049	402	1
ENST00000441464.1	-30.6219	-0.68605	1638	682	41.6361	138	8.42491	1757	2
ENST00000599479.1	-32.0021	-0.313436	291	67	23.0241	33	11.3402	410	1
ENST00000302536.3	-27.8135	-0.329581	3672	1058	28.8126	323	8.7963	3791	7
ENST00000448723.1	-32.8965	0.258811	1026	90	8.77193	6	0.584795	1145	0
ENST00000555674.1	-37.2658	-0.509751	401	132	32.9177	9	2.24439	520	0
ENST00000518061.1	-33.3774	0.247607	773	46	5.95084	2	0.258732	892	0
ENST00000331593.6	-38.4932	-0.755501	5517	2148	38.9342	839	15.2075	5636	20
ENST00000602987.1	-42.4852	-0.590885	418	107	25.5981	28	6.69856	537	1
ENST00000453000.1	-37.7281	-0.315719	1738	409	23.5328	48	2.7618	1857	0
ENST00000545777.1	-44.073	-0.313872	563	213	37.833	57	10.1243	682	0
ENST00000344140.5	-37.0773	-0.525266	1770	539	30.452	104	5.87571	1889	4
ENST00000652295.2	-35.2506	-0.673453	472	167	35.3814	35	7.41525	591	0
ENST00000465098.1	-32.4914	-0.0374619	591	28	4.73773	0	0	710	0
ENST00000296777.5	-26.4304	0.182849	681	116	17.0338	38	5.58003	800	1
ENST00000262659.12	-43.9376	-0.272608	2404	708	29.4509	262	10.8985	2523	6
ENST00000369477.1	-17.4421	-0.123677	359	54	15.0418	4	1.11421	478	0
ENST00000528540.5	-27.8	-0.339043	115	15	13.0435	5	4.34783	234	0
ENST00000602225.1	-21.5889	0.200716	405	12	2.96296	0	0	524	0
ENST00000569260.1	-28.4682	-0.306026	380	119	31.3158	31	8.15789	499	1
ENST00000528441.1	-25.5045	-0.0219419	860	190	22.093	104	12.093	979	3
ENST00000504062.1	-43.0521	-0.547063	378	85	22.4868	6	1.5873	497	0
ENST00000513992.1	-29.871	0.0507604	434	115	26.4977	14	3.22581	553	0
ENST00000409885.1	-19.6838	-0.37388	482	119	24.6888	10	2.07469	601	0
ENST00000474069.6	-29.3551	-0.808929	784	337	42.9847	85	10.8418	903	2
ENST00000522648.5	-40.3324	-0.58569	1485	551	37.1044	156	10.5051	1604	2
ENST00000354982.2	-40.7287	-0.765695	878	343	39.0661	61	6.94761	997	0
ENST00000496770.1	-37.4886	-0.294972	718	145	20.195	51	7.10306	837	2
ENST00000372808.4	-39.9543	-0.741233	957	359	37.5131	107	11.1808	1076	2
ENST00000231009.3	-23.0106	-0.641435	1387	494	35.6164	133	9.58904	1506	1
ENST00000615164.2	-26.7015	-0.267186	1368	299	21.8567	128	9.35673	1487	2
ENST00000617690.2	-31.8986	-1.01079	4639	2206	47.5534	979	21.1037	4758	18
ENST00000418738.2	-37.0686	-0.389865	815	223	27.362	101	12.3926	934	2
ENST00000370901.4	-28.8151	-0.759771	1701	681	40.0353	248	14.5797	1820	3
ENST00000426121.1	-37.2159	-0.412317	82	10	12.1951	0	0	201	0
ENST00000552668.1	-34.6854	-0.238132	439	77	17.5399	12	2.73349	558	0
ENST00000484218.6	-35.0982	-0.981325	332	168	50.6024	46	13.8554	451	3
ENST00000512108.1	-26.7526	-0.00733025	648	48	7.40741	0	0	767	0
ENST00000215582.8	-41.7084	-0.563698	2766	889	32.1403	315	11.3883	2885	6
ENST00000414150.6	-34.3035	-0.729577	5748	2247	39.0919	699	12.1608	5867	0
ENST00000588671.2	-43.1948	-0.20604	601	149	24.792	45	7.48752	720	1
ENST00000461490.1	-33.3195	-0.690163	430	168	39.0698	40	9.30233	549	1
ENST00000492611.5	-27.4943	-0.720259	1466	525	35.8117	229	15.6207	1585	5
ENST00000372261.1	-44.776	-0.64109	853	319	37.3974	87	10.1993	972	1
ENST00000451885.2	-28.8658	0.282032	438	16	3.65297	5	1.14155	557	0
ENST00000561474.1	-28.1257	-0.824618	498	219	43.9759	84	16.8675	617	1
ENST00000533771.1	-35.9086	-0.0663203	462	36	7.79221	11	2.38095	581	1
ENST00000278282.3	-28.4738	-0.743117	324	109	33.642	24	7.40741	443	0
ENST00000392901.10	-23.2382	-0.78013	2071	767	37.0352	337	16.2723	2190	2
ENST00000538290.2	-26.6784	-0.301302	968	221	22.8306	6	0.619835	1087	0
ENST00000417157.2	-33.7145	-0.819326	757	286	37.7807	200	26.4201	876	5
ENST00000645966.1	-44.9	-0.977778	9	4	44.4444	0	0	128	0
ENST00000510559.1	-24.3666	-0.897795	449	181	40.3118	29	6.4588	568	0
ENST00000532692.1	-22.2192	-0.765344	4830	1959	40.559	691	14.3064	4949	17
ENST00000287641.4	-32.2644	-0.146865	488	105	21.5164	48	9.83607	607	2
ENST00000360578.7	-38.5713	-0.69256	5860	2191	37.3891	758	12.9352	5979	12
ENST00000553766.1	-26.2946	-0.656469	606	205	33.8284	49	8.08581	725	1
ENST00000302783.9	-50.3931	0.23992	753	89	11.8194	4	0.531208	872	0
ENST00000456412.1	-18.5985	0.483434	332	1	0.301205	0	0	451	0
ENST00000597959.1	-44.2276	-0.21497	658	184	27.9635	29	4.40729	777	1
ENST00000537820.1	-38.067	-0.945342	1009	460	45.5897	145	14.3707	1128	3
ENST00000340581.3	-23.7101	-0.41922	3475	1004	28.8921	207	5.95683	3594	3
ENST00000640369.1	-30.5144	-0.941706	381	176	46.1942	38	9.97375	500	0
ENST00000330955.5	-43.8379	0.448738	103	3	2.91262	0	0	222	0
ENST00000561793.1	-42.6675	0.0196681	452	86	19.0265	11	2.43363	571	0
ENST00000444434.1	-28.9115	0.07475	400	51	12.75	3	0.75	519	0
ENST00000504020.2	-27.8185	-0.246097	351	47	13.3903	0	0	470	0
ENST00000392122.3	-33.5475	-0.614041	1559	524	33.6113	156	10.0064	1678	3
ENST00000378430.3	-42.7983	0.0628541	466	93	19.9571	13	2.7897	585	0
ENST00000650271.1	-21.1949	-0.576845	1455	476	32.7148	164	11.2715	1574	2
ENST00000382809.2	-28.9388	-0.667992	259	105	40.5405	18	6.94981	378	1
ENST00000504584.1	-27.0117	-0.279025	2298	472	20.5396	60	2.61097	2417	2
ENST00000455472.3	-19.2	-0.337942	452	131	28.9823	23	5.0885	571	1
ENST00000533491.1	-33.0781	-0.92056	393	177	45.0382	52	13.2316	512	1
ENST00000286758.4	-20.6867	-0.124456	1084	302	27.8598	123	11.3469	1203	2
ENST00000593890.1	-32.1217	-0.843478	391	178	45.5243	33	8.4399	510	1
ENST00000508453.1	-29.2519	-0.429637	3006	851	28.31	239	7.95077	3125	5
ENST00000512473.5	-25.8507	0.101674	460	29	6.30435	13	2.82609	579	0
ENST00000261615.5	-41.8544	-0.417488	1473	399	27.0876	117	7.94297	1592	0
ENST00000561880.1	-18.5952	-0.740657	852	368	43.1925	87	10.2113	971	1
ENST00000443271.2	-26.6979	-0.221716	1871	501	26.7771	168	8.97916	1990	4
ENST00000452003.1	-36.0873	-0.23527	315	33	10.4762	0	0	434	0
ENST00000616356.4	-27.8765	-0.647645	4250	1439	33.8588	683	16.0706	4369	16
ENST00000581219.1	-45.5371	-0.541429	448	148	33.0357	8	1.78571	567	0
ENST00000645831.2	-36.1474	0.0464803	3864	909	23.5248	258	6.67702	3983	3
ENST00000358752.3	-32.1838	-0.390682	5940	1684	28.3502	508	8.55219	6059	13
ENST00000511673.1	-30.5186	-0.818373	381	148	38.8451	40	10.4987	500	0
ENST00000577447.1	-33.728	0.196168	428	35	8.17757	5	1.16822	547	0
ENST00000331380.3	-44.3734	-0.205978	271	52	19.1882	3	1.10701	390	0
ENST00000476082.2	-26.6102	-0.425918	343	105	30.6122	47	13.7026	462	1
ENST00000475972.1	-32.4817	-0.507596	1668	477	28.5971	126	7.55396	1787	1
ENST00000594209.1	-31.8487	-0.373177	447	140	31.3199	24	5.36913	566	0
ENST00000598924.1	-39.9039	0.657463	335	26	7.76119	0	0	454	0
ENST00000446745.2	-46.9394	-0.0386104	734	167	22.752	37	5.04087	853	1
ENST00000374434.4	-36.2911	-0.609341	5641	1878	33.292	607	10.7605	5760	10
ENST00000423729.3	-48.584	-0.966387	5937	2523	42.4962	1314	22.1324	6056	27
ENST00000619417.1	-30.1527	-0.308455	1760	395	22.4432	187	10.625	1879	7
ENST00000433454.3	-21.4822	-0.565612	2400	788	32.8333	232	9.66667	2519	3
ENST00000595157.1	-39.1227	-0.622719	228	94	41.2281	21	9.21053	347	0
ENST00000393282.2	-46.3234	-0.310612	441	67	15.1927	11	2.49433	560	0
ENST00000295440.2	-45.5394	0.273465	381	14	3.67454	0	0	500	0
ENST00000332145.3	-33.5992	-0.652734	1013	374	36.92	144	14.2152	1132	1
ENST00000403463.1	-43.3142	-0.391507	345	81	23.4783	17	4.92754	464	0
ENST00000328252.4	-27.8103	-0.448624	10852	3130	28.8426	910	8.38555	10971	19
ENST00000616273.1	-48.9267	-0.528164	1999	674	33.7169	186	9.30465	2118	5
ENST00000579112.1	-30.7421	-0.251501	413	91	22.0339	20	4.84262	532	0
ENST00000416012.1	-21.6657	0.298839	379	31	8.17942	5	1.31926	498	1
ENST00000540431.1	-37.7591	0.503848	460	23	5	0	0	579	0
ENST00000547623.5	-31.5055	-0.634681	455	153	33.6264	62	13.6264	574	1
ENST00000396736.2	-34.7377	-0.565172	408	118	28.9216	22	5.39216	527	0
ENST00000600262.1	-36.847	-0.471078	464	175	37.7155	29	6.25	583	0
ENST00000515839.1	-29.2015	-0.413983	462	163	35.2814	9	1.94805	581	0
ENST00000452208.1	-38.8548	-1.04228	640	331	51.7188	87	13.5938	759	4
ENST00000391995.6	-17.4091	-0.307446	1386	337	24.3146	46	3.3189	1505	0
ENST00000395120.2	-33.1205	-0.638639	463	137	29.5896	25	5.39957	582	1
ENST00000397648.1	-30.296	-0.452542	720	248	34.4444	96	13.3333	839	2
ENST00000435165.2	-20.2194	-0.402277	3527	958	27.1619	289	8.19393	3646	7
ENST00000371491.4	-33.8766	-0.386007	1187	279	23.5046	66	5.56024	1306	3
ENST00000430764.2	-38.235	-1.1288	440	253	57.5	71	16.1364	559	3
ENST00000327451.11	-34.3254	-0.557247	2067	623	30.1403	163	7.88582	2186	0
ENST00000491736.1	-36.0391	-0.777589	1547	582	37.6212	157	10.1487	1666	2
ENST00000507530.1	-28.3983	-0.0471058	463	26	5.61555	2	0.431965	582	0
ENST00000270632.7	-38.8684	-0.562734	1324	502	37.9154	95	7.17523	1443	1
ENST00000563039.2	-33.996	-1.02405	1734	816	47.0588	361	20.8189	1853	7
ENST00000395155.3	-34.597	-0.216898	664	132	19.8795	18	2.71084	783	1
ENST00000381458.6	-33.5254	-0.357211	2524	748	29.6355	185	7.32964	2643	4
ENST00000601644.1	-37.7046	-0.573425	219	73	33.3333	4	1.82648	338	0
ENST00000594709.1	-39.7813	0.160951	284	25	8.80282	13	4.57746	403	1
ENST00000291232.4	-35.7366	-1.00475	3825	1729	45.2026	758	19.817	3944	18
ENST00000525480.2	-23.5501	0.238772	391	25	6.39386	4	1.02302	510	0
ENST00000539664.3	-38.2178	-0.475157	4854	1453	29.9341	465	9.57973	4973	11
ENST00000394511.3	-23.0486	-0.300356	2329	532	22.8424	68	2.91971	2448	1
ENST00000586165.1	-25.1109	-0.347227	1172	347	29.6075	104	8.87372	1291	3
ENST00000431869.1	-39.9305	-0.104876	443	112	25.2822	31	6.99774	562	1
ENST00000510277.1	-31.5052	-0.273652	909	188	20.6821	24	2.64026	1028	0
ENST00000413139.1	-22.9536	-0.609199	674	210	31.1573	38	5.63798	793	1
ENST00000436464.1	-50.0648	-1.101	420	178	42.381	103	24.5238	539	4
ENST00000511487.1	-38.4213	0.023871	527	58	11.0057	4	0.759013	646	1
ENST00000478255.1	-32.4652	-0.40032	437	151	34.5538	41	9.38215	556	1
ENST00000559789.1	-60.9033	0.539489	274	10	3.64964	0	0	393	0
ENST00000457743.1	-20.6173	-0.379937	638	153	23.9812	24	3.76176	757	0
ENST00000483139.1	-33.9181	-0.595922	645	216	33.4884	61	9.45736	764	2
ENST00000594599.1	-31.6746	-0.186291	426	74	17.3709	2	0.469484	545	0
ENST00000445160.2	-40.7748	-0.238833	420	123	29.2857	21	5	539	0
ENST00000373964.2	-31.489	-0.275683	1522	347	22.7989	62	4.07359	1641	3
ENST00000619274.1	-36.7526	-1.50112	834	479	57.4341	290	34.7722	953	9
ENST00000575151.1	-24.5632	0.273474	380	23	6.05263	0	0	499	0
ENST00000368926.6	-31.57	-0.690722	1966	734	37.3347	338	17.1923	2085	7
ENST00000672404.1	-36.1644	-0.236253	742	128	17.2507	35	4.71698	861	0
ENST00000514007.5	-30.8381	-0.396098	733	218	29.7408	46	6.27558	852	1
ENST00000410027.5	-31.3721	-0.130553	452	105	23.2301	17	3.76106	571	1
ENST00000464672.1	-33.5097	-1.01826	1751	850	48.5437	481	27.47	1870	15
ENST00000506831.1	-35.3939	-1.07611	742	371	50	171	23.0458	861	4
ENST00000580335.1	-26.7427	-0.499248	811	233	28.73	74	9.12454	930	2
ENST00000398545.5	-20.5175	-0.147455	1705	290	17.0088	33	1.93548	1824	1
ENST00000455425.1	-47.2142	-0.598388	639	174	27.23	38	5.94679	758	2
ENST00000443115.1	-39.7327	-0.346204	324	113	34.8765	29	8.95062	443	0
ENST00000454225.1	-49.7479	0.179916	597	49	8.20771	0	0	716	0
ENST00000468826.2	-23.1905	-0.557333	2010	604	30.0498	158	7.8607	2129	3
ENST00000366777.4	-39.037	-0.5321	2747	953	34.6924	327	11.9039	2866	6
ENST00000480798.2	-32.1254	-0.778251	772	300	38.8601	96	12.4352	891	1
ENST00000330298.6	-27.8364	-0.744142	577	205	35.5286	34	5.89255	696	1
ENST00000307407.8	-20.7092	-0.586855	1523	525	34.4714	204	13.3946	1642	4
ENST00000370336.5	-23.2224	-0.236482	2311	517	22.3713	112	4.84639	2430	2
ENST00000605099.1	-37.1996	-1.4351	465	298	64.086	160	34.4086	584	6
ENST00000637905.1	-34.3744	-0.483173	457	142	31.0722	24	5.25164	576	0
ENST00000590831.2	-27.8554	-0.447885	728	224	30.7692	83	11.4011	847	3
ENST00000509127.2	-42.1385	0.257957	465	21	4.51613	0	0	584	0
ENST00000562563.1	-47.7339	-0.8471	2138	894	41.8148	250	11.6932	2257	4
ENST00000559294.1	-41.4596	-0.983084	681	331	48.605	115	16.8869	800	2
ENST00000359927.3	-28.7887	-0.991553	380	168	44.2105	63	16.5789	499	0
ENST00000593179.1	-38.6207	-1.77327	251	181	72.1116	123	49.004	370	5
ENST00000366714.3	-50.1638	-0.340499	2046	629	30.7429	279	13.6364	2165	4
ENST00000547164.1	-28.1941	0.0451026	390	86	22.0513	21	5.38462	509	1
ENST00000334425.1	-27.1263	-0.553667	799	243	30.413	75	9.38673	918	2
ENST00000303921.3	-28.2189	-0.389992	5179	1445	27.9011	504	9.73161	5298	11
ENST00000564449.1	-35.9004	-0.00820796	452	56	12.3894	11	2.43363	571	0
ENST00000431905.1	-35.6147	-0.268023	708	171	24.1525	11	1.55367	827	0
ENST00000442469.1	-47.2465	-0.990376	372	180	48.3871	110	29.5699	491	2
ENST00000544913.2	-29.8533	-0.50742	1806	521	28.8483	183	10.1329	1925	4
ENST00000674002.1	-20.9398	-0.375796	3972	1148	28.9023	230	5.79053	4091	4
ENST00000406363.2	-36.8085	-0.891096	529	237	44.8015	79	14.9338	648	0
ENST00000390551.6	-34.0552	-0.400505	1149	348	30.2872	53	4.61271	1268	0
ENST00000390324.2	-48.0684	-1.08368	57	30	52.6316	10	17.5439	176	0
ENST00000243786.3	-42.4002	-1.04217	1232	610	49.513	257	20.8604	1351	6
ENST00000634274.1	-36.9382	0.110773	427	10	2.34192	0	0	546	0
ENST00000520261.1	-27.3361	-0.582896	366	112	30.6011	65	17.7596	485	2
ENST00000565142.1	-43.8078	-0.334559	397	109	27.4559	46	11.5869	516	2
ENST00000528992.1	-37.7882	-0.365101	347	53	15.2738	2	0.576369	466	0
ENST00000331718.5	-41.0406	-0.1514	2079	493	23.7133	96	4.6176	2198	2
ENST00000322444.7	-34.5908	-0.129652	3538	684	19.333	124	3.5048	3657	2
ENST00000485751.1	-32.8119	-0.547668	746	230	30.8311	12	1.60858	865	0
ENST00000470251.1	-26.316	-0.512254	710	235	33.0986	58	8.16901	829	1
ENST00000518365.1	-41.7964	-0.791955	665	285	42.8571	73	10.9774	784	2
ENST00000464044.1	-36.0296	-0.384214	159	38	23.8994	3	1.88679	278	0
ENST00000398955.2	-25.7118	-0.509113	1105	289	26.1538	38	3.43891	1224	0
ENST00000456640.1	-44.8797	-0.180392	587	148	25.2129	18	3.06644	706	0
ENST00000599605.1	-30.4654	-0.141173	162	8	4.93827	1	0.617284	281	0
ENST00000545075.3	-20.7898	-0.722543	932	386	41.4163	86	9.22747	1051	2
ENST00000456649.1	-36.2598	-0.299563	572	129	22.5524	5	0.874126	691	0
ENST00000461709.1	-26.2249	-0.525832	619	169	27.3021	30	4.84653	738	1
ENST00000589767.1	-41.9753	-0.186594	1876	362	19.2964	97	5.17058	1995	1
ENST00000434381.1	-20.6537	0.0739689	514	53	10.3113	3	0.583658	633	0
ENST00000342754.5	-15.4989	-0.370332	2593	679	26.1859	173	6.67181	2712	4
ENST00000526428.1	-27.4506	-0.583059	389	120	30.8483	27	6.94087	508	1
ENST00000393229.4	-40.2018	-0.638599	4554	1753	38.4936	701	15.3931	4673	17
ENST00000391760.1	-49.7684	-0.154176	510	88	17.2549	10	1.96078	629	0
ENST00000518770.1	-38.0828	-0.0624059	744	151	20.2957	34	4.56989	863	1
ENST00000352845.3	-36.2582	-0.474795	2125	662	31.1529	235	11.0588	2244	3
ENST00000497002.1	-23.8108	-0.458022	2139	596	27.8635	106	4.95559	2258	5
ENST00000549233.2	-32.0597	-1.31284	454	293	64.5374	108	23.7885	573	4
ENST00000422115.2	-35.1627	-0.422967	573	104	18.1501	26	4.53752	692	1
ENST00000372552.1	-21.6401	-0.399732	3838	1003	26.1334	216	5.62793	3957	4
ENST00000306682.6	-43.2776	-0.35934	2470	649	26.2753	159	6.43725	2589	2
ENST00000216127.5	-38.611	-0.684633	3328	1375	41.3161	594	17.8486	3447	13
ENST00000429081.1	-20.7069	0.13843	465	9	1.93548	0	0	584	0
ENST00000565426.1	-36.9717	-0.717675	456	141	30.9211	30	6.57895	575	0
ENST00000368737.5	-26.071	-0.607978	366	124	33.8798	22	6.01093	485	0
ENST00000433889.1	-27.5473	-1.51678	425	268	63.0588	162	38.1176	544	3
ENST00000244926.4	-24.3217	0.585298	336	24	7.14286	0	0	455	0
ENST00000244930.6	-25.9781	-0.406883	401	112	27.9302	23	5.73566	520	0
ENST00000396417.2	-28.4074	-0.948497	1777	805	45.3011	303	17.0512	1896	10
ENST00000508270.1	-39.12	-0.436615	390	116	29.7436	8	2.05128	509	0
ENST00000603665.1	-26.5935	-0.646405	2003	749	37.3939	230	11.4828	2122	3
ENST00000367145.4	-40.3695	-0.857928	3272	1389	42.4511	467	14.2726	3391	6
ENST00000338380.2	-33.6497	-0.363669	477	149	31.2369	25	5.24109	596	1
ENST00000587847.1	-31.3715	-0.888217	701	314	44.7932	87	12.4108	820	3
ENST00000427770.1	-48.3651	-0.00433687	754	145	19.2308	29	3.84615	873	1
ENST00000526384.1	-37.4687	-0.466789	654	198	30.2752	17	2.59939	773	0
ENST00000639776.1	-30.7014	-0.164499	569	130	22.8471	19	3.33919	688	0
ENST00000473120.1	-43.4836	-1.14281	634	338	53.3123	157	24.7634	753	6
ENST00000544963.1	-34.684	-0.289176	1116	219	19.6237	5	0.448029	1235	0
ENST00000477594.1	-36.5171	-2.16837	129	122	94.5736	83	64.3411	248	2
ENST00000484319.1	-36.88	-0.983795	440	215	48.8636	54	12.2727	559	0
ENST00000243347.5	-21.3903	-0.198887	1303	328	25.1727	43	3.30008	1422	0
ENST00000599359.1	-42.0803	-0.767052	1357	585	43.1098	221	16.2859	1476	3
ENST00000440012.1	-37.0985	-0.874879	539	250	46.3822	108	20.0371	658	3
ENST00000409133.1	-32.5732	-0.789003	1435	565	39.3728	200	13.9373	1554	4
ENST00000610996.1	-25.7983	-0.578303	1909	629	32.9492	215	11.2624	2028	6
ENST00000598635.1	-39.0374	0.364081	446	71	15.9193	17	3.81166	565	0
ENST00000616255.1	-38.7613	0.127557	2542	283	11.133	31	1.21951	2661	0
ENST00000367928.5	-23.0476	-0.569322	3734	1173	31.414	413	11.0605	3853	10
ENST00000371106.4	-33.132	-0.696488	3192	1250	39.1604	318	9.96241	3311	4
ENST00000651083.1	-40.7245	-0.0816136	440	68	15.4545	6	1.36364	559	0
ENST00000575363.1	-45.568	0.480787	356	22	6.17978	1	0.280899	475	0
ENST00000619363.2	-29.7484	-0.719879	1568	600	38.2653	248	15.8163	1687	9
ENST00000562240.1	-38.4047	-0.417366	429	149	34.7319	22	5.12821	548	0
ENST00000366683.3	-32.6478	0.246271	1003	88	8.77368	9	0.897308	1122	1
ENST00000518326.1	-26.2432	-0.436867	565	191	33.8053	49	8.67257	684	0
ENST00000493243.5	-30.2187	-0.034741	637	111	17.4254	46	7.22135	756	2
ENST00000323289.6	-44.3306	-0.00508136	5408	745	13.7759	236	4.36391	5527	9
ENST00000329257.8	-23.214	-0.238039	877	226	25.7697	31	3.53478	996	0
ENST00000560137.1	-40.8919	-1.20455	519	305	58.7669	118	22.736	638	4
ENST00000439380.1	-27.4935	-0.143628	554	90	16.2455	17	3.06859	673	0
ENST00000611099.1	-39.6306	-0.802581	1670	728	43.5928	192	11.497	1789	3
ENST00000471400.1	-38.0249	-0.710776	361	167	46.2604	70	19.3906	480	1
ENST00000525103.1	-31.1788	-0.481931	466	119	25.5365	7	1.50215	585	0
ENST00000505299.1	-32.0948	-0.591694	484	175	36.157	52	10.7438	603	1
ENST00000443588.1	-36.4131	-0.452958	426	154	36.1502	75	17.6056	545	1
ENST00000526373.1	-26.4227	-0.523648	529	130	24.5747	26	4.91493	648	1
ENST00000551220.1	-48.3305	-0.358677	718	179	24.9304	48	6.68524	837	0
ENST00000525090.1	-24.2107	-0.29673	1477	352	23.8321	49	3.31754	1596	0
ENST00000267953.4	-22.482	-0.188457	661	145	21.9365	32	4.84115	780	1
ENST00000368272.5	-41.2344	-0.756202	387	148	38.2429	31	8.01034	506	2
ENST00000485855.1	-29.7582	0.0715527	863	134	15.5272	12	1.3905	982	0
ENST00000637221.2	-19.7238	-0.610055	4153	1424	34.2885	289	6.95882	4272	2
ENST00000456145.2	-38.0146	-0.693705	1247	483	38.733	127	10.1844	1366	2
ENST00000485690.5	-33.2323	-0.932813	775	364	46.9677	77	9.93548	894	1
ENST00000261448.5	-26.7976	-0.882364	2555	1233	48.2583	486	19.0215	2674	12
ENST00000616305.2	-38.3255	-0.846118	7981	3310	41.4735	1329	16.652	8100	23
ENST00000536749.1	-37.8301	-0.166093	599	154	25.7095	42	7.01169	718	2
ENST00000316398.5	-27.1375	-1.12478	2229	1111	49.843	572	25.6617	2348	16
ENST00000310085.6	-37.4311	-0.768083	2034	802	39.4297	397	19.5182	2153	9
ENST00000674085.1	-34.2572	-0.33608	1842	491	26.6558	189	10.2606	1961	5
ENST00000522995.1	-37.5583	0.0205726	489	151	30.8793	23	4.70348	608	0
ENST00000596048.1	-32.87	-0.434016	630	182	28.8889	18	2.85714	749	0
ENST00000566128.1	-33.3434	-0.477763	1614	436	27.0136	65	4.02726	1733	1
ENST00000469388.1	-47.33	-0.480692	809	232	28.6774	70	8.65266	928	1
ENST00000625577.1	-22.2143	-0.20515	468	60	12.8205	11	2.35043	587	0
ENST00000438351.1	-24.8218	-0.44476	624	169	27.0833	32	5.12821	743	1
ENST00000349499.2	-33.6809	-0.438438	3687	1146	31.0822	307	8.32655	3806	4
ENST00000449918.1	-28.308	-0.255551	463	65	14.0389	5	1.07991	582	0
ENST00000522546.1	-31.8306	-1.61122	435	297	68.2759	140	32.1839	554	5
ENST00000646779.1	-34.0236	-0.577079	178	52	29.2135	9	5.05618	297	1
ENST00000367520.3	-26.1403	-0.618908	2206	818	37.0807	223	10.1088	2325	4
ENST00000472206.1	-30.1158	-0.427658	158	34	21.519	6	3.79747	277	0
ENST00000508487.3	-27.161	-0.537731	996	284	28.5141	118	11.8474	1115	5
ENST00000592424.1	-32.6133	-0.439118	442	123	27.8281	39	8.82353	561	1
ENST00000475700.1	-21.2587	-0.424583	4213	1184	28.1035	282	6.69357	4332	3
ENST00000382689.7	-34.5825	-0.62293	372	117	31.4516	14	3.76344	491	0
ENST00000311388.7	-24.5224	-0.379097	1893	585	30.9033	183	9.66719	2012	5
ENST00000529338.1	-38.4756	0.665498	402	20	4.97512	0	0	521	0
ENST00000374294.3	-29.5322	-0.236689	1329	253	19.0369	66	4.96614	1448	1
ENST00000371069.5	-24.3235	-0.438046	5843	1564	26.7671	436	7.46192	5962	5
ENST00000460422.1	-28.7717	-0.114708	667	69	10.3448	4	0.5997	786	0
ENST00000380138.3	-19.7084	-0.29441	4125	1035	25.0909	284	6.88485	4244	6
ENST00000527879.2	-26.5508	0.0496958	1348	245	18.1751	37	2.74481	1467	0
ENST00000594042.1	-48.3288	0.259327	431	42	9.74478	3	0.696056	550	0
ENST00000367796.3	-23.4919	-0.476649	6920	1995	28.8295	594	8.58382	7039	14
ENST00000356535.4	-22.4423	-0.571398	1967	656	33.3503	181	9.20183	2086	2
ENST00000401641.2	-35.7956	-0.633351	388	84	21.6495	7	1.80412	507	0
ENST00000229758.8	-18.6496	0.292687	1935	202	10.4393	23	1.18863	2054	1
ENST00000530505.1	-33.5605	-0.319576	448	97	21.6518	33	7.36607	567	2
ENST00000457296.5	-38.9671	-0.614162	985	354	35.9391	79	8.0203	1104	3
ENST00000367749.4	-24.2835	-0.645604	2184	784	35.8974	313	14.3315	2303	7
ENST00000533848.2	-27.5503	-0.521263	499	122	24.4489	18	3.60721	618	1
ENST00000397746.8	-47.3237	-0.190356	1771	341	19.2547	102	5.75946	1890	1
ENST00000407684.1	-38.8139	-0.659197	5019	1898	37.8163	633	12.6121	5138	10
ENST00000487901.1	-26.6584	-0.881696	690	307	44.4928	115	16.6667	809	5
ENST00000453812.2	-24.0859	-0.357623	1750	457	26.1143	155	8.85714	1869	7
ENST00000239165.9	-28.7563	-0.18418	1244	207	16.6399	66	5.30547	1363	1
ENST00000473392.1	-33.9452	-0.505869	2147	644	29.9953	224	10.4332	2266	5
ENST00000534100.1	-34.6227	-1.03614	1402	708	50.4993	300	21.398	1521	7
ENST00000390542.6	-35.1402	-0.604042	903	311	34.4408	98	10.8527	1022	2
ENST00000390320.2	-40.5	0.35875	8	0	0	0	0	127	0
ENST00000412080.1	-21.2973	-0.201553	676	97	14.3491	5	0.739645	795	0
ENST00000326245.4	-32.1016	-0.231566	1073	320	29.8229	68	6.33737	1192	0
ENST00000635465.1	-35.0949	-0.401204	3995	1225	30.6633	264	6.60826	4114	3
ENST00000457122.1	-28.2547	-0.337371	525	141	26.8571	40	7.61905	644	1
ENST00000611812.1	-29.7169	-0.64191	89	30	33.7079	2	2.24719	208	1
ENST00000423289.1	-30.7313	-0.408259	201	24	11.9403	0	0	320	0
ENST00000606887.5	-47.6987	-0.672633	452	156	34.5133	15	3.31858	571	0
ENST00000392192.6	-41.9759	-0.503295	1214	387	31.8781	184	15.1565	1333	5
ENST00000341319.8	-28.9431	-0.47575	6176	1863	30.1652	511	8.27396	6295	9
ENST00000391749.4	-35.9638	-0.38509	2167	587	27.0881	193	8.90632	2286	5
ENST00000601189.1	-47.9028	-1.07662	216	110	50.9259	28	12.963	335	2
ENST00000579750.1	-30.7803	-0.416009	446	104	23.3184	20	4.4843	565	1
ENST00000379919.6	-25.2985	-0.245572	2782	734	26.3839	257	9.23796	2901	7
ENST00000317605.6	-30.0068	-0.52401	2424	875	36.0974	314	12.9538	2543	5
ENST00000329492.6	-40.1623	-0.415203	5581	1766	31.6431	646	11.575	5700	15
ENST00000409447.2	-41.6535	-0.662852	1178	341	28.9474	159	13.4975	1297	5
ENST00000434318.1	-41.012	-0.456673	1046	300	28.6807	60	5.73614	1165	0
ENST00000524478.1	-30.4884	-1.02189	440	217	49.3182	64	14.5455	559	2
ENST00000418632.1	-29.4231	-0.375668	247	35	14.17	0	0	366	0
ENST00000534688.2	-20.9373	0.000361446	332	49	14.759	10	3.01205	451	0
ENST00000446157.3	-30.9433	0.381584	404	48	11.8812	20	4.9505	523	1
ENST00000490531.3	-40.3174	-0.762769	4717	1925	40.8098	760	16.1119	4836	19
ENST00000532445.1	-42.1419	0.235375	413	34	8.23245	3	0.726392	532	0
ENST00000553198.1	-33.1556	-0.768173	1089	449	41.2305	162	14.876	1208	3
ENST00000493151.1	-30.0546	-0.535412	5440	1748	32.1324	456	8.38235	5559	7
ENST00000370065.1	-27.8245	9.51684e-05	1366	190	13.9092	8	0.585652	1485	0
ENST00000497990.1	-20.8738	-0.624282	766	265	34.5953	74	9.66057	885	0
ENST00000378661.3	-39.5954	-1.01161	1662	748	45.006	349	20.9988	1781	6
ENST00000218068.7	-22.7593	-0.517526	671	227	33.8301	80	11.9225	790	1
ENST00000218230.6	-50.2476	0.67223	906	73	8.0574	1	0.110375	1025	0
ENST00000550620.1	-35.968	-0.77095	2031	881	43.3776	324	15.9527	2150	11
ENST00000672256.1	-43.7136	0.40186	242	3	1.23967	0	0	361	0
ENST00000642474.1	-39.0119	-0.549652	345	107	31.0145	11	3.18841	464	1
ENST00000397660.3	-40.7691	0.062963	459	93	20.2614	17	3.7037	578	1
ENST00000369738.9	-26.4561	-0.729108	2174	747	34.3606	257	11.8215	2293	7
ENST00000359195.3	-27.1399	-0.548151	5258	1825	34.709	481	9.14797	5377	6
ENST00000518467.1	-24.9117	-0.622388	469	169	36.0341	31	6.60981	588	1
ENST00000565553.1	-38.9237	-0.420308	455	132	29.011	64	14.0659	574	2
ENST00000563375.1	-28.9964	0.476149	335	24	7.16418	0	0	454	0
ENST00000433452.6	-42.6574	-0.835872	625	284	45.44	95	15.2	744	2
ENST00000263125.10	-26.8395	-0.228737	3136	699	22.2895	263	8.38648	3255	7
ENST00000443735.1	-35.0462	-0.519003	351	107	30.4843	16	4.5584	470	0
ENST00000318204.5	-22.5968	-0.271437	2275	612	26.9011	207	9.0989	2394	6
ENST00000267502.3	-34.0817	-0.478343	1714	510	29.755	175	10.21	1833	4
ENST00000393580.2	-44.062	-0.657012	2550	955	37.451	337	13.2157	2669	5
ENST00000519408.5	-19.1802	0.022	445	75	16.8539	6	1.34831	564	0
ENST00000619640.3	-35.5529	0.0401385	361	71	19.6676	4	1.10803	480	0
ENST00000593677.1	-37.1942	-0.187604	313	80	25.5591	37	11.8211	432	3
ENST00000298628.6	-42.9563	-0.642103	1365	446	32.674	203	14.8718	1484	4
ENST00000274938.8	-31.2778	-0.554042	7700	2856	37.0909	903	11.7273	7819	18
ENST00000444867.1	-21.837	-0.253829	1486	298	20.0538	37	2.48991	1605	2
ENST00000613223.1	-40.0064	-0.73249	1831	697	38.0666	221	12.0699	1950	5
ENST00000572252.6	-37.7641	-0.0896121	1160	174	15	14	1.2069	1279	0
ENST00000504073.1	-39.5095	-0.493917	577	168	29.1161	88	15.2513	696	3
ENST00000426296.1	-42.9548	-1.47126	706	439	62.1813	262	37.1105	825	6
ENST00000636431.1	-44.1603	0.118336	547	96	17.5503	38	6.94698	666	1
ENST00000621456.2	-41.0731	-0.857849	516	229	44.3798	56	10.8527	635	0
ENST00000594917.1	-32.5412	-0.934364	291	126	43.299	54	18.5567	410	1
ENST00000523199.1	-24.1716	-0.0398347	363	44	12.1212	7	1.92837	482	0
ENST00000614659.1	-41.5702	-0.83021	5235	2229	42.5788	959	18.319	5354	25
ENST00000378693.4	-40.8892	-0.306373	3366	910	27.0351	266	7.90255	3485	8
ENST00000310673.4	-19.2321	0.0834577	1287	125	9.71251	1	0.0777001	1406	0
ENST00000320955.8	-45.946	-0.924371	11580	5345	46.1572	1860	16.0622	11699	46
ENST00000394629.2	-23.4606	-0.608179	2142	771	35.9944	182	8.49673	2261	1
ENST00000449152.1	-26.5884	-0.364911	448	89	19.8661	5	1.11607	567	0
ENST00000518491.1	-24.815	-0.521288	466	176	37.7682	44	9.44206	585	0
ENST00000432597.3	-50.3043	-0.155612	1135	211	18.5903	34	2.99559	1254	0
ENST00000519664.1	-36.9863	-0.62591	4452	1587	35.6469	523	11.7475	4571	9
ENST00000466635.1	-40.1523	-0.422081	394	84	21.3198	9	2.28426	513	0
ENST00000369429.5	-28.7651	-0.531958	3923	1236	31.5065	414	10.5531	4042	0
ENST00000407087.4	-25.9313	-0.62039	1026	383	37.3294	72	7.01754	1145	2
ENST00000646160.1	-44.5273	-0.488595	484	132	27.2727	40	8.26446	603	2
ENST00000581851.1	-32.6129	-0.703586	1411	481	34.0893	176	12.4734	1530	4
ENST00000527504.1	-40.6006	-0.93203	1419	654	46.0888	212	14.9401	1538	4
ENST00000370232.3	-42.1171	-0.353937	1745	424	24.298	131	7.50716	1864	2
ENST00000532376.2	-38.7056	-0.102878	549	106	19.3078	17	3.09654	668	0
ENST00000627129.1	-17.014	0.523636	121	0	0	0	0	240	0
ENST00000406651.1	-26.4817	-0.317553	666	206	30.9309	51	7.65766	785	0
ENST00000310164.3	-32.7413	-0.601314	2078	623	29.9808	180	8.66218	2197	2
ENST00000599602.1	-31.781	-0.122638	436	90	20.6422	24	5.50459	555	2
ENST00000592773.2	-23.4794	-0.555583	2832	859	30.3319	295	10.4167	2951	6
ENST00000502392.1	-26.6484	-0.270509	687	185	26.9287	62	9.02475	806	0
ENST00000575728.1	-29.2387	-0.574017	595	148	24.8739	62	10.4202	714	1
ENST00000648485.1	-30.0878	-0.38799	1025	312	30.439	52	5.07317	1144	2
ENST00000513963.1	-22.0546	0.050837	1816	291	16.0242	71	3.90969	1935	1
ENST00000340967.3	-27.5901	-0.371221	2654	648	24.416	137	5.16202	2773	4
ENST00000330368.3	-29.3354	-0.394626	1552	419	26.9974	72	4.63918	1671	2
ENST00000587773.1	-42.2071	-0.694104	2739	1069	39.0288	359	13.107	2858	9
ENST00000371910.1	-40.7576	-0.509152	955	277	29.0052	81	8.48168	1074	1
ENST00000603207.1	-22.7101	-0.392881	413	110	26.6344	34	8.23245	532	2
ENST00000567991.5	-36.1805	-0.588016	2198	743	33.8035	261	11.8744	2317	5
ENST00000418654.1	-30.8647	-0.262815	707	179	25.3182	75	10.6082	826	1
ENST00000366905.3	-26.5866	-0.531385	823	274	33.2928	59	7.16889	942	1
ENST00000366667.5	-35.9186	-0.688508	1997	788	39.4592	330	16.5248	2116	8
ENST00000487985.1	-23.713	-0.419695	262	58	22.1374	1	0.381679	381	0
ENST00000465413.6	-20.0291	-0.346332	2377	593	24.9474	210	8.83467	2496	3
ENST00000548418.1	-22.7147	-0.235441	408	55	13.4804	7	1.71569	527	0
ENST00000673873.1	-44.7084	-1.06968	524	281	53.626	84	16.0305	643	2
ENST00000450124.1	-31.8954	-0.96033	546	254	46.5201	44	8.05861	665	1
ENST00000619162.5	-31.6599	-0.504863	1789	598	33.4265	183	10.2292	1908	2
ENST00000587274.1	-39.312	-0.962142	1060	544	51.3208	142	13.3962	1179	3
ENST00000236850.4	-40.2928	-0.578222	1108	400	36.1011	167	15.0722	1227	4
ENST00000431282.2	-39.4147	-1.139	3646	2004	54.9643	719	19.7202	3765	14
ENST00000414650.1	-45.9583	-0.239519	561	113	20.1426	16	2.85205	680	1
ENST00000615257.1	-24.9825	-0.134264	1604	323	20.1372	19	1.18454	1723	1
ENST00000589618.1	-41.6453	-0.510203	1624	504	31.0345	203	12.5	1743	6
ENST00000557613.1	-37.9306	-0.838534	457	211	46.1707	30	6.56455	576	0
ENST00000398714.3	-32.2582	-0.800671	2222	900	40.5041	320	14.4014	2341	5
ENST00000524765.1	-35.3271	-0.728281	5618	2307	41.0644	650	11.57	5737	11
ENST00000428572.1	-40.5092	-0.1325	632	92	14.557	5	0.791139	751	0
ENST00000444316.2	-19.9894	-0.478647	3022	1051	34.7783	242	8.00794	3141	2
ENST00000491823.1	-37.7633	-0.336751	671	135	20.1192	7	1.04322	790	0
ENST00000443726.2	-44.9228	-0.179399	2480	734	29.5968	232	9.35484	2599	6
ENST00000370745.1	-18.6602	0.0508478	460	33	7.17391	0	0	579	0
ENST00000321870.3	-35.8782	-0.3327	3144	805	25.6043	258	8.20611	3263	6
ENST00000370830.4	-19.9363	-0.229094	3851	861	22.3578	282	7.32277	3970	6
ENST00000326848.7	-40.9565	-0.410962	1976	641	32.4393	253	12.8036	2095	5
ENST00000374183.5	-37.4378	-0.737976	2209	852	38.5695	411	18.6057	2328	12
ENST00000410013.1	-45.8031	-0.663815	1890	653	34.5503	221	11.6931	2009	7
ENST00000344300.3	-26.4837	-0.746799	756	257	33.9947	82	10.8466	875	2
ENST00000329410.4	-36.6153	-0.887212	2450	1167	47.6327	421	17.1837	2569	5
ENST00000397820.5	-37.1528	-0.464271	1091	437	40.055	182	16.6819	1210	0
ENST00000253407.4	-49.6063	-0.148047	1408	280	19.8864	50	3.55114	1527	1
ENST00000649658.1	-37.894	-0.313075	504	104	20.6349	29	5.75397	623	0
ENST00000285381.3	-26.4608	-0.443027	1602	374	23.3458	111	6.92884	1721	3
ENST00000636496.1	-29.5289	-0.0179743	311	41	13.1833	7	2.2508	430	1
ENST00000514406.2	-29.217	-0.435633	442	127	28.733	39	8.82353	561	1
ENST00000380332.5	-48.7191	-0.302742	755	146	19.3377	15	1.98675	874	0
ENST00000423146.5	-28.8631	0.0561538	689	82	11.9013	2	0.290276	808	0
ENST00000324068.2	-25.8633	-0.367735	3413	812	23.7914	256	7.50073	3532	5
ENST00000514524.2	-25.1399	-0.661099	537	177	32.9609	74	13.7803	656	3
ENST00000445895.2	-45.3238	-0.569704	3852	1353	35.1246	455	11.812	3971	15
ENST00000555436.1	-38.6437	-0.342905	599	152	25.3756	83	13.8564	718	2
ENST00000624934.3	-41.6898	-0.347197	1873	491	26.2146	157	8.38227	1992	4
ENST00000239374.8	-24.8773	-0.860299	5187	2122	40.91	799	15.4039	5306	15
ENST00000615433.2	-31.6261	-0.678172	755	313	41.457	58	7.68212	874	1
ENST00000650995.1	-47.5722	-0.975531	461	215	46.6377	61	13.2321	580	0
ENST00000616880.1	-37.2501	-0.30355	431	91	21.1137	6	1.39211	550	0
ENST00000409189.7	-20.9319	0.0889861	720	55	7.63889	7	0.972222	839	1
ENST00000378792.1	-35.4875	-0.522312	480	125	26.0417	8	1.66667	599	0
ENST00000416943.1	-36.7899	-0.918112	466	196	42.0601	64	13.7339	585	2
ENST00000513525.1	-23.8028	-0.759921	1399	566	40.4575	225	16.0829	1518	6
ENST00000562553.5	-31.7076	-0.116159	617	134	21.718	27	4.37601	736	1
ENST00000349984.6	-27.9754	-0.574792	2861	1003	35.0577	186	6.50122	2980	2
ENST00000410009.5	-27.6752	-0.551208	1747	559	31.9977	179	10.2461	1866	4
ENST00000324106.9	-25.8158	-0.768966	4602	1853	40.2651	705	15.3194	4721	16
ENST00000536709.1	-20.4341	-0.198313	901	178	19.7558	73	8.10211	1020	1
ENST00000444740.2	-39.0681	-0.389955	448	103	22.9911	4	0.892857	567	0
ENST00000623399.1	-28.0016	-1.30646	384	213	55.4688	110	28.6458	503	5
ENST00000468477.1	-20.3252	0.320083	363	18	4.95868	0	0	482	0
ENST00000395577.2	-19.6842	0.065	518	105	20.2703	41	7.91506	637	1
ENST00000600925.1	-33.9365	-0.547308	780	228	29.2308	61	7.82051	899	1
ENST00000369719.2	-25.7692	0.0181521	1315	150	11.4068	17	1.29278	1434	0
ENST00000510800.1	-24.3779	-0.495128	548	187	34.1241	70	12.7737	667	1
ENST00000334654.4	-40.1623	-0.905365	1355	629	46.4207	333	24.5756	1474	9
ENST00000064724.7	-31.3586	-0.189585	2050	370	18.0488	51	2.4878	2169	0
ENST00000327839.3	-22.6038	-0.337423	551	109	19.7822	22	3.99274	670	1
ENST00000446378.3	-23.033	-0.551974	12769	4124	32.297	1282	10.0399	12888	24
ENST00000483876.1	-27.7688	-0.134771	503	123	24.4533	36	7.15706	622	1
ENST00000673698.1	-25.6734	-0.346479	4019	1089	27.0963	246	6.12093	4138	3
ENST00000354620.4	-24.3994	-0.665247	526	161	30.6084	36	6.84411	645	1
ENST00000399310.3	-23.4633	0.177283	1590	140	8.80503	16	1.00629	1709	0
ENST00000360218.2	-27.3403	-0.425005	1952	594	30.4303	128	6.55738	2071	1
ENST00000433666.5	-24.9123	-0.69652	839	314	37.4255	111	13.23	958	4
ENST00000226317.10	-23.2489	-0.193018	1418	337	23.7659	121	8.53315	1537	3
ENST00000395954.3	-26.8271	-0.5563	1319	384	29.113	73	5.5345	1438	1
ENST00000556313.1	-38.6659	-0.817922	563	245	43.5169	50	8.88099	682	0
ENST00000381813.4	-42.7869	-0.652459	2619	994	37.9534	384	14.6621	2738	12
ENST00000429116.1	-44.5405	-0.406827	602	162	26.9103	31	5.1495	721	2
ENST00000297439.4	-26.4797	-0.00714844	256	39	15.2344	1	0.390625	375	0
ENST00000569184.1	-40.8386	0.332224	643	43	6.6874	0	0	762	0
ENST00000625457.1	-43.9238	-1.77547	214	156	72.8972	97	45.3271	333	4
ENST00000485254.2	-23.524	-0.559339	696	231	33.1897	62	8.90805	815	2
ENST00000542616.1	-52.746	-0.244259	324	57	17.5926	6	1.85185	443	0
ENST00000584980.1	-24.1363	-0.130977	788	140	17.7665	3	0.380711	907	0
ENST00000525836.1	-34.3022	0.266034	464	63	13.5776	0	0	583	0
ENST00000366991.5	-22.1066	-0.250219	4290	939	21.8881	240	5.59441	4409	3
ENST00000522982.1	-38.1943	-1.32751	610	373	61.1475	181	29.6721	729	3
ENST00000409941.1	-44.297	-0.394544	2203	595	27.0086	196	8.89696	2322	7
ENST00000646335.1	-35.3309	-0.593179	346	156	45.0867	67	19.3642	465	3
ENST00000532417.1	-28.1618	-0.825993	2211	816	36.9064	313	14.1565	2330	9
ENST00000332312.4	-44.2179	-1.08121	3672	1859	50.6264	803	21.8682	3791	17
ENST00000230565.3	-22.3849	-0.762264	2425	962	39.6701	428	17.6495	2544	8
ENST00000446430.2	-21.6774	0.0821809	619	49	7.91599	2	0.323102	738	1
ENST00000275815.4	-38.5247	-0.219919	3191	609	19.0849	168	5.26481	3310	6
ENST00000591135.1	-37.3806	-1.35693	417	264	63.3094	73	17.506	536	1
ENST00000531386.1	-22.4406	-0.242294	436	58	13.3028	5	1.14679	555	0
ENST00000307507.3	-23.2913	-0.139578	1778	367	20.6412	21	1.1811	1897	0
ENST00000490605.3	-39.4703	-0.738767	2579	957	37.1074	244	9.46103	2698	5
ENST00000498347.1	-33.5	-0.795182	330	142	43.0303	58	17.5758	449	1
ENST00000346177.6	-40.4526	-0.34632	8923	2273	25.4735	566	6.34316	9042	13
ENST00000376730.5	-22.8983	-0.354902	5447	1468	26.9506	432	7.93097	5566	6
ENST00000338513.1	-37.26	-0.921238	1236	647	52.3463	255	20.6311	1355	7
ENST00000535456.7	-36.9985	-0.575709	3132	1036	33.0779	353	11.2708	3251	6
ENST00000639020.1	-38.8301	-0.486383	282	94	33.3333	58	20.5674	401	2
ENST00000612989.1	-26.7171	-0.525395	1557	569	36.5446	136	8.73475	1676	2
ENST00000406757.2	-24.2257	-0.449149	717	241	33.6123	31	4.32357	836	1
ENST00000230036.2	-26.6736	-0.549455	5671	1776	31.3172	718	12.6609	5790	13
ENST00000438062.5	-23.6462	-0.59536	472	147	31.1441	17	3.60169	591	0
ENST00000310778.5	-39.1499	-1.09351	3968	2108	53.125	841	21.1946	4087	20
ENST00000432564.3	-30.71	-0.828897	4650	1809	38.9032	729	15.6774	4769	1
ENST00000559683.1	-37.5988	-0.478732	426	116	27.23	30	7.04225	545	1
ENST00000303460.5	-28.7083	-0.178433	1857	393	21.1632	126	6.78514	1976	2
ENST00000249440.4	-35.9004	-0.480275	2184	635	29.0751	149	6.82234	2303	2
ENST00000543163.5	-33.8228	-0.410453	1590	459	28.8679	102	6.41509	1709	0
ENST00000598963.3	-36.273	-0.71967	1847	739	40.0108	311	16.8381	1966	8
ENST00000309758.6	-38.607	-0.249665	2236	592	26.4758	149	6.66369	2355	3
ENST00000521702.1	-32.1258	-0.389382	453	100	22.0751	24	5.29801	572	1
ENST00000390547.3	-36.7676	-0.0930413	993	178	17.9255	33	3.32326	1112	0
ENST00000390539.2	-36.9459	0.19312	952	115	12.0798	12	1.2605	1071	0
ENST00000613640.1	-36.0294	-0.309402	1036	335	32.3359	54	5.21236	1155	2
ENST00000390559.6	-36.7284	-0.240505	1366	291	21.3031	90	6.58858	1485	1
ENST00000390331.3	-37.113	-0.523292	322	77	23.913	31	9.62733	441	1
ENST00000468605.1	-40.1791	-0.319231	416	70	16.8269	27	6.49038	535	1
ENST00000409369.1	-27.6375	-0.467595	1771	593	33.4839	135	7.62281	1890	3
ENST00000427077.1	-23.1606	-0.245144	1561	382	24.4715	54	3.45932	1680	1
ENST00000270800.2	-33.512	-0.697669	2698	999	37.0274	454	16.8273	2817	12
ENST00000480741.1	-35.6524	-1.2319	63	38	60.3175	13	20.6349	182	1
ENST00000596011.1	-28.784	-0.439311	595	180	30.2521	2	0.336134	714	0
ENST00000401755.1	-38.6022	-0.675221	1632	642	39.3382	219	13.4191	1751	3
ENST00000546692.1	-32.7517	-1.12009	1753	936	53.3942	368	20.9926	1872	10
ENST00000382841.2	-39.1511	-0.283629	2582	523	20.2556	74	2.866	2701	1
ENST00000587892.1	-23.0832	0.00287257	463	68	14.6868	2	0.431965	582	0
ENST00000302909.4	-36.6238	-0.702181	6072	2342	38.5705	619	10.1943	6191	7
ENST00000525254.1	-45.8098	-0.738252	326	139	42.638	27	8.28221	445	0
ENST00000531884.1	-26.8377	-0.240567	353	86	24.3626	3	0.849858	472	0
ENST00000515268.1	-20.2461	-0.126986	345	20	5.7971	0	0	464	0
ENST00000448728.1	-45.4824	-0.333026	466	116	24.8927	11	2.36052	585	0
ENST00000635499.1	-25.5021	-0.359864	1979	489	24.7094	85	4.2951	2098	1
ENST00000450621.5	-29.6003	-0.725829	386	125	32.3834	22	5.69948	505	1
ENST00000599077.1	-39.6081	0.191047	430	44	10.2326	12	2.7907	549	1
ENST00000593904.1	-39.1529	-0.589307	505	155	30.6931	67	13.2673	624	2
ENST00000366555.5	-20.2359	0.171469	490	20	4.08163	0	0	609	0
ENST00000673782.1	-25.8584	-0.814497	1114	463	41.5619	155	13.9138	1233	4
ENST00000167586.7	-37.7225	-0.199756	1517	253	16.6777	31	2.04351	1636	1
ENST00000470004.1	-36.5837	-0.821619	661	237	35.8548	111	16.7927	780	2
ENST00000546577.1	-43.9922	-0.853924	423	191	45.1537	72	17.0213	542	3
ENST00000330722.7	-35.5276	-0.819644	2189	952	43.4902	319	14.5729	2308	6
ENST00000371413.4	-19.1801	0.181711	1128	147	13.0319	67	5.93972	1247	2
ENST00000421584.5	-37.3138	-0.641324	1956	727	37.1677	265	13.5481	2075	8
ENST00000476183.2	-51.6704	-0.866594	690	320	46.3768	72	10.4348	809	1
ENST00000534404.1	-49.7524	0.647592	544	43	7.90441	3	0.551471	663	0
ENST00000378075.4	-50.2456	-0.659261	2151	813	37.7964	293	13.6216	2270	5
ENST00000296144.3	-25.9941	-0.519474	1844	640	34.7072	221	11.9848	1963	7
ENST00000372441.1	-45.3299	-0.571084	2002	757	37.8122	280	13.986	2121	5
ENST00000636518.1	-20.4296	-0.484941	2358	580	24.5971	221	9.37235	2477	5
ENST00000312849.4	-24.3032	-0.524689	1751	502	28.6693	149	8.50942	1870	5
ENST00000616228.1	-46.9223	-2.58768	112	111	99.1071	97	86.6071	231	1
ENST00000595591.1	-34.8256	-1.44297	296	207	69.9324	74	25	415	1
ENST00000509373.1	-13.607	-0.0325771	454	58	12.7753	30	6.60793	573	1
ENST00000558133.1	-36.1805	-0.342375	4214	1066	25.2966	385	9.13621	4333	9
ENST00000621216.1	-42.1282	-1.05251	358	157	43.8547	92	25.6983	477	4
ENST00000600729.2	-37.3338	-0.320047	1690	391	23.1361	94	5.56213	1809	3
ENST00000368654.8	-24.7438	-0.557682	12597	4138	32.8491	1295	10.2802	12716	31
ENST00000442311.1	-33.4365	0.100751	639	88	13.7715	10	1.56495	758	0
ENST00000246186.8	-41.2176	-0.969767	4257	2016	47.3573	960	22.5511	4376	2
ENST00000389939.2	-20.1853	-0.536065	3253	1016	31.2327	233	7.16262	3372	5
ENST00000546985.1	-34.28	0.192729	579	35	6.04491	0	0	698	0
ENST00000372912.1	-32.4922	-0.742538	1391	537	38.6053	124	8.91445	1510	1
ENST00000542829.1	-29.919	-0.523193	1046	332	31.74	106	10.1338	1165	0
ENST00000619042.1	-22.4798	0.485161	124	12	9.67742	0	0	243	0
ENST00000217026.5	-37.7393	-0.464257	2549	804	31.5418	269	10.5532	2668	4
ENST00000596675.1	-33.1988	-0.0328155	412	27	6.5534	2	0.485437	531	0
ENST00000519014.1	-27.5492	-0.680699	959	334	34.8279	61	6.36079	1078	1
ENST00000379922.3	-23.5466	-0.166468	3675	719	19.5646	133	3.61905	3794	2
ENST00000339852.5	-35.5807	-0.659305	1856	564	30.3879	212	11.4224	1975	3
ENST00000358991.4	-25.2472	-1.19591	269	140	52.0446	69	25.6506	388	0
ENST00000521366.1	-19.7743	-0.929839	2789	1181	42.3449	536	19.2184	2908	14
ENST00000366998.4	-26.284	-0.67984	1746	638	36.5407	388	22.2222	1865	13
ENST00000642259.1	-31.9683	-0.458983	3511	1120	31.8997	295	8.40216	3630	3
ENST00000532254.1	-23.967	-0.61845	1897	643	33.8956	286	15.0764	2016	8
ENST00000550983.1	-24.1826	-0.607191	2004	647	32.2854	283	14.1218	2123	8
ENST00000306773.5	-37.0024	-0.743746	5320	2315	43.515	956	17.9699	5439	19
ENST00000265634.4	-39.7487	-0.29052	2594	639	24.6338	141	5.43562	2713	4
ENST00000367357.3	-26.6464	-0.787049	1674	731	43.6679	167	9.97611	1793	4
ENST00000256010.7	-20.2098	-0.429241	1120	299	26.6964	72	6.42857	1239	1
ENST00000560898.5	-26.6905	-0.473107	589	169	28.6927	47	7.97963	708	0
ENST00000545657.1	-33.2493	-0.780789	608	229	37.6645	105	17.2697	727	2
ENST00000567707.1	-31.7889	-0.002	415	35	8.43373	3	0.722892	534	0
ENST00000560598.1	-38.905	-0.550529	605	165	27.2727	34	5.61983	724	0
ENST00000524509.1	-40.7441	-0.39669	435	124	28.5057	50	11.4943	554	3
ENST00000457014.1	-31.3465	-1.80274	456	314	68.8596	210	46.0526	575	5
ENST00000402472.2	-42.5176	0.101156	2172	255	11.7403	29	1.33517	2291	0
ENST00000493645.1	-24.0966	-0.622072	1192	359	30.1174	220	18.4564	1311	5
ENST00000521226.2	-23.4442	-0.100795	629	129	20.5087	58	9.22099	748	1
ENST00000480650.3	-35.4841	-0.086354	757	120	15.852	34	4.49141	876	2
ENST00000443667.1	-26.555	-0.175174	891	180	20.202	41	4.60157	1010	0
ENST00000371885.1	-40.9306	-0.579539	651	268	41.1674	81	12.4424	770	1
ENST00000265322.8	-28.7785	-0.792037	1748	726	41.5332	279	15.9611	1867	4
ENST00000594389.1	-35.9185	0.553904	292	0	0	0	0	411	0
ENST00000503902.1	-36.8518	-0.177841	718	126	17.5487	23	3.20334	837	1
ENST00000291009.4	-23.2379	-0.212157	459	77	16.7756	3	0.653595	578	0
ENST00000611073.1	-29.2169	-0.355541	2745	612	22.2951	163	5.93807	2864	2
ENST00000526472.1	-23.7952	-0.247396	3567	720	20.185	129	3.61648	3686	2
ENST00000255695.2	-34.9276	-0.693877	619	234	37.8029	117	18.9015	738	1
ENST00000426923.2	-23.9283	-0.392877	2134	624	29.2409	137	6.41987	2253	2
ENST00000436775.1	-38.3246	-1.09578	571	264	46.2347	139	24.3433	690	4
ENST00000457773.1	-26.9513	-0.398	530	107	20.1887	20	3.77358	649	0
ENST00000234313.8	-27.7535	-0.504733	2641	792	29.9886	344	13.0254	2760	8
ENST00000448805.1	-28.7093	-0.666696	560	178	31.7857	27	4.82143	679	0
ENST00000508113.1	-22.0413	-0.235388	477	110	23.0608	23	4.8218	596	1
ENST00000619236.1	-25.2713	-0.573511	2777	859	30.9327	347	12.4955	2896	8
ENST00000448847.1	-38.4187	-0.453243	407	121	29.7297	18	4.4226	526	0
ENST00000269518.9	-28.5457	-0.23098	1143	295	25.8093	77	6.73666	1262	1
ENST00000581428.1	-45.7667	-0.66991	558	242	43.3692	48	8.60215	677	0
ENST00000447251.2	-23.1521	-0.584964	687	252	36.6812	32	4.65793	806	0
ENST00000373209.2	-39.7239	-0.767016	2373	910	38.3481	352	14.8335	2492	10
ENST00000367485.4	-17.028	-0.470831	4646	1292	27.8089	465	10.0086	4765	11
ENST00000456696.2	-40.3714	0.0602757	399	70	17.5439	2	0.501253	518	0
ENST00000514967.5	-30.5753	-0.608307	449	157	34.9666	48	10.6904	568	1
ENST00000615988.3	-50.4097	-0.298975	1142	356	31.1734	132	11.5587	1261	2
ENST00000562249.1	-43.3426	-0.72074	1244	528	42.4437	149	11.9775	1363	2
ENST00000369700.4	-24.8615	-0.248477	2325	490	21.0753	92	3.95699	2444	1
ENST00000315170.13	-38.9804	-0.280115	1213	290	23.9077	84	6.92498	1332	3
ENST00000301258.5	-40.1269	-0.889374	863	410	47.5087	146	16.9177	982	6
ENST00000418914.2	-39.9397	-0.310901	921	214	23.2356	33	3.58306	1040	1
ENST00000372192.4	-39.5539	-0.603228	4291	1474	34.351	480	11.1862	4410	7
ENST00000288976.3	-26.7774	-0.575004	4279	1384	32.344	386	9.0208	4398	9
ENST00000326294.4	-46.9437	-0.449492	788	218	27.665	105	13.3249	907	2
ENST00000481914.2	-32.8726	0.339565	460	58	12.6087	4	0.869565	579	0
ENST00000371655.4	-26.3715	-0.886962	12661	5357	42.311	2244	17.7237	12780	53
ENST00000465518.2	-44.3706	-0.59294	738	222	30.0813	119	16.1247	857	2
ENST00000488969.1	-40.9204	-1.05	387	233	60.2067	101	26.0982	506	1
ENST00000613650.1	-39.2525	-0.757332	1825	726	39.7808	286	15.6712	1944	5
ENST00000381324.2	-41.2169	0.832	130	0	0	0	0	249	0
ENST00000338359.4	-40.7073	-0.358124	533	151	28.3302	28	5.25328	652	0
ENST00000336169.3	-28.6949	-0.297106	1237	341	27.5667	70	5.65885	1356	1
ENST00000558184.1	-38.6102	-0.716312	1269	533	42.0016	150	11.8203	1388	4
ENST00000523362.5	-37.2609	-0.749597	943	346	36.6914	76	8.05938	1062	1
ENST00000587250.4	-33.6022	-1.02577	4043	1916	47.3906	744	18.4022	4162	13
ENST00000392747.6	-23.4605	-0.391344	1629	546	33.5175	178	10.9269	1748	3
ENST00000398352.3	-27.1182	-0.0048533	818	111	13.5697	3	0.366748	937	0
ENST00000661330.1	-24.0449	-0.0423104	857	132	15.4026	20	2.33372	976	0
ENST00000636568.1	-23.7699	-0.233419	2138	481	22.4977	228	10.6642	2257	6
ENST00000440919.1	-28.7939	-0.634001	2047	836	40.8403	386	18.8569	2166	1
ENST00000497295.1	-18.3701	-0.472371	97	32	32.9897	0	0	216	0
ENST00000321691.3	-25.2733	-0.444571	2004	518	25.8483	134	6.68663	2123	5
ENST00000569275.1	-20.5791	-0.607694	4476	1613	36.0366	586	13.092	4595	14
ENST00000447200.2	-22.6086	-0.358	730	169	23.1507	38	5.20548	849	0
ENST00000440118.1	-52.772	-0.0114256	961	204	21.2279	68	7.07596	1080	2
ENST00000360844.6	-32.8533	-1.2074	1916	1052	54.9061	463	24.1649	2035	14
ENST00000376503.10	-26.5943	-0.225651	3005	587	19.5341	90	2.99501	3124	1
ENST00000546034.1	-38.7948	-0.74313	2390	919	38.4519	255	10.6695	2509	4
ENST00000374276.4	-39.8268	-0.782208	3130	1244	39.7444	538	17.1885	3249	17
ENST00000261867.5	-23.9659	-0.403783	6991	1990	28.4652	770	11.0142	7110	15
ENST00000621341.1	-23.6698	-0.511403	4362	1344	30.8116	451	10.3393	4481	13
ENST00000298681.5	-33.1922	-0.730788	1257	514	40.891	113	8.98966	1376	1
ENST00000526658.1	-49.4599	-0.204073	464	63	13.5776	2	0.431034	583	0
ENST00000514353.7	-30.4359	-0.393727	2922	710	24.2984	153	5.23614	3041	2
ENST00000597014.1	-39.033	-0.235211	451	96	21.286	4	0.886918	570	0
ENST00000521396.1	-32.5713	0.67937	254	0	0	0	0	373	0
ENST00000293894.4	-43.5496	-0.363255	2968	815	27.4596	266	8.96226	3087	5
ENST00000373645.3	-28.7076	-0.565122	695	250	35.9712	95	13.6691	814	1
ENST00000430878.1	-34.2213	-0.643533	334	102	30.5389	3	0.898204	453	0
ENST00000368762.1	-25.4642	0.0930464	151	12	7.94702	0	0	270	0
ENST00000396225.1	-22.6576	-0.527283	1027	369	35.9299	141	13.7293	1146	3
ENST00000554710.1	-33.9369	-0.693906	320	105	32.8125	23	7.1875	439	0
ENST00000494254.3	-28.4568	-0.772545	444	223	50.2252	69	15.5405	563	1
ENST00000412575.1	-30.3696	-1.04191	513	202	39.3762	117	22.807	632	2
ENST00000533427.1	-41.0734	-0.150865	474	78	16.4557	1	0.21097	593	0
ENST00000319273.10	-22.8676	-0.168301	942	206	21.8684	45	4.77707	1061	2
ENST00000406880.1	-37.2113	0.0791036	714	99	13.8655	25	3.5014	833	0
ENST00000312390.9	-47.0456	-0.697388	1378	528	38.3164	191	13.8607	1497	3
ENST00000372680.2	-25.781	-1.18006	927	526	56.7422	193	20.8198	1046	5
ENST00000368480.3	-32.4415	-0.33073	1657	495	29.8733	163	9.83705	1776	2
ENST00000291526.5	-37.8196	-1.21031	484	289	59.7107	117	24.1736	603	2
ENST00000561067.1	-35.9989	-0.317029	350	68	19.4286	10	2.85714	469	0
ENST00000455508.1	-32.382	0.0309457	1068	164	15.3558	46	4.30712	1187	1
ENST00000589691.1	-38.2942	-0.693779	3808	1408	36.9748	552	14.4958	3927	1
ENST00000288025.4	-27.4914	-0.339484	794	206	25.9446	63	7.93451	913	1
ENST00000591570.5	-36.8326	-0.155317	457	74	16.1926	8	1.75055	576	0
ENST00000454765.7	-34.1366	-0.333556	1125	265	23.5556	34	3.02222	1244	1
ENST00000377311.3	-33.3726	-1.06999	1126	533	47.3357	195	17.3179	1245	4
ENST00000416272.1	-56.433	-0.143711	194	37	19.0722	4	2.06186	313	0
ENST00000549919.1	-22.7705	-0.376259	6092	1589	26.0834	485	7.96126	6211	6
ENST00000517352.1	-30.025	-0.871337	1025	486	47.4146	169	16.4878	1144	6
ENST00000361421.2	-21.4964	-0.294233	3957	1029	26.0045	265	6.69699	4076	3
ENST00000234798.4	-47.9206	-1.09906	989	512	51.7695	214	21.638	1108	4
ENST00000466254.1	-32.5585	-0.367027	639	133	20.8138	52	8.13772	758	1
ENST00000379617.2	-30.037	-0.0348712	1203	234	19.4514	63	5.23691	1322	2
ENST00000374272.3	-32.6437	-0.481654	1651	610	36.9473	111	6.7232	1770	1
ENST00000561170.1	-29.8647	-0.920772	272	110	40.4412	57	20.9559	391	2
ENST00000373534.4	-37.6559	-1.06897	907	458	50.4961	172	18.9636	1026	4
ENST00000585530.1	-28.8248	-0.797781	347	128	36.8876	5	1.44092	466	0
ENST00000412264.1	-26.5698	-0.497287	516	152	29.4574	31	6.00775	635	1
ENST00000610404.4	-26.7796	-0.127546	921	159	17.2638	31	3.36591	1040	0
ENST00000553967.1	-36.0188	-0.262934	617	165	26.7423	92	14.9109	736	2
ENST00000558802.1	-43.567	-0.823743	521	226	43.3781	74	14.2035	640	2
ENST00000377050.5	-24.5867	0.183535	775	77	9.93548	7	0.903226	894	0
ENST00000512788.1	-32.5014	-0.105781	666	122	18.3183	32	4.8048	785	0
ENST00000379416.4	-30.7311	-0.442355	5596	1603	28.6455	505	9.0243	5715	10
ENST00000421646.1	-34.0978	-1.1008	2477	1340	54.0977	440	17.7634	2596	9
ENST00000573751.2	-38.6689	-0.666358	2290	785	34.2795	290	12.6638	2409	5
ENST00000455490.1	-25.7235	-0.154662	281	52	18.5053	19	6.76157	400	1
ENST00000612903.1	-33.2656	0.289062	64	0	0	0	0	183	0
ENST00000629685.2	-25.5372	-0.129623	689	128	18.5776	59	8.56313	808	3
ENST00000427721.3	-43.2383	-0.248671	888	240	27.027	49	5.51802	1007	1
ENST00000498285.1	-35.9757	0.0625806	341	78	22.8739	55	16.129	460	2
ENST00000474098.1	-34.3621	-0.436503	589	157	26.6553	50	8.48896	708	1
ENST00000621543.1	-35.4567	-0.295478	1528	345	22.5785	112	7.32984	1647	2
ENST00000436116.1	-24.8901	0.377453	322	15	4.65839	1	0.310559	441	0
ENST00000371243.2	-25.1592	-0.552486	1251	416	33.2534	47	3.75699	1370	0
ENST00000375826.4	-34.2228	-1.0083	2976	1301	43.7164	642	21.5726	3095	13
ENST00000298545.4	-32.8954	-0.543274	1460	402	27.5342	118	8.08219	1579	2
ENST00000380859.1	-25.2064	-0.724493	739	295	39.9188	144	19.4858	858	5
ENST00000598347.2	-43.099	-0.487431	1884	691	36.6773	194	10.2972	2003	5
ENST00000333279.3	-22.0673	-0.584762	2541	850	33.4514	382	15.0335	2660	8
ENST00000324559.8	-21.5731	-0.462919	6532	1862	28.5058	519	7.9455	6651	6
ENST00000244669.2	-30.9299	-0.129632	1032	208	20.155	71	6.87984	1151	3
ENST00000249116.7	-31.1966	-0.401025	1239	349	28.1679	110	8.87813	1358	2
ENST00000375916.4	-34.4139	-1.24583	642	363	56.5421	170	26.4798	761	4
ENST00000383170.3	-37.8687	-1.14475	448	245	54.6875	77	17.1875	567	3
ENST00000293599.7	-41.6688	-0.67382	1330	467	35.1128	196	14.7368	1449	3
ENST00000356613.4	-44.3656	-0.573052	2831	1047	36.9834	427	15.083	2950	10
ENST00000640973.1	-28.8935	-0.495857	589	216	36.6723	70	11.8846	708	1
ENST00000579689.1	-23.2462	-0.431554	489	100	20.4499	22	4.49898	608	0
ENST00000414158.1	-36.7754	-0.888145	415	168	40.4819	64	15.4217	534	2
ENST00000433605.2	-26.9072	-0.279916	475	66	13.8947	28	5.89474	594	3
ENST00000420600.1	-25.7797	-0.758932	768	296	38.5417	118	15.3646	887	2
ENST00000546332.1	-29.6839	-0.330334	1828	396	21.663	86	4.7046	1947	2
ENST00000552633.2	-39.2968	-0.660707	495	129	26.0606	90	18.1818	614	2
ENST00000374954.3	-38.5844	-0.0874946	467	89	19.0578	15	3.21199	586	1
ENST00000651383.1	-43.4162	0.0693243	444	30	6.75676	1	0.225225	563	0
ENST00000285393.4	-22.7306	-0.18438	2251	516	22.9231	138	6.13061	2370	3
ENST00000433895.2	-37.8164	-0.497592	353	100	28.3286	12	3.39943	472	0
ENST00000522587.6	-30.6801	-0.693412	1480	559	37.7703	184	12.4324	1599	5
ENST00000415099.2	-40.4931	-0.627449	490	164	33.4694	61	12.449	609	1
ENST00000551160.5	-27.5874	-0.253621	602	102	16.9435	32	5.31561	721	1
ENST00000533606.2	-40.0454	-0.346191	2200	535	24.3182	103	4.68182	2319	4
ENST00000436916.1	-26.1093	-0.179762	421	107	25.4157	47	11.1639	540	1
ENST00000559435.1	-33.3266	-0.239325	489	119	24.3354	22	4.49898	608	0
ENST00000329493.5	-43.8939	-0.984288	555	275	49.5495	53	9.54955	674	0
ENST00000380392.4	-46.8109	0.513591	1462	121	8.27633	24	1.64159	1581	1
ENST00000332235.8	-49.0126	-0.465124	2980	781	26.2081	225	7.55034	3099	3
ENST00000418952.1	-35.6059	-0.858965	454	185	40.7489	77	16.9604	573	1
ENST00000444429.1	-31.6163	-1.08872	257	139	54.0856	34	13.2296	376	0
ENST00000479441.1	-34.5528	-0.0561218	3334	639	19.1662	111	3.32933	3453	3
ENST00000490353.2	-30.402	-0.475729	2550	757	29.6863	232	9.09804	2669	5
ENST00000597740.1	-42.043	-0.455935	428	82	19.1589	11	2.57009	547	0
ENST00000495122.1	-38.2035	-0.172372	371	61	16.442	20	5.39084	490	1
ENST00000409284.1	-20.406	-0.381381	6841	1955	28.5777	498	7.27964	6960	12
ENST00000419478.1	-17.7879	-0.219535	215	12	5.5814	0	0	334	0
ENST00000320516.5	-25.2336	-0.470903	1673	491	29.3485	160	9.56366	1792	1
ENST00000378800.3	-33.7892	-0.432678	295	46	15.5932	2	0.677966	414	0
ENST00000621385.1	-26.1545	-0.325029	2384	579	24.2869	66	2.76846	2503	0
ENST00000266557.3	-36.341	-0.49603	1219	374	30.6809	133	10.9106	1338	2
ENST00000368045.3	-25.9203	-0.899659	1674	740	44.2055	300	17.9211	1793	7
ENST00000349817.2	-36.8676	-1.14502	259	135	52.1236	61	23.5521	378	3
ENST00000527430.1	-37.1389	-0.518726	573	180	31.4136	38	6.63176	692	0
ENST00000584716.1	-36.259	-0.712598	843	363	43.0605	79	9.37129	962	1
ENST00000569140.1	-41.2613	0.151615	452	71	15.708	5	1.10619	571	0
ENST00000595113.1	-29.1277	-0.895411	462	212	45.8874	115	24.8918	581	4
ENST00000587924.1	-38.9305	-0.213524	210	33	15.7143	11	5.2381	329	0
ENST00000556981.5	-28.5153	-0.172535	426	88	20.6573	5	1.17371	545	0
ENST00000431772.1	-40.1878	-0.584087	345	87	25.2174	7	2.02899	464	0
ENST00000494426.2	-42.7113	0.242783	690	59	8.55072	12	1.73913	809	0
ENST00000458420.7	-28.5045	-0.660224	14083	4934	35.0351	1687	11.979	14202	30
ENST00000643156.1	-20.9023	-0.499091	3555	1071	30.1266	403	11.3361	3674	10
ENST00000395194.1	-37.3327	-0.484381	1075	326	30.3256	97	9.02326	1194	3
ENST00000584602.1	-39.7259	-1.09132	440	233	52.9545	137	31.1364	559	2
ENST00000506501.1	-31.6678	-0.417314	793	217	27.3644	27	3.40479	912	0
ENST00000341918.4	-24.3989	-0.736343	629	240	38.1558	75	11.9237	748	1
ENST00000296027.5	-23.3236	-0.510906	2317	747	32.24	279	12.0414	2436	5
ENST00000292174.5	-38.5364	-0.971243	4174	1994	47.7719	813	19.4777	4293	19
ENST00000468257.2	-25.3375	-0.241765	1887	466	24.6953	77	4.08055	2006	0
ENST00000619708.4	-22.2584	-0.329949	2150	558	25.9535	76	3.53488	2269	1
ENST00000650725.2	-42.556	-0.561757	643	214	33.2815	30	4.66563	762	1
ENST00000420203.1	-25.7748	0.0102053	341	63	18.4751	14	4.10557	460	1
ENST00000588421.1	-39.0704	-0.83863	365	159	43.5616	50	13.6986	484	0
ENST00000480608.5	-43.3388	-0.755236	1316	456	34.6505	170	12.9179	1435	3
ENST00000650301.1	-21.2506	-1.9036	420	290	69.0476	171	40.7143	539	3
ENST00000639615.1	-38.1147	-0.452361	1779	494	27.7684	136	7.64474	1898	3
ENST00000554067.1	-20.2799	0.132395	522	68	13.0268	2	0.383142	641	1
ENST00000556051.1	-37.6254	-0.621629	350	122	34.8571	42	12	469	1
ENST00000608377.5	-31.4007	-0.476196	3028	941	31.0766	206	6.80317	3147	5
ENST00000433448.2	-24.4034	0.356269	327	13	3.97554	0	0	446	0
ENST00000379802.8	-26.7904	-0.477366	9578	2846	29.7139	888	9.27125	9697	13
ENST00000428829.1	-44.9377	-0.125884	345	83	24.058	41	11.8841	464	1
ENST00000221847.6	-37.9917	-0.512907	1039	307	29.5476	87	8.37344	1158	1
ENST00000503392.1	-28.6341	-0.503653	3523	1171	33.2387	349	9.90633	3642	6
ENST00000545824.2	-30.0464	-0.557826	1394	477	34.2181	129	9.25395	1513	2
ENST00000369297.1	-21.9273	-0.177169	1766	370	20.9513	62	3.51076	1885	2
ENST00000510723.1	-32.2345	-0.348585	424	118	27.8302	30	7.07547	543	1
ENST00000586740.1	-43.1785	-0.620967	6104	2245	36.7792	717	11.7464	6223	16
ENST00000564418.1	-44.8654	-0.406623	684	183	26.7544	23	3.36257	803	0
ENST00000618933.1	-21.2572	-0.338902	173	11	6.35838	0	0	292	0
ENST00000280057.6	-38.4518	-0.80337	1985	877	44.1814	201	10.1259	2104	1
ENST00000375662.5	-43.4374	-0.729532	1601	627	39.163	211	13.1793	1720	5
ENST00000465901.1	-49.4892	-0.344317	315	87	27.619	16	5.07937	434	1
ENST00000368551.1	-43.6061	-0.304165	509	90	17.6817	16	3.14342	628	0
ENST00000417300.1	-29.402	-0.4088	500	157	31.4	13	2.6	619	0
ENST00000453715.1	-23.3018	-0.750874	549	224	40.8015	63	11.4754	668	1
ENST00000318469.2	-15.795	-0.477155	2000	613	30.65	170	8.5	2119	3
ENST00000532398.1	-26.1988	-0.145818	593	83	13.9966	1	0.168634	712	0
ENST00000382848.5	-26.7976	-0.291165	2171	553	25.4721	75	3.45463	2290	1
ENST00000373362.3	-37.0135	-0.750095	1678	688	41.0012	161	9.59476	1797	1
ENST00000612196.1	-28.3994	-0.549481	790	217	27.4684	45	5.6962	909	1
ENST00000586926.1	-33.0744	-0.679488	332	102	30.7229	13	3.91566	451	0
ENST00000294117.6	-29.6054	-0.477101	745	239	32.0805	101	13.557	864	4
ENST00000308302.4	-33.9315	-0.726134	657	265	40.3349	80	12.1766	776	1
ENST00000394705.3	-26.47	-0.265534	1975	374	18.9367	52	2.63291	2094	1
ENST00000541128.1	-30.7812	-1.45283	329	199	60.4863	95	28.8754	448	3
ENST00000394955.3	-44.9741	-0.026337	1709	265	15.5061	61	3.56934	1828	2
ENST00000396123.2	-31.6753	-0.395453	5177	1453	28.0664	358	6.9152	5296	6
ENST00000648974.1	-26.3513	-0.285641	601	135	22.4626	65	10.8153	720	1
ENST00000404172.3	-38.8559	-0.358086	700	163	23.2857	32	4.57143	819	1
ENST00000381157.2	-32.5583	-0.00377451	612	128	20.915	55	8.98693	731	2
ENST00000482099.1	-20.3242	-0.27313	2540	559	22.0079	126	4.96063	2659	5
ENST00000504910.1	-39.7839	-0.188785	428	81	18.9252	4	0.934579	547	0
ENST00000576562.1	-38.8079	-0.237644	624	130	20.8333	40	6.41026	743	1
ENST00000566606.1	-46.392	-0.879922	515	185	35.9223	125	24.2718	634	4
ENST00000566838.2	-25.2628	-0.74994	7806	2829	36.2414	1056	13.5281	7925	27
ENST00000589580.1	-35.5024	-0.431555	463	141	30.4536	10	2.15983	582	0
ENST00000390543.3	-37.7569	-0.70323	1000	367	36.7	96	9.6	1119	0
ENST00000480431.5	-42.7646	0.115315	619	115	18.5784	26	4.20032	738	2
ENST00000439016.2	-25.4026	-0.114854	1127	198	17.5688	13	1.1535	1246	0
ENST00000409930.3	-34.4914	-0.983237	729	361	49.5199	150	20.5761	848	4
ENST00000574617.1	-33.6877	-0.622997	1141	410	35.9334	84	7.36196	1260	1
ENST00000599528.1	-31.2944	-1.11312	414	191	46.1353	92	22.2222	533	2
ENST00000565540.1	-42.5806	-0.341638	2661	636	23.9008	137	5.14844	2780	3
ENST00000233573.6	-28.0577	0.0283239	1951	249	12.7627	30	1.53767	2070	0
ENST00000252321.5	-37.9526	-0.201276	2791	576	20.6378	145	5.19527	2910	3
ENST00000358505.2	-34.416	-0.495341	1539	516	33.5283	192	12.4756	1658	4
ENST00000405914.1	-39.9231	-0.594531	3061	1047	34.2045	276	9.01666	3180	6
ENST00000596955.1	-37.3057	-1.41118	618	379	61.3269	185	29.9353	737	9
ENST00000394815.3	-36.8526	-1.09353	3754	1925	51.2786	808	21.5237	3873	18
ENST00000503669.1	-34.7815	-0.323365	1884	569	30.2017	96	5.09554	2003	1
ENST00000474369.1	-41.6202	-0.620787	445	163	36.6292	55	12.3596	564	1
ENST00000520344.1	-22.5298	0.30128	547	47	8.59232	0	0	666	0
ENST00000527175.1	-26.0265	-0.742415	410	144	35.122	27	6.58537	529	0
ENST00000314980.5	-52.695	-1.09326	380	154	40.5263	94	24.7368	499	3
ENST00000489752.1	-24.5406	-0.363872	1694	508	29.9882	132	7.79221	1813	1
ENST00000441240.1	-37.4587	-0.2641	900	177	19.6667	25	2.77778	1019	1
ENST00000595840.1	-38.6187	-0.501208	1805	608	33.6842	254	14.072	1924	7
ENST00000533474.1	-23.555	-0.0378017	464	90	19.3966	12	2.58621	583	0
ENST00000602731.2	-15.7014	0.0359223	1545	193	12.4919	17	1.10032	1664	0
ENST00000431944.1	-35.04	-0.108753	465	102	21.9355	56	12.043	584	5
ENST00000522591.1	-32.777	-0.523697	2605	842	32.3225	286	10.9789	2724	8
ENST00000263636.5	-24.7444	-0.470575	6813	1848	27.1246	456	6.69309	6932	11
ENST00000244333.4	-37.577	-0.654432	1523	518	34.0118	176	11.5561	1642	3
ENST00000602179.1	-38.6676	-0.241209	488	106	21.7213	28	5.7377	607	3
ENST00000490600.6	-22.7468	-0.412889	2658	732	27.5395	190	7.14823	2777	2
ENST00000605173.2	-42.4862	-0.0047392	2013	399	19.8212	125	6.20964	2132	3
ENST00000424656.1	-28.3252	-0.493772	501	134	26.7465	38	7.58483	620	1
ENST00000479797.1	-40.8461	-0.225366	369	79	21.4092	24	6.50407	488	0
ENST00000561896.1	-41.3667	-0.231227	1076	239	22.2119	95	8.829	1195	3
ENST00000399974.5	-24.523	-1.2637	1571	837	53.2782	350	22.2788	1690	4
ENST00000534736.1	-29.1449	-0.861935	682	291	42.6686	93	13.6364	801	2
ENST00000619554.1	-29.1305	-0.608581	1712	602	35.1636	144	8.41121	1831	3
ENST00000284894.8	-20.6059	-0.275297	4580	1239	27.0524	412	8.99563	4699	9
ENST00000564166.1	-35.9833	-0.216667	498	133	26.7068	41	8.23293	617	1
ENST00000368012.4	-37.0673	-0.681213	3339	1300	38.9338	331	9.91315	3458	7
ENST00000414326.1	-21.4326	0.131818	341	14	4.10557	0	0	460	0
ENST00000475178.1	-30.7459	-0.513531	623	228	36.5971	36	5.77849	742	0
ENST00000665495.1	-44.9532	-0.524937	1655	474	28.6405	104	6.28399	1774	2
ENST00000289269.7	-30.4026	-0.574839	5606	1872	33.3928	576	10.2747	5725	9
ENST00000625619.1	-30.2141	-0.845815	368	179	48.6413	99	26.9022	487	6
ENST00000437081.1	-21.2145	-0.569542	3667	1230	33.5424	286	7.79929	3786	2
ENST00000311069.6	-39.1409	-0.208997	628	194	30.8917	85	13.535	747	2
ENST00000559417.1	-32.8874	-0.0351201	916	133	14.5197	26	2.83843	1035	0
ENST00000496020.1	-23.7657	-0.121588	737	137	18.5889	20	2.7137	856	0
ENST00000632634.1	-29.2711	-0.448426	432	121	28.0093	33	7.63889	551	0
ENST00000373539.3	-29.4708	-0.428499	4357	1075	24.6729	246	5.64609	4476	4
ENST00000523252.1	-37.5606	-0.409477	650	201	30.9231	37	5.69231	769	1
ENST00000243924.4	-27.837	0.399907	432	45	10.4167	1	0.231481	551	0
ENST00000536467.1	-32.4289	0.104327	171	16	9.35673	4	2.33918	290	0
ENST00000525744.1	-18.1911	-0.741658	368	122	33.1522	83	22.5543	487	3
ENST00000375111.7	-27.9335	-0.470482	851	224	26.322	62	7.28555	970	1
ENST00000559168.1	-21.8998	-0.0296975	628	82	13.0573	2	0.318471	747	0
ENST00000491024.1	-41.7411	-0.35114	579	146	25.2159	9	1.5544	698	0
ENST00000357525.6	-17.5587	-0.656195	2870	1098	38.2578	267	9.30314	2989	1
ENST00000531398.1	-42.0844	-1.19948	405	222	54.8148	136	33.5802	524	7
ENST00000482367.1	-43.148	-0.117744	882	193	21.8821	42	4.7619	1001	1
ENST00000592134.1	-34.4982	-0.320293	273	77	28.2051	4	1.4652	392	0
ENST00000394267.2	-36.0518	-1.20742	1385	792	57.1841	359	25.9206	1504	5
ENST00000434752.4	-45.3796	-0.312542	4394	1161	26.4224	390	8.87574	4513	10
ENST00000271331.4	-34.5015	-0.768328	1274	537	42.1507	196	15.3846	1393	5
ENST00000472684.2	-23.2723	-0.511509	444	144	32.4324	24	5.40541	563	0
ENST00000419421.3	-43.7947	-0.641364	1254	437	34.8485	122	9.72887	1373	2
ENST00000580752.1	-36.8664	-0.426578	339	108	31.8584	26	7.66962	458	1
ENST00000211413.10	-35.3869	-0.536842	1773	674	38.0147	238	13.4236	1892	4
ENST00000411976.2	-39.5539	-0.858909	1356	612	45.1327	249	18.3628	1475	4
ENST00000495931.1	-45.1699	-0.956763	695	342	49.2086	158	22.7338	814	4
ENST00000574265.1	-33.7205	-0.579744	741	295	39.8111	57	7.69231	860	0
ENST00000558870.1	-39.7854	-0.259794	437	77	17.6201	7	1.60183	556	0
ENST00000524028.1	-40.9437	-0.908566	844	347	41.1137	176	20.8531	963	4
ENST00000492451.1	-42.7522	-0.407211	441	151	34.2404	60	13.6054	560	2
ENST00000368135.4	-22.2927	-0.811173	1543	632	40.9592	229	14.8412	1662	6
ENST00000401529.3	-37.384	-1.14378	450	240	53.3333	62	13.7778	569	2
ENST00000521376.1	-21.6043	-0.530755	1338	386	28.849	64	4.78326	1457	2
ENST00000405243.1	-30.5974	-0.361996	2681	670	24.9907	137	5.11003	2800	3
ENST00000599694.1	-39.8538	-0.237688	1354	316	23.3383	99	7.31167	1473	3
ENST00000587738.2	-39.8975	-0.857668	2174	917	42.1803	358	16.4673	2293	7
ENST00000216101.7	-50.0088	0.061593	1312	256	19.5122	95	7.24085	1431	1
ENST00000640619.1	-37.6724	-0.839918	489	210	42.9448	31	6.33947	608	0
ENST00000528938.1	-22.5699	-0.274097	432	91	21.0648	1	0.231481	551	0
ENST00000217999.3	-37.3586	-0.555462	628	217	34.5541	44	7.00637	747	1
ENST00000547099.5	-30.2215	-0.521402	428	158	36.9159	40	9.34579	547	2
ENST00000368702.5	-32.7912	-0.787015	1099	449	40.8553	188	17.1065	1218	4
ENST00000356892.4	-36.3641	-0.87188	2542	1120	44.0598	424	16.6798	2661	10
ENST00000450898.1	-46.1029	-0.725246	345	127	36.8116	52	15.0725	464	1
ENST00000565432.1	-21.315	-0.287341	692	191	27.6012	26	3.75723	811	0
ENST00000227918.3	-21.3207	0.184289	387	38	9.81912	3	0.775194	506	0
ENST00000292641.4	-51.7916	-0.818663	359	112	31.1978	46	12.8134	478	1
ENST00000334979.6	-29.5779	-0.532444	585	157	26.8376	22	3.76068	704	0
ENST00000339276.6	-38.3115	-0.36651	1189	349	29.3524	91	7.65349	1308	3
ENST00000556952.3	-37.9272	-0.547751	1454	543	37.3453	222	15.2682	1573	7
ENST00000368055.1	-25.1799	-0.615434	611	185	30.2782	76	12.4386	730	3
ENST00000233202.11	-37.8298	-0.535348	3489	1166	33.4193	333	9.54428	3608	7
ENST00000590377.1	-23.5902	-0.324576	660	153	23.1818	61	9.24242	779	1
ENST00000475682.1	-31.1462	-0.122851	221	46	20.8145	33	14.9321	340	2
ENST00000467986.2	-24.8505	-1.19094	940	523	55.6383	205	21.8085	1059	4
ENST00000395347.1	-22.9183	-0.523144	3527	1167	33.0876	430	12.1917	3646	5
ENST00000455942.3	-33.499	0.319723	578	20	3.46021	0	0	697	0
ENST00000374220.3	-28.5145	-0.575389	1631	530	32.4954	153	9.38075	1750	3
ENST00000429543.2	-40.0857	-0.601583	537	160	29.7952	80	14.8976	656	4
ENST00000444906.1	-40.8238	0.076472	428	61	14.2523	10	2.33645	547	0
ENST00000417271.1	-23.1321	-0.108103	464	61	13.1466	3	0.646552	583	0
ENST00000328306.4	-29.815	-0.399564	3719	976	26.2436	272	7.31379	3838	5
ENST00000417443.3	-39.1083	-0.962688	5111	2484	48.6011	960	18.783	5230	25
ENST00000332281.6	-44.192	-0.734633	1621	646	39.8519	267	16.4713	1740	6
ENST00000465671.1	-40.8341	-0.537745	4359	1485	34.0674	536	12.2964	4478	11
ENST00000392653.3	-24.5826	0.065914	558	71	12.724	13	2.32975	677	0
ENST00000443178.1	-31.3901	-1.34863	503	291	57.8529	120	23.8569	622	5
ENST00000546199.1	-21.6752	-0.626897	435	139	31.954	12	2.75862	554	0
ENST00000612431.1	-46.9202	0.173529	1312	101	7.69817	6	0.457317	1431	0
ENST00000589992.1	-29.6133	-0.217967	300	54	18	10	3.33333	419	1
ENST00000518455.1	-38.1633	-1.26997	354	241	68.0791	96	27.1186	473	1
ENST00000362032.6	-19.5178	-0.689116	4062	1425	35.0812	555	13.6632	4181	15
ENST00000426909.1	-33.3732	-0.938383	433	207	47.806	68	15.7044	552	2
ENST00000548780.1	-21.9704	-0.613073	436	147	33.7156	49	11.2385	555	0
ENST00000257264.4	-23.0299	-0.467696	1367	322	23.5552	41	2.99927	1486	0
ENST00000520394.5	-31.9414	-0.298921	7915	1874	23.6766	571	7.21415	8034	15
ENST00000291525.11	-42.9715	-0.677361	288	101	35.0694	16	5.55556	407	0
ENST00000506144.1	-26.2153	-0.382802	439	132	30.0683	29	6.60592	558	1
ENST00000330675.12	-39.2071	-0.905784	2661	1184	44.4946	408	15.3326	2780	9
ENST00000445790.1	-38.3604	-0.620821	560	154	27.5	91	16.25	679	2
ENST00000535480.1	-43.5572	-0.558709	573	133	23.2112	12	2.09424	692	0
ENST00000264728.8	-34.4234	-0.833145	865	400	46.2428	122	14.104	984	3
ENST00000371268.4	-45.815	-0.236394	1137	198	17.4142	13	1.14336	1256	0
ENST00000561407.1	-25.9675	-0.887957	416	225	54.0865	38	9.13462	535	0
ENST00000538091.1	-41.9336	-0.718362	464	180	38.7931	59	12.7155	583	2
ENST00000442721.1	-38.8043	-1.44589	253	155	61.2648	78	30.83	372	2
ENST00000471368.1	-27.4292	-0.39206	432	112	25.9259	19	4.39815	551	0
ENST00000520264.1	-42.231	-0.708218	432	187	43.287	19	4.39815	551	0
ENST00000366481.4	-27.6953	-0.691887	5051	1852	36.666	510	10.097	5170	9
ENST00000334421.5	-45.8096	-0.390839	1109	292	26.33	82	7.39405	1228	3
ENST00000393482.7	-20.5812	-0.382106	2341	579	24.733	204	8.71422	2460	3
ENST00000259818.8	-35.0685	-0.315868	1803	437	24.2374	114	6.3228	1922	3
ENST00000613390.1	-35.0703	0.0501898	685	74	10.8029	2	0.291971	804	0
ENST00000373164.1	-40.2028	-0.562072	1501	407	27.1153	136	9.06063	1620	4
ENST00000394849.1	-43.2491	-0.906302	922	394	42.7332	138	14.9675	1041	5
ENST00000548664.1	-37.2786	-0.410021	477	159	33.3333	79	16.5618	596	1
ENST00000403470.1	-35.8343	-0.261343	1072	231	21.5485	39	3.63806	1191	1
ENST00000372785.3	-31.1933	-0.641159	656	241	36.7378	58	8.84146	775	1
ENST00000420388.1	-43.4018	0.144523	440	24	5.45455	1	0.227273	559	0
ENST00000225512.6	-31.5154	-0.453362	3168	952	30.0505	275	8.68056	3287	5
ENST00000343855.6	-37.0638	-0.878858	4712	1936	41.0866	830	17.6146	4831	17
ENST00000482689.5	-23.1817	0.145069	432	61	14.1204	2	0.462963	551	0
ENST00000508184.5	-41.2372	-0.0132701	422	70	16.5877	7	1.65877	541	0
ENST00000391711.7	-26.5294	-0.571074	1686	524	31.0795	158	9.37129	1805	4
ENST00000381278.4	-41.5908	-0.472281	1837	635	34.5672	245	13.337	1956	5
ENST00000232892.12	-22.5267	-0.494494	1444	437	30.2632	96	6.6482	1563	1
ENST00000624900.1	-23.155	-0.807422	609	228	37.4384	66	10.8374	728	2
ENST00000378279.4	-29.7834	-0.723338	2172	835	38.4438	312	14.3646	2291	9
ENST00000426162.1	-25.7971	-0.179171	603	146	24.2123	68	11.2769	722	4
ENST00000524273.1	-24.6929	-0.801806	465	127	27.3118	79	16.9892	584	2
ENST00000567910.1	-32.1389	-0.268462	1086	185	17.035	89	8.19521	1205	4
ENST00000590645.1	-24.2435	-0.976889	1392	739	53.0891	225	16.1638	1511	6
ENST00000612569.1	-49.4801	-0.0081638	757	96	12.6816	23	3.03831	876	0
ENST00000585531.1	-23.0892	-0.0780513	390	40	10.2564	2	0.512821	509	0
ENST00000416177.1	-24.2404	-0.171023	342	93	27.193	14	4.09357	461	2
ENST00000543935.1	-35.5421	-0.343563	449	69	15.3675	5	1.11359	568	0
ENST00000572053.5	-34.8211	-0.448192	625	151	24.16	16	2.56	744	0
ENST00000648523.1	-25.3185	-0.877695	1002	437	43.6128	158	15.7685	1121	4
ENST00000513745.1	-37.4918	-0.898793	779	340	43.6457	102	13.0937	898	3
ENST00000645532.1	-29.8925	-0.583085	1984	593	29.8891	201	10.131	2103	1
ENST00000370129.4	-40.164	-0.475039	897	233	25.9755	76	8.47269	1016	3
ENST00000308666.4	-19.9362	-0.290285	6171	1554	25.1823	372	6.0282	6290	0
ENST00000503830.2	-24.666	0.258567	356	16	4.49438	0	0	475	0
ENST00000468037.1	-32.7068	-0.287911	881	225	25.5392	53	6.01589	1000	1
ENST00000369916.5	-51.2945	0.0861589	1372	122	8.89213	17	1.23907	1491	2
ENST00000485900.1	-35.0961	-0.375948	649	136	20.9553	43	6.62558	768	1
ENST00000571035.1	-41.4735	-1.0417	747	369	49.3976	130	17.4029	866	3
ENST00000530236.5	-20.441	0.426705	434	30	6.91244	0	0	553	0
ENST00000356541.4	-32.947	-0.610917	2171	739	34.0396	269	12.3906	2290	10
ENST00000538324.2	-45.4564	-1.00095	1028	503	48.93	149	14.4942	1147	4
ENST00000574266.1	-41.7042	0.108285	478	104	21.7573	21	4.39331	597	0
ENST00000435224.3	-40.0751	-0.409519	4786	1335	27.8939	373	7.79356	4905	5
ENST00000435873.1	-24.041	-0.0638444	437	99	22.6545	34	7.78032	556	1
ENST00000546840.3	-36.7823	0.0176992	665	142	21.3534	33	4.96241	784	0
ENST00000597410.1	-31.4092	-1.12201	402	211	52.4876	102	25.3731	521	4
ENST00000441989.6	-31.4251	-0.382407	1583	398	25.1421	134	8.46494	1702	3
ENST00000598361.4	-21.3174	-0.244859	568	130	22.8873	56	9.85915	687	1
ENST00000591035.1	-24.4685	-0.237155	362	79	21.8232	1	0.276243	481	0
ENST00000544741.2	-25.8561	-0.907819	651	278	42.7035	109	16.7435	770	5
ENST00000594664.1	-36.3363	0.0416117	515	73	14.1748	15	2.91262	634	0
ENST00000586572.1	-40.1507	0.442901	424	21	4.95283	0	0	543	0
ENST00000638240.1	-34.5229	-0.228994	1550	348	22.4516	71	4.58065	1669	0
ENST00000652448.1	-23.8971	-0.647529	3096	993	32.0736	322	10.4005	3215	6
ENST00000604231.1	-37.2751	-0.295886	457	110	24.07	12	2.62582	576	0
ENST00000555938.1	-42.744	-0.125607	981	258	26.2997	95	9.684	1100	1
ENST00000540732.3	-37.6337	-0.293243	1841	418	22.7051	152	8.25638	1960	3
ENST00000443119.7	-29.6416	-0.339573	1991	521	26.1678	140	7.03164	2110	2
ENST00000649416.1	-22.1283	-0.565768	2760	837	30.3261	292	10.5797	2879	7
ENST00000640006.1	-28.6514	-0.788511	5535	2273	41.0659	1014	18.3198	5654	21
ENST00000646262.1	-27.2969	-0.326614	3278	930	28.371	274	8.35876	3397	8
ENST00000585661.1	-38.8067	-0.160833	312	73	23.3974	12	3.84615	431	1
ENST00000563634.1	-29.3778	0.428854	445	23	5.16854	0	0	564	0
ENST00000548861.2	-26.91	-0.390486	370	75	20.2703	30	8.10811	489	1
ENST00000568641.1	-40.5	-0.101452	1508	251	16.6446	69	4.5756	1627	3
ENST00000450043.2	-31.1975	-0.224545	803	161	20.0498	27	3.36239	922	0
ENST00000548360.1	-47.5845	-0.707099	393	163	41.4758	76	19.3384	512	2
ENST00000661438.1	-25.982	-0.33813	2909	718	24.682	154	5.29392	3028	1
ENST00000559000.6	-22.384	-0.133639	4930	998	20.2434	286	5.80122	5049	4
ENST00000611392.5	-20.0959	-0.0139888	1785	294	16.4706	76	4.2577	1904	1
ENST00000370548.3	-22.3501	-0.304609	1894	479	25.2904	85	4.48786	2013	0
ENST00000473559.5	-23.7224	-0.59278	2187	697	31.8701	250	11.4312	2306	4
ENST00000595170.1	-42.5486	-0.801439	3433	1416	41.2467	478	13.9237	3552	10
ENST00000487874.1	-23.2083	-0.299111	2980	781	26.2081	192	6.44295	3099	1
ENST00000332663.3	-21.4448	0.0407772	965	141	14.6114	42	4.35233	1084	1
ENST00000567078.2	-28.045	-0.447984	645	171	26.5116	67	10.3876	764	2
ENST00000233710.4	-23.0222	-0.292133	2396	586	24.4574	121	5.05008	2515	1
ENST00000411593.2	-44.3496	-0.823808	1279	533	41.6732	130	10.1642	1398	1
ENST00000575425.1	-41.4988	-0.353394	495	104	21.0101	39	7.87879	614	1
ENST00000579409.1	-42.4012	-0.868642	427	209	48.9461	60	14.0515	546	0
ENST00000427411.1	-23.8365	-0.312769	3388	791	23.3471	160	4.72255	3507	3
ENST00000493193.1	-32.8615	-0.366232	759	179	23.5837	30	3.95257	878	0
ENST00000509820.1	-20.3518	0.440492	305	23	7.54098	5	1.63934	424	0
ENST00000326303.4	-35.6714	-0.594383	2243	801	35.7111	226	10.0758	2362	3
ENST00000441974.1	-28.9793	0.260893	280	8	2.85714	0	0	399	0
ENST00000441995.2	-40.0078	-0.563729	295	74	25.0847	42	14.2373	414	3
ENST00000569141.1	-20.7224	-0.259406	286	66	23.0769	23	8.04196	405	0
ENST00000546664.2	-23.4204	0.228846	260	18	6.92308	0	0	379	0
ENST00000409624.1	-31.353	-0.516247	1945	575	29.563	163	8.38046	2064	5
ENST00000352511.5	-28.0026	-0.243486	11663	2810	24.0933	701	6.01046	11782	14
ENST00000552678.1	-40.4635	-0.624837	490	152	31.0204	65	13.2653	609	4
ENST00000529256.1	-38.1666	-0.347727	814	235	28.8698	55	6.75676	933	0
ENST00000517905.1	-35.2454	-0.249518	3193	706	22.1109	244	7.64172	3312	4
ENST00000444281.1	-30.307	-0.515396	341	69	20.2346	9	2.6393	460	0
ENST00000617732.1	-40.2278	-1.00691	1852	855	46.1663	298	16.0907	1971	5
ENST00000486609.1	-49.0828	-0.852709	657	337	51.2938	173	26.3318	776	4
ENST00000593826.1	-44.6513	-0.159888	712	158	22.191	41	5.75843	831	2
ENST00000515401.1	-30.816	-0.677421	884	316	35.7466	46	5.20362	1003	0
ENST00000299164.3	-40.4341	-0.428961	5554	1572	28.3039	417	7.5081	5673	5
ENST00000274181.7	-34.8423	-0.462426	4860	1292	26.5844	423	8.7037	4979	13
ENST00000561355.2	-36.2026	-0.699617	835	370	44.3114	113	13.5329	954	2
ENST00000274609.5	-43.6741	0.0789143	1925	306	15.8961	55	2.85714	2044	2
ENST00000622135.1	-25.06	-0.200961	4360	889	20.3899	181	4.15138	4479	4
ENST00000367995.3	-40.1898	-0.715608	1842	676	36.6992	215	11.6721	1961	4
ENST00000652031.1	-26.5578	-0.52901	3474	1046	30.1094	319	9.1825	3593	0
ENST00000388820.5	-44.2329	-0.264118	5401	1351	25.0139	318	5.8878	5520	4
ENST00000257359.7	-42.9496	-0.323032	3509	844	24.0524	250	7.12454	3628	6
ENST00000459780.1	-25.6366	-0.168358	2752	469	17.0422	115	4.17878	2871	3
ENST00000380538.4	-33.721	-0.508907	567	148	26.1023	40	7.05467	686	1
ENST00000393060.1	-44.0826	-0.252818	3606	915	25.3744	242	6.71104	3725	7
ENST00000286744.10	-28.3758	-0.334486	7180	1838	25.5989	598	8.32869	7299	20
ENST00000369038.6	-40.3044	-0.70523	4048	1518	37.5	477	11.7836	4167	9
ENST00000585804.2	-48.962	-0.338857	455	155	34.0659	51	11.2088	574	0
ENST00000435943.1	-40.7911	-0.700068	440	151	34.3182	70	15.9091	559	2
ENST00000237283.9	-22.3873	-0.460616	6125	1853	30.2531	470	7.67347	6244	13
ENST00000454697.1	-46.2368	0.0611806	864	128	14.8148	2	0.231481	983	0
ENST00000526833.2	-48.2658	-1.12277	512	289	56.4453	79	15.4297	631	1
ENST00000561138.1	-51.1541	-0.927023	440	207	47.0455	46	10.4545	559	0
ENST00000476455.1	-39.205	-1.1751	461	278	60.3037	72	15.6182	580	1
ENST00000567277.6	-41.7987	-0.318371	2185	531	24.3021	154	7.04805	2304	5
ENST00000579794.1	-27.0044	-0.428847	3227	1106	34.2733	397	12.3024	3346	11
ENST00000447731.6	-38.9868	-0.966415	463	232	50.108	97	20.9503	582	3
ENST00000543617.2	-35.134	-0.312418	1063	228	21.4487	60	5.6444	1182	1
ENST00000595026.1	-26.9597	-0.406643	837	214	25.5675	58	6.92951	956	2
ENST00000392962.3	-34.002	-0.568208	1378	440	31.9303	83	6.02322	1497	1
ENST00000242786.6	-36.7892	-0.465529	3071	834	27.1573	245	7.97786	3190	3
ENST00000283303.3	-27.0053	-0.507936	3009	938	31.1731	310	10.3024	3128	5
ENST00000265417.7	-24.4599	-0.451617	5549	1657	29.8612	491	8.84844	5668	8
ENST00000565391.1	-40.652	-0.414457	442	97	21.9457	25	5.65611	561	0
ENST00000540208.1	-22.7585	-0.968987	533	252	47.2795	42	7.87992	652	1
ENST00000589616.1	-43.1905	-0.643489	556	214	38.4892	74	13.3094	675	1
ENST00000402328.2	-22.443	-0.655503	2573	1011	39.2927	417	16.2068	2692	10
ENST00000502815.1	-23.0316	-0.280286	4165	996	23.9136	268	6.43457	4284	4
ENST00000662640.1	-24.509	-0.572819	454	140	30.837	33	7.26872	573	0
ENST00000639454.1	-32.2893	-0.61033	1091	410	37.5802	128	11.7324	1210	1
ENST00000419955.5	-26.8591	-0.268511	1860	458	24.6237	128	6.88172	1979	3
ENST00000395738.2	-40.177	-0.805066	4157	1843	44.3349	673	16.1896	4276	16
ENST00000420022.3	-42.2972	-0.777148	1599	686	42.9018	236	14.7592	1718	4
ENST00000618295.1	-31.9291	0.0600673	743	143	19.2463	56	7.53701	862	1
ENST00000439591.1	-51.3812	-1.23472	441	265	60.0907	90	20.4082	560	1
ENST00000304222.2	-38.9647	-0.479214	1616	440	27.2277	165	10.2104	1735	6
ENST00000632535.1	-26.14	-0.61366	1082	351	32.4399	91	8.41035	1201	0
ENST00000380572.3	-38.0255	-0.5673	1578	510	32.3194	130	8.23828	1697	4
ENST00000306675.5	-42.2946	-0.236847	2388	553	23.1575	162	6.78392	2507	3
ENST00000379453.6	-42.6453	0.112104	2823	473	16.7552	76	2.69217	2942	0
ENST00000280155.4	-38.8286	-0.294883	3760	941	25.0266	350	9.30851	3879	10
ENST00000620793.2	-41.5281	-0.612365	3577	1333	37.2659	455	12.7202	3696	11
ENST00000330055.7	-50.6402	-0.126377	2023	332	16.4113	151	7.46416	2142	5
ENST00000369295.4	-38.8583	-0.207853	2920	754	25.8219	181	6.19863	3039	3
ENST00000305988.5	-32.0398	-0.447271	3324	987	29.6931	372	11.1913	3443	8
ENST00000485323.2	-24.0974	0.0704524	420	21	5	0	0	539	0
ENST00000614385.1	-29.9629	-0.587511	237	85	35.865	16	6.75105	356	1
ENST00000515000.1	-36.4424	-0.270432	2200	502	22.8182	81	3.68182	2319	2
ENST00000419268.1	-35.4605	-0.547613	842	282	33.4917	46	5.46318	961	0
ENST00000286437.7	-23.1894	-0.578642	12161	3870	31.823	1513	12.4414	12280	30
ENST00000427118.1	-42.4775	-0.0743521	409	136	33.2518	23	5.62347	528	1
ENST00000412531.5	-30.0694	-0.323744	1942	582	29.9691	146	7.51802	2061	2
ENST00000530969.1	-36.0997	-0.524028	360	100	27.7778	24	6.66667	479	1
ENST00000455283.2	-29.3651	-0.329471	378	99	26.1905	10	2.6455	497	0
ENST00000371836.1	-30.1342	-0.733401	1335	540	40.4494	218	16.3296	1454	7
ENST00000336984.6	-35.6411	-1.17947	1902	1017	53.47	492	25.8675	2021	12
ENST00000538402.1	-46.2988	-0.70475	1238	485	39.1761	174	14.0549	1357	4
ENST00000412973.1	-21.3408	-0.656552	551	216	39.2015	42	7.6225	670	1
ENST00000414935.1	-20.3326	-0.607566	267	101	37.8277	32	11.985	386	1
ENST00000651234.1	-46.9387	-0.00376733	7358	1259	17.1106	176	2.39195	7477	3
ENST00000628899.1	-22.8151	-0.0948891	4103	668	16.2808	110	2.68097	4222	1
ENST00000402260.1	-22.3037	-0.469868	2053	566	27.5694	275	13.395	2172	5
ENST00000642245.1	-41.585	-0.55436	5869	1839	31.3341	472	8.04226	5988	7
ENST00000333244.6	-37.8914	-0.533698	18216	6031	33.1083	1641	9.00856	18335	25
ENST00000368129.3	-22.4032	-0.130463	475	93	19.5789	9	1.89474	594	0
ENST00000378190.7	-43.5713	0.171034	2264	304	13.4276	61	2.69435	2383	0
ENST00000436881.2	-47.4045	0.0619892	4268	853	19.9859	185	4.33458	4387	4
ENST00000553736.1	-37.5669	-0.135459	632	91	14.3987	13	2.05696	751	1
ENST00000554706.1	-26.8576	-0.578003	596	210	35.2349	71	11.9128	715	2
ENST00000025301.4	-21.36	-0.475311	9796	3131	31.962	1015	10.3614	9915	21
ENST00000554740.1	-25.8966	-0.152278	237	26	10.9705	0	0	356	0
ENST00000599883.1	-42.4516	0.0952497	741	86	11.6059	10	1.34953	860	0
ENST00000359579.5	-30.1875	-0.841187	1500	643	42.8667	200	13.3333	1619	5
ENST00000455190.2	-27.0867	-0.845741	979	401	40.9602	164	16.7518	1098	2
ENST00000361640.5	-41.2116	-0.505593	1096	369	33.6679	129	11.7701	1215	3
ENST00000491219.6	-15.5826	-0.0532919	483	79	16.3561	16	3.31263	602	0
ENST00000609375.1	-24.899	-0.825295	763	306	40.1048	149	19.5282	882	4
ENST00000649912.1	-21.4685	0.736164	73	0	0	0	0	192	0
ENST00000532942.5	-27.5912	-0.412976	1072	328	30.597	151	14.0858	1191	6
ENST00000533181.1	-26.9026	-0.447148	305	89	29.1803	15	4.91803	424	0
ENST00000530611.1	-29.793	-0.109729	2621	590	22.5105	142	5.41778	2740	4
ENST00000621281.1	-24.4694	-0.72598	490	214	43.6735	38	7.7551	609	0
ENST00000472726.2	-28.0607	-0.447104	2386	685	28.7091	105	4.40067	2505	1
ENST00000596044.5	-24.5829	-0.562773	642	184	28.6604	23	3.58255	761	0
ENST00000556347.1	-26.0953	-0.73103	660	222	33.6364	19	2.87879	779	0
ENST00000605259.2	-31.7425	-0.159423	1282	347	27.0671	148	11.5445	1401	6
ENST00000367932.3	-38.8761	-0.905485	711	315	44.3038	106	14.9086	830	2
ENST00000606954.1	-35.6629	0.118592	561	55	9.80392	14	2.49554	680	0
ENST00000612308.2	-24.0973	0.589552	223	4	1.79372	0	0	342	0
ENST00000452392.2	-39.3302	-0.388596	2586	699	27.0302	174	6.72854	2705	2
ENST00000600265.1	-52.1314	-0.916114	700	295	42.1429	150	21.4286	819	3
ENST00000446946.1	-24.7589	-0.38137	686	176	25.656	24	3.49854	805	2
ENST00000557967.5	-25.6469	-0.429454	458	105	22.9258	27	5.8952	577	1
ENST00000346623.6	-27.3704	-0.216037	2985	569	19.062	106	3.55109	3104	1
ENST00000511283.2	-28.6601	-0.190129	464	71	15.3017	8	1.72414	583	0
ENST00000570414.1	-45.9303	-1.53684	468	286	61.1111	195	41.6667	587	5
ENST00000527514.1	-31.038	-0.741839	484	164	33.8843	37	7.64463	603	1
ENST00000266483.7	-22.0131	-0.596603	2794	865	30.9592	287	10.272	2913	7
ENST00000370205.6	-25.0684	-0.846382	9256	3983	43.0315	1681	18.1612	9375	40
ENST00000340333.7	-38.2206	-0.461574	686	195	28.4257	22	3.207	805	0
ENST00000487136.2	-20.1933	-0.121459	610	118	19.3443	22	3.60656	729	0
ENST00000452023.1	-53.122	-0.223	690	152	22.029	17	2.46377	809	0
ENST00000490821.1	-30.1115	-1.18092	459	278	60.5664	79	17.2113	578	1
ENST00000480801.1	-33.9096	-0.842654	324	143	44.1358	47	14.5062	443	1
ENST00000572265.1	-46.7067	-0.580779	462	182	39.3939	63	13.6364	581	1
ENST00000573359.1	-38.3582	-0.494923	1690	521	30.8284	96	5.68047	1809	0
ENST00000612635.4	-35.799	-0.195816	1826	449	24.5893	106	5.80504	1945	0
ENST00000258888.5	-37.2067	-0.783807	10798	4462	41.3225	1614	14.9472	10917	33
ENST00000423707.5	-40.8059	-0.715298	4351	1697	39.0025	451	10.3654	4470	5
ENST00000649954.1	-41.8631	-1.67477	993	695	69.9899	388	39.0735	1112	12
ENST00000553023.1	-34.851	1.06792	447	20	4.47427	2	0.447427	566	0
ENST00000563556.1	-47.2113	-0.325202	371	70	18.8679	12	3.2345	490	0
ENST00000374869.8	-31.311	-0.847332	8288	3447	41.5903	1443	17.4107	8407	29
ENST00000369862.1	-35.4726	-0.276204	2110	578	27.3934	133	6.30332	2229	1
ENST00000320431.8	-41.6347	-0.612327	2737	912	33.3212	402	14.6876	2856	9
ENST00000371958.1	-29.1322	-0.829087	2343	1075	45.8813	298	12.7187	2462	5
ENST00000502491.1	-39.3543	-0.522188	416	144	34.6154	65	15.625	535	2
ENST00000520033.1	-23.6347	-0.677506	429	142	33.1002	69	16.0839	548	1
ENST00000523120.2	-23.1633	-0.0310876	2878	570	19.8054	136	4.7255	2997	3
ENST00000381922.5	-35.6436	-1.55657	4573	2929	64.0499	1575	34.4413	4692	38
ENST00000444255.1	-20.5164	-1.14581	415	231	55.6627	70	16.8675	534	2
ENST00000373417.1	-30.8156	-0.608445	2456	877	35.7085	334	13.5993	2575	6
ENST00000594875.1	-46.4799	-0.975728	412	187	45.3883	39	9.46602	531	1
ENST00000376819.4	-28.9172	-0.603615	2105	759	36.057	223	10.5938	2224	5
ENST00000514167.1	-19.9137	0.416935	124	20	16.129	0	0	243	0
ENST00000503925.1	-29.7437	-0.989372	828	321	38.7681	183	22.1014	947	5
ENST00000620154.4	-28.9683	-0.411166	2960	704	23.7838	151	5.10135	3079	4
ENST00000378380.4	-23.9772	-0.500804	5184	1471	28.3758	505	9.74151	5303	12
ENST00000422095.1	-24.4805	-0.253928	1917	410	21.3876	81	4.22535	2036	1
ENST00000579719.1	-44.091	0.129788	424	113	26.6509	21	4.95283	543	1
ENST00000515828.2	-44.513	-0.631987	463	176	38.013	59	12.743	582	4
ENST00000371930.5	-22.2312	-0.334865	3739	1001	26.7719	354	9.46777	3858	9
ENST00000595928.1	-43.9653	-0.719449	617	239	38.7358	108	17.5041	736	3
ENST00000585908.2	-24.9465	-0.367895	727	173	23.7964	32	4.40165	846	1
ENST00000504806.5	-46.1325	-0.338071	1472	373	25.3397	143	9.71467	1591	2
ENST00000619519.1	-40.661	-0.291261	452	120	26.5487	46	10.177	571	1
ENST00000355594.9	-39.6786	-1.0253	3240	1603	49.4753	644	19.8765	3359	14
ENST00000620383.1	-24.7893	-0.289705	1765	450	25.4958	126	7.13881	1884	4
ENST00000419390.2	-26.4747	-0.616429	1050	381	36.2857	183	17.4286	1169	4
ENST00000619511.1	-29.1002	-0.261715	618	93	15.0485	16	2.589	737	0
ENST00000360589.4	-35.7452	-0.433801	1689	536	31.7348	189	11.1901	1808	4
[truncated: 4,115 more rows]

## Sheet: Detected_in_single
ENST	Avg_dG	Avg_ZS	# of Windows	# of ZS windows <=-1	% of ZS windows <=-1	# of ZS windows <=-2	% of ZS windows <=-2	Sequence Length	# of Motifs
[truncated: 939 more rows]

[truncated: 8 more sheets: Detected_in_some, enhanced_genes, group_enriched_genes, HKG, reg_TFs, tissue_enriched_expression, tissue_enriched_genes, Averages]
