# Supplementary material for: Expansion of the RNAStructuromeDB to include secondary structural data spanning the human protein-coding transcriptome
Source: Sci Rep. 2022 Aug 25;12:14515. doi: 10.1038/s41598-022-18699-3 (PMC9403969; doi:10.1038/s41598-022-18699-3)
Supplement: Supplementary file 1 — Supplementary Information. [file 41598_2022_18699_MOESM1_ESM.zip › Supplemental/File S3.xlsx]

## Sheet: Cis_Reg
#idx	target name	accession	query name	accession	clan name	mdl	mdl from	model to	seq from	seq to	strand	trunc	pass	gc	bias	score	E-value	inc	olp	anyidx	afrct1	afrct2	winidx	wfrct1	wfrct2	description of target
1	ACAT	RF01495	ENST00000539888.5_motif_2	-	-	cm	93	147	1	55	+	5'	2	0.71	0	54.2	3.4e-11	!	*	-	-	-	-	-	-	Human acetyl-coA cholesterol acyltransferase mRNA
1	Antizyme_FSE	RF00381	ENST00000559912.2_motif_1	-	-	cm	1	46	7	52	+	3'	3	0.72	0	56.8	2.3e-13	!	*	-	-	-	-	-	-	Antizyme RNA frameshifting stimulation element
1	Antizyme_FSE	RF00381	ENST00000582888.8_motif_5	-	-	cm	7	43	1	37	+	no	1	0.7	0	49.6	1.9e-11	!	*	-	-	-	-	-	-	Antizyme RNA frameshifting stimulation element
1	Antizyme_FSE	RF00381	ENST00000560258.6_motif_1	-	-	cm	6	44	1	39	+	no	1	0.72	0	47.1	1.1e-10	!	*	-	-	-	-	-	-	Antizyme RNA frameshifting stimulation element
1	Antizyme_FSE	RF00381	ENST00000602676.6_motif_5	-	-	cm	7	43	1	37	+	no	1	0.7	0	49.6	1.9e-11	!	*	-	-	-	-	-	-	Antizyme RNA frameshifting stimulation element
1	Antizyme_FSE	RF00381	ENST00000326005.10_motif_1	-	-	cm	1	56	14	66	+	3'	3	0.74	0	61.8	1e-14	!	*	-	-	-	-	-	-	Antizyme RNA frameshifting stimulation element
1	Antizyme_FSE	RF00381	ENST00000588673.3_motif_3	-	-	cm	1	59	11	69	+	no	1	0.61	0	86.7	7.7e-22	!	*	-	-	-	-	-	-	Antizyme RNA frameshifting stimulation element
1	GABA3	RF01803	ENST00000535043.1_motif_6	-	-	cm	1	54	25	78	+	no	1	0.5	0	80.6	1.6e-21	!	*	-	-	-	-	-	-	Editing element of GABA-3 exon 9
1	GABA3	RF01803	ENST00000370314.9_motif_6	-	-	cm	1	54	25	78	+	no	1	0.5	0	80.6	1.6e-21	!	*	-	-	-	-	-	-	Editing element of GABA-3 exon 9
1	Histone3	RF00032	ENST00000539745.1_motif_6	-	-	cm	1	35	11	46	+	3'	3	0.56	0	27.3	8.9e-07	!	*	-	-	-	-	-	-	Histone 3' UTR stem-loop
1	Histone3	RF00032	ENST00000358064.3_motif_6	-	-	cm	1	35	11	46	+	3'	3	0.56	0	27.3	8.9e-07	!	*	-	-	-	-	-	-	Histone 3' UTR stem-loop
1	Histone3	RF00032	ENST00000541790.3_motif_3	-	-	cm	4	46	1	43	+	5'	2	0.42	0	29.8	9.1e-08	!	*	-	-	-	-	-	-	Histone 3' UTR stem-loop
1	Histone3	RF00032	ENST00000377401.3_motif_2	-	-	cm	1	46	42	87	+	no	1	0.41	0	38.1	1.6e-10	!	*	-	-	-	-	-	-	Histone 3' UTR stem-loop
1	Histone3	RF00032	ENST00000615353.1_motif_15	-	-	cm	1	46	12	56	+	no	1	0.42	0	30.1	1e-07	!	*	-	-	-	-	-	-	Histone 3' UTR stem-loop
1	Histone3	RF00032	ENST00000356530.5_motif_1	-	-	cm	1	46	37	82	+	no	1	0.43	0	38.9	7e-11	!	*	-	-	-	-	-	-	Histone 3' UTR stem-loop
1	Histone3	RF00032	ENST00000359193.3_motif_5	-	-	cm	1	46	10	55	+	no	1	0.5	0	31.2	6.2e-08	!	*	-	-	-	-	-	-	Histone 3' UTR stem-loop
1	Histone3	RF00032	ENST00000396984.1_motif_1	-	-	cm	1	46	4	49	+	no	1	0.48	0	38.5	1e-10	!	*	-	-	-	-	-	-	Histone 3' UTR stem-loop
1	Histone3	RF00032	ENST00000309983.5_motif_8	-	-	cm	1	46	14	59	+	no	1	0.22	0.1	25.5	6.6e-06	!	*	-	-	-	-	-	-	Histone 3' UTR stem-loop
1	Histone3	RF00032	ENST00000366695.3_motif_1	-	-	cm	6	46	1	40	+	5'	2	0.5	0	25.3	4.1e-06	!	*	-	-	-	-	-	-	Histone 3' UTR stem-loop
1	Histone3	RF00032	ENST00000634910.1_motif_14	-	-	cm	1	46	41	85	+	no	1	0.47	0	32.5	1.8e-08	!	*	-	-	-	-	-	-	Histone 3' UTR stem-loop
1	Histone3	RF00032	ENST00000396980.4_motif_2	-	-	cm	1	25	96	120	+	3'	3	0.52	0	27.7	1.6e-06	!	*	-	-	-	-	-	-	Histone 3' UTR stem-loop
1	IFN_gamma	RF00259	ENST00000229135.4_motif_1	-	-	cm	15	120	1	106	+	no	1	0.38	0	122.4	4.5e-24	!	*	-	-	-	-	-	-	Interferon gamma 5' UTR regulatory element
1	IRE_I	RF00037	ENST00000331825.11_motif_1	-	-	cm	1	36	16	50	+	no	1	0.49	0	56.7	9.9e-14	!	*	-	-	-	-	-	-	Iron response element I
1	IRE_II	RF02253	ENST00000261024.6_motif_3	-	-	cm	1	31	5	35	+	no	1	0.42	0	38.4	2.4e-07	!	*	-	-	-	-	-	-	Iron response element II
1	IRE_II	RF02253	ENST00000420415.5_motif_24	-	-	cm	1	31	1	31	+	no	1	0.29	0	37.7	3e-07	!	*	-	-	-	-	-	-	Iron response element II
1	IRE_II	RF02253	ENST00000420415.5_motif_25	-	-	cm	1	31	2	32	+	no	1	0.35	0	43	1e-08	!	*	-	-	-	-	-	-	Iron response element II
1	IRE_II	RF02253	ENST00000420415.5_motif_29	-	-	cm	1	31	1	31	+	no	1	0.42	0	43.1	9.2e-09	!	*	-	-	-	-	-	-	Iron response element II
1	IRE_II	RF02253	ENST00000420415.5_motif_31	-	-	cm	1	31	5	35	+	no	1	0.42	0	28.1	0.00019	!	*	-	-	-	-	-	-	Iron response element II
1	IRE_II	RF02253	ENST00000420415.5_motif_32	-	-	cm	2	30	1	29	+	no	1	0.34	0	34.6	2.1e-06	!	*	-	-	-	-	-	-	Iron response element II
1	IRE_II	RF02253	ENST00000360110.9_motif_26	-	-	cm	1	31	1	31	+	no	1	0.29	0	37.7	3e-07	!	*	-	-	-	-	-	-	Iron response element II
1	IRE_II	RF02253	ENST00000360110.9_motif_27	-	-	cm	1	31	2	32	+	no	1	0.35	0	43	1e-08	!	*	-	-	-	-	-	-	Iron response element II
1	IRE_II	RF02253	ENST00000360110.9_motif_31	-	-	cm	1	31	1	31	+	no	1	0.42	0	43.1	9.2e-09	!	*	-	-	-	-	-	-	Iron response element II
1	IRE_II	RF02253	ENST00000360110.9_motif_33	-	-	cm	1	31	5	35	+	no	1	0.42	0	28.1	0.00019	!	*	-	-	-	-	-	-	Iron response element II
1	IRE_II	RF02253	ENST00000360110.9_motif_34	-	-	cm	2	30	1	29	+	no	1	0.34	0	34.6	2.1e-06	!	*	-	-	-	-	-	-	Iron response element II
1	IRE_II	RF02253	ENST00000392396.7_motif_28	-	-	cm	1	31	1	31	+	no	1	0.29	0	37.7	3e-07	!	*	-	-	-	-	-	-	Iron response element II
1	IRE_II	RF02253	ENST00000392396.7_motif_29	-	-	cm	1	31	2	32	+	no	1	0.35	0	43	1e-08	!	*	-	-	-	-	-	-	Iron response element II
1	IRE_II	RF02253	ENST00000392396.7_motif_33	-	-	cm	1	31	1	31	+	no	1	0.42	0	43.1	9.2e-09	!	*	-	-	-	-	-	-	Iron response element II
1	IRE_II	RF02253	ENST00000392396.7_motif_35	-	-	cm	1	31	5	35	+	no	1	0.42	0	28.1	0.00019	!	*	-	-	-	-	-	-	Iron response element II
1	IRE_II	RF02253	ENST00000392396.7_motif_36	-	-	cm	2	30	1	29	+	no	1	0.34	0	34.6	2.1e-06	!	*	-	-	-	-	-	-	Iron response element II
1	IRES_Bag1	RF00222	ENST00000488499.1_motif_1	-	-	cm	35	152	1	118	+	5'&3'	4	0.82	22.5	113	3.8e-27	!	*	-	-	-	-	-	-	Bag-1 internal ribosome entry site (IRES)
1	IRES_Bag1	RF00222	ENST00000641048.1_motif_1	-	-	cm	35	152	1	118	+	5'&3'	4	0.82	22.5	113	3.8e-27	!	*	-	-	-	-	-	-	Bag-1 internal ribosome entry site (IRES)
1	IRES_Bag1	RF00222	ENST00000634734.2_motif_1	-	-	cm	1	117	1	117	+	3'	3	0.79	17.2	126.3	1.5e-30	!	*	-	-	-	-	-	-	Bag-1 internal ribosome entry site (IRES)
1	IRES_Bag1	RF00222	ENST00000635077.1_motif_1	-	-	cm	1	117	1	117	+	3'	3	0.79	17.2	126.3	1.5e-30	!	*	-	-	-	-	-	-	Bag-1 internal ribosome entry site (IRES)
1	IRES_Bag1	RF00222	ENST00000635077.1_motif_2	-	-	cm	264	370	1	107	+	5'	2	0.66	7.4	67.6	1.6e-15	!	*	-	-	-	-	-	-	Bag-1 internal ribosome entry site (IRES)
1	IRES_Bag1	RF00222	ENST00000505871.7_motif_15	-	-	cm	277	370	1	94	+	5'	2	0.55	0	38.1	4.9e-08	!	*	-	-	-	-	-	-	Bag-1 internal ribosome entry site (IRES)
1	IRES_Bag1	RF00222	ENST00000474766.1_motif_5	-	-	cm	277	370	1	94	+	5'	2	0.55	0	38.1	4.9e-08	!	*	-	-	-	-	-	-	Bag-1 internal ribosome entry site (IRES)
1	IRES_Bag1	RF00222	ENST00000473781.1_motif_1	-	-	cm	264	370	1	107	+	5'	2	0.66	7.4	67.6	1.6e-15	!	*	-	-	-	-	-	-	Bag-1 internal ribosome entry site (IRES)
1	IRES_Bag1	RF00222	ENST00000453908.8_motif_17	-	-	cm	277	370	1	94	+	5'	2	0.55	0	38.1	4.9e-08	!	*	-	-	-	-	-	-	Bag-1 internal ribosome entry site (IRES)
1	IRES_c-myc	RF00216	ENST00000517291.1_motif_1	-	-	cm	246	302	1	57	+	5'	2	0.68	0	67.5	1.7e-18	!	*	-	-	-	-	-	-	c-myc internal ribosome entry site (IRES)
1	IRES_c-myc	RF00216	ENST00000621592.7_motif_2	-	-	cm	15	120	1	106	+	5'&3'	4	0.73	10.4	109.1	6.3e-31	!	*	-	-	-	-	-	-	c-myc internal ribosome entry site (IRES)
1	IRES_c-myc	RF00216	ENST00000641036.1_motif_2	-	-	cm	23	69	1	47	+	5'&3'	4	0.74	0.4	43.3	1.3e-11	!	*	-	-	-	-	-	-	c-myc internal ribosome entry site (IRES)
1	IRES_c-myc	RF00216	ENST00000641036.1_motif_3	-	-	cm	246	302	1	57	+	5'	2	0.68	0	67.5	1.7e-18	!	*	-	-	-	-	-	-	c-myc internal ribosome entry site (IRES)
1	IRES_c-myc	RF00216	ENST00000259523.10_motif_5	-	-	cm	23	69	1	47	+	5'&3'	4	0.74	0.4	43.3	1.3e-11	!	*	-	-	-	-	-	-	c-myc internal ribosome entry site (IRES)
1	IRES_c-myc	RF00216	ENST00000524013.1_motif_2	-	-	cm	21	71	1	51	+	5'&3'	4	0.76	1.9	47.1	1e-12	!	*	-	-	-	-	-	-	c-myc internal ribosome entry site (IRES)
1	IRES_c-myc	RF00216	ENST00000377970.6_motif_2	-	-	cm	23	69	1	47	+	5'&3'	4	0.74	0.4	43.3	1.3e-11	!	*	-	-	-	-	-	-	c-myc internal ribosome entry site (IRES)
1	IRES_c-sis	RF00549	ENST00000331163.11_motif_6	-	-	cm	172	253	1	82	+	5'&3'	4	0.8	10.5	66.1	1.4e-16	!	*	-	-	-	-	-	-	c-sis internal ribosome entry site (IRES)
1	IRES_FGF2	RF00224	ENST00000644866.2_motif_1	-	-	cm	313	419	1	107	+	5'&3'	4	0.89	41.6	77.3	1.8e-16	!	*	-	-	-	-	-	-	FGF-2 internal ribosome entry site (IRES)
1	IRES_FGF2	RF00224	ENST00000614010.5_motif_1	-	-	cm	313	419	1	107	+	5'&3'	4	0.89	41.6	77.3	1.8e-16	!	*	-	-	-	-	-	-	FGF-2 internal ribosome entry site (IRES)
1	IRES_FGF2	RF00224	ENST00000264498.7_motif_1	-	-	cm	313	419	1	107	+	5'&3'	4	0.89	41.6	77.3	1.8e-16	!	*	-	-	-	-	-	-	FGF-2 internal ribosome entry site (IRES)
1	IRES_FGF2	RF00224	ENST00000608478.1_motif_1	-	-	cm	313	419	1	107	+	5'&3'	4	0.89	41.6	77.3	1.8e-16	!	*	-	-	-	-	-	-	FGF-2 internal ribosome entry site (IRES)
1	IRES_L-myc	RF00261	ENST00000397332.2_motif_1	-	-	cm	16	134	1	119	+	5'&3'	4	0.83	27.5	93.5	5.4e-20	!	*	-	-	-	-	-	-	L-myc internal ribosome entry site (IRES)
1	IRES_L-myc	RF00261	ENST00000372816.3_motif_1	-	-	cm	126	221	1	96	+	5'	2	0.78	13.3	97.3	6.8e-21	!	*	-	-	-	-	-	-	L-myc internal ribosome entry site (IRES)
1	IRES_n-myc	RF00226	ENST00000281043.4_motif_1	-	-	cm	11	123	1	111	+	5'&3'	4	0.71	0.9	54.2	2.5e-17	!	*	-	-	-	-	-	-	n-myc internal ribosome entry site (IRES)
1	IRES_n-myc	RF00226	ENST00000281043.4_motif_2	-	-	cm	188	302	1	115	+	5'&3'	4	0.72	5.7	150.9	3.4e-51	!	*	-	-	-	-	-	-	n-myc internal ribosome entry site (IRES)
1	IRES_n-myc	RF00226	ENST00000638417.1_motif_1	-	-	cm	11	123	1	111	+	5'&3'	4	0.71	0.9	54.2	2.5e-17	!	*	-	-	-	-	-	-	n-myc internal ribosome entry site (IRES)
1	IRES_TrkB	RF00547	ENST00000376213.5_motif_3	-	-	cm	300	348	1	49	+	5'&3'	4	0.76	0	44.9	1.6e-11	!	*	-	-	-	-	-	-	TrkB IRES
1	IRES_TrkB	RF00547	ENST00000376208.5_motif_3	-	-	cm	300	348	1	49	+	5'&3'	4	0.76	0	44.9	1.6e-11	!	*	-	-	-	-	-	-	TrkB IRES
1	IRES_TrkB	RF00547	ENST00000376214.5_motif_2	-	-	cm	300	348	1	49	+	5'&3'	4	0.76	0	44.9	1.6e-11	!	*	-	-	-	-	-	-	TrkB IRES
1	IRES_TrkB	RF00547	ENST00000304053.10_motif_3	-	-	cm	300	348	1	49	+	5'&3'	4	0.76	0	44.9	1.6e-11	!	*	-	-	-	-	-	-	TrkB IRES
1	IRES_TrkB	RF00547	ENST00000359847.3_motif_2	-	-	cm	300	348	1	49	+	5'&3'	4	0.76	0	44.9	1.6e-11	!	*	-	-	-	-	-	-	TrkB IRES
1	IRES_TrkB	RF00547	ENST00000395882.5_motif_2	-	-	cm	300	348	1	49	+	5'&3'	4	0.76	0	44.9	1.6e-11	!	*	-	-	-	-	-	-	TrkB IRES
1	IRES_TrkB	RF00547	ENST00000277120.7_motif_3	-	-	cm	300	348	1	49	+	5'&3'	4	0.76	0	44.9	1.6e-11	!	*	-	-	-	-	-	-	TrkB IRES
1	K_chan_RES	RF00485	ENST00000639306.1_motif_5	-	-	cm	4	111	1	108	+	no	1	0.55	0	104.5	5e-24	!	*	-	-	-	-	-	-	Potassium channel RNA editing signal
1	K_chan_RES	RF00485	ENST00000438661.2_motif_13	-	-	cm	39	114	1	76	+	5'	2	0.62	0	60.1	1.3e-12	!	*	-	-	-	-	-	-	Potassium channel RNA editing signal
1	K_chan_RES	RF00485	ENST00000369771.4_motif_13	-	-	cm	33	93	2	62	+	no	1	0.61	0	51.4	1.7e-10	!	*	-	-	-	-	-	-	Potassium channel RNA editing signal
1	K_chan_RES	RF00485	ENST00000469655.5_motif_14	-	-	cm	39	114	1	76	+	5'	2	0.62	0	60.1	1.3e-12	!	*	-	-	-	-	-	-	Potassium channel RNA editing signal
1	K_chan_RES	RF00485	ENST00000413138.7_motif_14	-	-	cm	39	114	1	76	+	5'	2	0.62	0	60.1	1.3e-12	!	*	-	-	-	-	-	-	Potassium channel RNA editing signal
1	K_chan_RES	RF00485	ENST00000382545.5_motif_12	-	-	cm	4	111	1	108	+	no	1	0.55	0	104.5	5e-24	!	*	-	-	-	-	-	-	Potassium channel RNA editing signal
1	K_chan_RES	RF00485	ENST00000369787.7_motif_13	-	-	cm	39	114	1	76	+	5'	2	0.62	0	60.1	1.3e-12	!	*	-	-	-	-	-	-	Potassium channel RNA editing signal
1	K_chan_RES	RF00485	ENST00000433855.1_motif_16	-	-	cm	1	82	18	99	+	3'	3	0.61	0	67.1	2.3e-14	!	*	-	-	-	-	-	-	Potassium channel RNA editing signal
1	K_chan_RES	RF00485	ENST00000280684.3_motif_17	-	-	cm	1	82	18	99	+	3'	3	0.61	0	67.1	2.3e-14	!	*	-	-	-	-	-	-	Potassium channel RNA editing signal
1	MAT2A_A	RF02260	ENST00000306434.8_motif_11	-	-	cm	2	64	1	63	+	no	1	0.52	0	84.4	2.5e-22	!	*	-	-	-	-	-	-	MAT2A 3'UTR stem loop A
1	MAT2A_C	RF02262	ENST00000233838.9_motif_60	-	-	cm	1	52	64	13	-	no	1	0.5	0	86	1.1e-20	!	*	-	-	-	-	-	-	MAT2A 3'UTR stem loop C
1	MAT2A_C	RF02262	ENST00000306434.8_motif_22	-	-	cm	1	52	1	52	+	no	1	0.5	0	86	7.6e-21	!	*	-	-	-	-	-	-	MAT2A 3'UTR stem loop C
1	MAT2A_D	RF02263	ENST00000233838.9_motif_59	-	-	cm	9	41	75	43	-	5'	2	0.48	0	50.1	1.5e-11	!	*	-	-	-	-	-	-	MAT2A 3'UTR stem loop D
1	MAT2A_D	RF02263	ENST00000306434.8_motif_26	-	-	cm	1	41	5	45	+	no	1	0.51	0	70.1	1.3e-17	!	*	-	-	-	-	-	-	MAT2A 3'UTR stem loop D
1	MAT2A_E	RF02264	ENST00000233838.9_motif_58	-	-	cm	10	60	51	1	-	5'&3'	4	0.53	0	64.5	3.2e-15	!	*	-	-	-	-	-	-	MAT2A 3'UTR stem loop E
1	MAT2A_E	RF02264	ENST00000306434.8_motif_27	-	-	cm	1	67	6	72	+	no	1	0.55	0	99.5	5.2e-25	!	*	-	-	-	-	-	-	MAT2A 3'UTR stem loop E
1	MAT2A_F	RF02265	ENST00000233838.9_motif_57	-	-	cm	1	66	76	11	-	no	1	0.47	0	98.4	3e-24	!	*	-	-	-	-	-	-	MAT2A 3'UTR stem loop F
1	MAT2A_F	RF02265	ENST00000306434.8_motif_29	-	-	cm	1	66	1	66	+	no	1	0.47	0	98.4	2e-24	!	*	-	-	-	-	-	-	MAT2A 3'UTR stem loop F
1	ODC_IRES	RF02535	ENST00000443218.1_motif_3	-	-	cm	14	67	1	54	+	5'&3'	4	0.52	0	53.2	1e-08	!	*	-	-	-	-	-	-	ODC internal ribosome entry site (IRES)
1	ODC_IRES	RF02535	ENST00000405333.5_motif_3	-	-	cm	1	102	6	107	+	3'	3	0.44	0	117.6	6.5e-22	!	*	-	-	-	-	-	-	ODC internal ribosome entry site (IRES)
1	Prion_pknot	RF00523	ENST00000424424.1_motif_2	-	-	cm	1	40	6	45	+	no	1	0.68	0.1	64.7	3.2e-12	!	*	-	-	-	-	-	-	Prion pseudoknot
2	Prion_pknot	RF00523	ENST00000424424.1_motif_2	-	-	cm	1	39	54	92	+	3'	3	0.67	0	59.6	4.6e-11	!	*	-	-	-	-	-	-	Prion pseudoknot
1	Prion_pknot	RF00523	ENST00000430350.2_motif_2	-	-	cm	1	40	6	45	+	no	1	0.68	0.1	64.7	3.2e-12	!	*	-	-	-	-	-	-	Prion pseudoknot
2	Prion_pknot	RF00523	ENST00000430350.2_motif_2	-	-	cm	1	39	54	92	+	3'	3	0.67	0	59.6	4.6e-11	!	*	-	-	-	-	-	-	Prion pseudoknot
1	Prion_pknot	RF00523	ENST00000379440.9_motif_3	-	-	cm	6	40	1	35	+	5'	2	0.71	0.1	52.1	1.9e-09	!	*	-	-	-	-	-	-	Prion pseudoknot
2	Prion_pknot	RF00523	ENST00000379440.9_motif_3	-	-	cm	1	28	44	71	+	3'	3	0.64	0	40.4	8.1e-07	!	*	-	-	-	-	-	-	Prion pseudoknot
1	Prion_pknot	RF00523	ENST00000457586.1_motif_3	-	-	cm	1	40	6	45	+	no	1	0.68	0.1	64.7	3.2e-12	!	*	-	-	-	-	-	-	Prion pseudoknot
2	Prion_pknot	RF00523	ENST00000457586.1_motif_3	-	-	cm	1	39	54	92	+	3'	3	0.67	0	59.6	4.6e-11	!	*	-	-	-	-	-	-	Prion pseudoknot
1	RF_site5	RF01093	ENST00000593810.2_motif_19	-	-	cm	1	60	49	108	+	no	1	0.6	0	81.5	1.8e-15	!	*	-	-	-	-	-	-	Ma3 gene ribosomal frameshift signal
1	RF_site5	RF01093	ENST00000439251.3_motif_29	-	-	cm	27	60	1	34	+	5'	2	0.56	0	37.6	3.1e-06	!	*	-	-	-	-	-	-	Ma3 gene ribosomal frameshift signal
1	SECIS_1	RF00031	ENST00000480740.5_motif_7	-	-	cm	1	64	13	83	+	no	1	0.48	0	35.6	4.8e-06	!	*	-	-	-	-	-	-	Selenocysteine insertion sequence 1
1	SECIS_1	RF00031	ENST00000438257.8_motif_48	-	-	cm	1	64	17	81	+	no	1	0.45	0	37.9	1.1e-06	!	*	-	-	-	-	-	-	Selenocysteine insertion sequence 1
1	SECIS_1	RF00031	ENST00000422005.7_motif_49	-	-	cm	1	64	17	81	+	no	1	0.45	0	37.9	1.1e-06	!	*	-	-	-	-	-	-	Selenocysteine insertion sequence 1
1	SECIS_1	RF00031	ENST00000471696.6_motif_5	-	-	cm	1	64	16	86	+	no	1	0.48	0	35.6	5.1e-06	!	*	-	-	-	-	-	-	Selenocysteine insertion sequence 1
1	SECIS_1	RF00031	ENST00000599874.5_motif_4	-	-	cm	1	64	6	73	+	no	1	0.5	0	41.7	8.5e-08	!	*	-	-	-	-	-	-	Selenocysteine insertion sequence 1
1	SECIS_1	RF00031	ENST00000617230.2_motif_15	-	-	cm	1	64	14	71	+	no	1	0.4	0	37.5	1.3e-06	!	*	-	-	-	-	-	-	Selenocysteine insertion sequence 1
1	SECIS_1	RF00031	ENST00000557010.5_motif_54	-	-	cm	1	64	17	81	+	no	1	0.45	0	37.9	1.1e-06	!	*	-	-	-	-	-	-	Selenocysteine insertion sequence 1
1	SECIS_1	RF00031	ENST00000370554.5_motif_10	-	-	cm	1	64	5	74	+	no	1	0.37	0	38.1	8e-07	!	*	-	-	-	-	-	-	Selenocysteine insertion sequence 1
1	SECIS_1	RF00031	ENST00000361921.7_motif_19	-	-	cm	1	64	14	71	+	no	1	0.4	0	37.5	1.3e-06	!	*	-	-	-	-	-	-	Selenocysteine insertion sequence 1
1	SECIS_1	RF00031	ENST00000331835.10_motif_13	-	-	cm	1	64	3	72	+	no	1	0.37	0	38.1	7.6e-07	!	*	-	-	-	-	-	-	Selenocysteine insertion sequence 1
1	SECIS_1	RF00031	ENST00000419783.3_motif_2	-	-	cm	1	64	23	85	+	no	1	0.41	0	42.8	6.2e-08	!	*	-	-	-	-	-	-	Selenocysteine insertion sequence 1
1	SECIS_1	RF00031	ENST00000601048.6_motif_7	-	-	cm	1	64	11	78	+	no	1	0.5	0	41.7	9.6e-08	!	*	-	-	-	-	-	-	Selenocysteine insertion sequence 1
1	SECIS_1	RF00031	ENST00000611507.4_motif_11	-	-	cm	1	64	3	72	+	no	1	0.37	0	38.1	7.6e-07	!	*	-	-	-	-	-	-	Selenocysteine insertion sequence 1
1	SECIS_1	RF00031	ENST00000620890.1_motif_2	-	-	cm	1	64	23	85	+	no	1	0.41	0	42.8	6.2e-08	!	*	-	-	-	-	-	-	Selenocysteine insertion sequence 1
1	SECIS_1	RF00031	ENST00000322679.10_motif_15	-	-	cm	1	64	14	71	+	no	1	0.4	0	37.5	1.3e-06	!	*	-	-	-	-	-	-	Selenocysteine insertion sequence 1
1	SECIS_1	RF00031	ENST00000612212.4_motif_7	-	-	cm	1	64	11	78	+	no	1	0.5	0	41.7	9.6e-08	!	*	-	-	-	-	-	-	Selenocysteine insertion sequence 1
1	SECIS_1	RF00031	ENST00000419349.2_motif_3	-	-	cm	1	64	23	85	+	no	1	0.41	0	42.8	6.2e-08	!	*	-	-	-	-	-	-	Selenocysteine insertion sequence 1
1	SECIS_1	RF00031	ENST00000615547.4_motif_7	-	-	cm	1	64	16	86	+	no	1	0.48	0	35.6	5.1e-06	!	*	-	-	-	-	-	-	Selenocysteine insertion sequence 1
1	SECIS_1	RF00031	ENST00000616787.4_motif_14	-	-	cm	1	64	3	72	+	no	1	0.37	0	38.1	7.6e-07	!	*	-	-	-	-	-	-	Selenocysteine insertion sequence 1
1	SECIS_1	RF00031	ENST00000509570.6_motif_7	-	-	cm	1	64	11	78	+	no	1	0.5	0	41.7	9.6e-08	!	*	-	-	-	-	-	-	Selenocysteine insertion sequence 1
1	SECIS_1	RF00031	ENST00000485923.1_motif_9	-	-	cm	1	64	16	86	+	no	1	0.48	0	35.6	5.1e-06	!	*	-	-	-	-	-	-	Selenocysteine insertion sequence 1
1	SECIS_1	RF00031	ENST00000643797.1_motif_1	-	-	cm	1	64	23	85	+	no	1	0.41	0	42.8	6.2e-08	!	*	-	-	-	-	-	-	Selenocysteine insertion sequence 1
1	SECIS_1	RF00031	ENST00000613679.4_motif_18	-	-	cm	1	64	14	71	+	no	1	0.4	0	37.5	1.3e-06	!	*	-	-	-	-	-	-	Selenocysteine insertion sequence 1
1	Spi-1	RF00232	ENST00000533030.1_motif_1	-	-	cm	1	60	10	69	+	3'	3	0.73	0.1	62.9	2e-12	!	*	-	-	-	-	-	-	Spi-1 (PU.1) 5' UTR regulatory element
1	Spi-1	RF00232	ENST00000533968.1_motif_1	-	-	cm	87	168	1	82	+	5'	2	0.66	0	86.3	1.1e-17	!	*	-	-	-	-	-	-	Spi-1 (PU.1) 5' UTR regulatory element

## Sheet: Match + Miss
Target Name	Target Description	Number of Matches		Missing
ACAT	Human acetyl-coA cholesterol acyltransferase mRNA	1		MAT2A 3'UTR stem loop B
Antizyme_FSE	Antizyme RNA frameshifting stimulation element	6		TUC338
GABA3	Editing element of GABA-3 exon 9	2		U1A polyadenylation inhibition element (PIE)
Histone3	Histone 3' UTR stem-loop	12		Mnt IRES
IFN_gamma	Interferon gamma 5' UTR regulatory element	1		Nrf2 internal ribosome entry site (IRES)
IRE_I	Iron response element I	1		Vimentin 3' UTR protein-binding region
IRE_II	Iron response element II	16		Stem loopII regulatory element in POLB
IRES_Bag1	Bag-1 internal ribosome entry site (IRES)	9		HIF-1 alpha IRES
IRES_c-myc	c-myc internal ribosome entry site (IRES)	7		G-CSF factor stem-loop destabilising element (SLDE)
IRES_c-sis	c-sis internal ribosome entry site (IRES)	1		Connexin-43 internal ribosome entry site (IRES)
IRES_FGF2	FGF-2 internal ribosome entry site (IRES)	4		Heat shock protein 70 (Hsp70) internal ribosome entry site (IRES)
IRES_L-myc	L-myc internal ribosome entry site (IRES)	2		Renin stability regulatory element (REN-SRE)
IRES_n-myc	n-myc internal ribosome entry site (IRES)	3		p27 cis-regulatory element
IRES_TrkB	TrkB IRES	7		ctgf/hcs24 CAESAR
K_chan_RES	Potassium channel RNA editing signal	9		bip internal ribosome entry site (IRES)
MAT2A_A	MAT2A 3'UTR stem loop A	1		Insulin-like growth factor II IRES
MAT2A_C	MAT2A 3'UTR stem loop C	2		GAIT element
MAT2A_D	MAT2A 3'UTR stem loop D	2		Edr gene ribosomal frameshift signal
MAT2A_E	MAT2A 3'UTR stem loop E	2		Vascular endothelial growth factor (VEGF) IRES A
MAT2A_F	MAT2A 3'UTR stem loop F	2		FGF-1 internal ribosome entry site (IRES)
ODC_IRES	ODC internal ribosome entry site (IRES)	2		Voltage-gated potassium-channel Kv1.4 IRES
Prion_pknot	Prion pseudoknot	8		Connexin-32 internal ribosome entry site (IRES)
RF_site5	Ma3 gene ribosomal frameshift signal	2		Apolipoprotein B (apoB) 5' UTR cis-regulatory element
SECIS_1	Selenocysteine insertion sequence 1	23		Gag/pro ribosomal frameshift site
Spi-1	Spi-1 (PU.1) 5' UTR regulatory element	2		KRAS 3' UTR cis-regulatory element
				Cyp24a1 internal ribosome entry site (IRES)
