# Supplementary material for: Expansion of the RNAStructuromeDB to include secondary structural data spanning the human protein-coding transcriptome
Source: Sci Rep. 2022 Aug 25;12:14515. doi: 10.1038/s41598-022-18699-3 (PMC9403969; doi:10.1038/s41598-022-18699-3)
Supplement: Supplementary file 1 — Supplementary Information. [file 41598_2022_18699_MOESM1_ESM.zip › Supplemental/File S4.xlsx]

## Sheet: Sheet1
Source	ΔG°	z-score	p-class
DQ496099.1-33592-33622 Homo sapiens transferrin receptor (p90, CD71) (TFRC) gene, complete cds	-11.7	-4.66	0
S62908.1-1076-1129 gamma-aminobutyric acidA receptor alpha 3 subunit [human, fetal brain, mRNA, 1637 nt]	-23.3	-4.52	0			z-score
BC001854.2-2284-2335 Homo sapiens methionine adenosyltransferase II, alpha, mRNA (cDNA clone MGC-4537 IMAGE-3010820), complete cds	-23.7	-4.3	0		Upper whisker	2.83
X03655.1-931-1023 Human mRNA for granulocyte colony-stimulating factor (G-CSF) (pBRV-2)	-36.1	-4.02	0		3rd quartile	0.09
AADD01036532.1-c25137-25097 Homo sapiens chromosome 3 WGSA-36531 contig 36531 scaffold 66, whole genome shotgun sequence	-18	-3.78	0		Median	-0.92
BC001686.2-2508-2574 Homo sapiens methionine adenosyltransferase II, alpha, mRNA (cDNA clone MGC-2907 IMAGE-3010820), complete cds	-28.1	-3.76	0		1st quartile	-2.62
BC001686.2-1304-1368 Homo sapiens methionine adenosyltransferase II, alpha, mRNA (cDNA clone MGC-2907 IMAGE-3010820), complete cds	-28.1	-3.57	0		Lower whisker	-4.66
L43509.1-1988-2051 Homo sapiens methionine adenosyltransferase alpha subunit gene fragment	-26.3	-3.53	0		Nr. of data points	46
AC023509.42-c158050-157869 Homo sapiens 12 BAC RP11-793H13 (Roswell Park Cancer Institute Human BAC Library) complete sequence	-66	-3.51	0
S80743.1-84-123 Homo sapiens prion protein (PRNP) gene, partial cds	-19.2	-2.94	0.019802
BC001686.2-2616-2681 Homo sapiens methionine adenosyltransferase II, alpha, mRNA (cDNA clone MGC-2907 IMAGE-3010820), complete cds	-22.4	-2.83	0
M54968.1-1340-1388 Homo sapiens K-ras oncogene protein (KRAS) mRNA, complete cds	-5.2	-2.62	0.019802
M55514.1-896-1157 Human potassium channel (HPCN2) mRNA, complete cds	-71.8	-2.59	0.019802
X13710.1-946-1008 H.sapiens unspliced mRNA for glutathione peroxidase	-16.9	-2.57	0.00990099
AY128653.1-651-696 Homo sapiens clone HIST4H4 histone H4 gene, complete cds	-13	-2.39	0
AC131209.2-6785-6855 Homo sapiens 3 BAC RP11-241G18 (Roswell Park Cancer Institute Human BAC Library) complete sequence	-9.8	-1.77	0.049505
L21934.2-1243-1399 Homo sapiens acyl-coenzyme A- cholesterol acyltransferase mRNA, complete cds	-54.6	-1.7	0.0594059
BC011558.1-31-158 Homo sapiens nuclear factor (erythroid-derived 2)-like 2, mRNA (cDNA clone MGC-20033 IMAGE-4548874), complete cds	-58.6	-1.58	0.049505
M60515.1-145-312 Human acidic fibroblast growth factor mRNA, 5' end, clone lambda-MJ36	-58.8	-1.54	0.0594059
Y09188.1-1-35 H.sapiens mRNA for ferritin L-chain	-8.3	-1.22	0.0693069
AK292352.1-308-434 Homo sapiens cDNA FLJ78294 complete cds, highly similar to Homo sapiens ornithine decarboxylase 1 (ODC1), mRNA	-30.9	-1.15	0.128713
AF410902.1-3685-4037 Homo sapiens neurotrophin receptor tyrosine kinase type 2 (NTRK2) gene, promoter region and partial cds; alternatively spliced	-169.9	-1.1	0.138614
AF480891.2-120-178 Homo sapiens cyclin-dependent kinase inhibitor 1B (p27, Kip1) (CDKN1B) gene, complete cds	-24.3	-1.05	0.0990099
AC010145.10-67113-67436 Homo sapiens BAC clone RP11-355H10 from 2, complete sequence	-148.6	-0.79	0.217822
AC090559.7-c2975-2808 Homo sapiens chromosome 11, clone RP11-750H9, complete sequence	-71.4	-0.67	0.217822
BC000405.2-1511-1584 Homo sapiens small nuclear ribonucleoprotein polypeptide A, mRNA (cDNA clone MGC-8567 IMAGE-2822987), complete cds	-18.9	-0.54	0.237624
Y13440.1-13-215 Homo sapiens Rox gene, exon 1 and joined CDS	-71.2	-0.44	0.29703
AF022375.1-415-716 Homo sapiens vascular endothelial growth factor mRNA, complete cds	-149.2	-0.43	0.287129
K01918.1-1-523 Homo sapiens platelet-derived growth factor (PDGFB) gene, exon 1	-246	-0.41	0.316832
AF170802.6-30029-30114 Homo sapiens chromosome 8 clone GS1-13p3 map cen, complete sequence	-12.1	-0.28	0.376238
M74088.1-529-581 Human APC gene mRNA, complete cds	-5.1	-0.18	0.405941
AK300551.1-12-158 Homo sapiens cDNA FLJ50223 complete cds, highly similar to Sterol O-acyltransferase 1 (EC 2.3.1.26)	-135.8	-0.03	0.445545
AK300551.1-12-158 Homo sapiens cDNA FLJ50223 complete cds, highly similar to Sterol O-acyltransferase 1 (EC 2.3.1.26)	-135.8	0.036	0.475248
X78947.1-1179-1258 H.sapiens mRNA for connective tissue growth factor	-13.6	0.065	0.445545
M18895.1-303-367 Homo sapiens vimentin (VIM) gene, exon 9 and partial cds	-9.1	0.089	0.475248
AC132217.15-106569-106689 Homo sapiens chromosome 11, clone RP11-889I17, complete sequence	-42	0.145	0.485149
BC047752.1-1408-1444 Homo sapiens renin, mRNA (cDNA clone MGC-54147 IMAGE-5590211), complete cds	-3.5	0.341	0.564356
AL138805.8-c76141-75741 Human DNA sequence from clone RP5-1075G21 on chromosome 20, complete sequence	-109.1	0.475	0.643564
AJ331299.1-c203-76 Homo sapiens genomic sequence surrounding NotI site, clone NL4-AK2RS	-49.1	0.608	0.673267
AC010228.8-17300-17506 Homo sapiens chromosome 5 clone CTC-298B17, complete sequence	-46	0.718	0.762376
AF022224.1-24-393 Homo sapiens Bcl-2-binding protein (BAG-1) mRNA, complete cds	-182.4	0.789	0.742574
L47127.1-400-550 Homo sapiens connexin 32 (GJB1) gene, promoter region	-50.4	0.911	0.772277
X04431.1-477-973 Homo sapiens FGF gene, exon 1	-277	1.004	0.841584
M38217.1-1195-1308 Homo sapiens voltage-gated potassium channel (HGK5) gene, complete cds	-30.2	1.066	0.891089
S52686.1-274-488 HLA class III polymorphic region- HSP70-1=heat shock protein 70 {5' region} [human, PGF, WT49, WT51, Genomic, 488 nt]	-68.1	1.798	0.970297
X87949.1-10-255 H.sapiens mRNA for BiP protein	-83.2	2.834	0.990099
