# Supplementary material for: Expansion of the RNAStructuromeDB to include secondary structural data spanning the human protein-coding transcriptome
Source: Sci Rep. 2022 Aug 25;12:14515. doi: 10.1038/s41598-022-18699-3 (PMC9403969; doi:10.1038/s41598-022-18699-3)
Supplement: Supplementary file 1 — Supplementary Information. [file 41598_2022_18699_MOESM1_ESM.zip › Supplemental/File S5.xlsx]

## Sheet: All Transcriptome
ENST	5UTR_region	5UTR_Avg_ZS	CDS_region	CDS_Avg_ZS	3UTR_region	3UTR_Avg_ZS	5UTR_Avg_ZS	CDS_Avg_ZS	3UTR_Avg_ZS					0
ENST00000456793.2	1-55	0.793357	56-169	-0.0486399	170-442	-0.939207	0.793357	-0.0486399	-0.939207	0.793357	-0.0486399	-0.939207
ENST00000305738.10	1-26	-0.787792	27-407	-0.988028	408-1541	-1.3548	-0.787792	-0.988028	-1.3548	-0.787792	-0.988028	-1.3548
ENST00000566264.2	1-610	-0.916113	611-1291	-0.604624	1292-1833	-0.468154	-0.916113	-0.604624	-0.468154	-0.916113	-0.604624	-0.468154
ENST00000557267.1	1-109	0.59541	110-291	-0.0465614	0-0		0.59541	-0.0465614		0.59541	-0.0465614	0
ENST00000599368.5	1-337	-0.881146	338-665	-1.30681	0-0		-0.881146	-1.30681		-0.881146	-1.30681	0
ENST00000586224.5	1-128	-0.769662	129-470	-1.37845	471-543	-2.11272	-0.769662	-1.37845	-2.11272	-0.769662	-1.37845	-2.11272
ENST00000309061.12	1-22	-0.878659	23-1975	-0.752413	1976-2038	-1.8009	-0.878659	-0.752413	-1.8009	-0.878659	-0.752413	-1.8009
ENST00000366603.6	1-377	-0.820975	378-4316	-0.961232	4317-5946	-0.887538	-0.820975	-0.961232	-0.887538	-0.820975	-0.961232	-0.887538
ENST00000253270.13	1-77	-0.416989	78-1091	-0.68096	1092-1623	-1.07736	-0.416989	-0.68096	-1.07736	-0.416989	-0.68096	-1.07736
ENST00000524723.5	1-186	-1.04261	187-837	-0.939764	0-0		-1.04261	-0.939764		-1.04261	-0.939764	0
ENST00000596678.2	0-0		1-309	-0.918016	310-518	-0.502581		-0.918016	-0.502581	0	-0.918016	-0.502581
ENST00000346342.7	1-51	-1.87242	52-1386	-1.02541	1387-2409	-0.777236	-1.87242	-1.02541	-0.777236	-1.87242	-1.02541	-0.777236
ENST00000665583.1	1-227	-0.739787	228-1265	-0.775489	1266-1514	-0.390319	-0.739787	-0.775489	-0.390319	-0.739787	-0.775489	-0.390319
ENST00000551035.5	1-17	-1.622	18-1760	-0.680031	1761-2246	-1.58312	-1.622	-0.680031	-1.58312	-1.622	-0.680031	-1.58312
ENST00000396958.8	1-351	-1.39891	352-774	-0.548664	775-990	-0.475435	-1.39891	-0.548664	-0.475435	-1.39891	-0.548664	-0.475435
ENST00000244926.4	1-69	-0.475887	70-342	0.0180074	343-455	0.59068	-0.475887	0.0180074	0.59068	-0.475887	0.0180074	0.59068
ENST00000635880.1	1-99	-0.341693	100-1470	-0.997394	1471-1739	-2.78208	-0.341693	-0.997394	-2.78208	-0.341693	-0.997394	-2.78208
ENST00000262074.8	1-218	-1.12161	219-1400	-0.716521	1401-3316	-1.3185	-1.12161	-0.716521	-1.3185	-1.12161	-0.716521	-1.3185
ENST00000643006.1	1-204	-1.33904	205-1362	-0.80595	1363-4482	-0.611329	-1.33904	-0.80595	-0.611329	-1.33904	-0.80595	-0.611329
ENST00000524668.5	1-537	-0.978599	538-783	-1.37208	0-0		-0.978599	-1.37208		-0.978599	-1.37208	0
ENST00000630044.2	1-192	0.339798	193-354	-0.533444	0-0		0.339798	-0.533444		0.339798	-0.533444	0
ENST00000341298.3	1-136	-1.31738	137-415	-1.06744	416-486	-0.0987878	-1.31738	-1.06744	-0.0987878	-1.31738	-1.06744	-0.0987878
ENST00000423583.5	1-187	-0.793193	188-753	-0.304968	0-0		-0.793193	-0.304968		-0.793193	-0.304968	0
ENST00000340110.3	0-0		1-738	-1.48805	0-0			-1.48805		0	-1.48805	0
ENST00000396354.6	1-93	0.137921	94-1101	-0.462909	1102-3203	-1.29267	0.137921	-0.462909	-1.29267	0.137921	-0.462909	-1.29267
ENST00000599223.5	1-83	-0.659529	84-986	-0.855613	987-1055	-0.69814	-0.659529	-0.855613	-0.69814	-0.659529	-0.855613	-0.69814
ENST00000396652.1	1-713	-0.65323	714-1406	-1.16279	1407-2411	-0.829049	-0.65323	-1.16279	-0.829049	-0.65323	-1.16279	-0.829049
ENST00000373946.7	1-225	-0.424272	226-2868	-0.845042	2869-6327	-0.940899	-0.424272	-0.845042	-0.940899	-0.424272	-0.845042	-0.940899
ENST00000627489.1	1-84	-0.104236	85-324	-0.234749	0-0		-0.104236	-0.234749		-0.104236	-0.234749	0
ENST00000626701.1	1-54	-0.635175	55-417	-1.86844	418-617	-0.648627	-0.635175	-1.86844	-0.648627	-0.635175	-1.86844	-0.648627
ENST00000336230.10	1-168	-0.604964	169-1047	-0.249244	1048-1179	-0.52617	-0.604964	-0.249244	-0.52617	-0.604964	-0.249244	-0.52617
ENST00000512044.6	1-146	-0.875341	147-3524	-0.735681	3525-3758	-1.04035	-0.875341	-0.735681	-1.04035	-0.875341	-0.735681	-1.04035
ENST00000535702.6	1-364	-1.16131	365-3838	-0.980289	3839-3984	-1.20551	-1.16131	-0.980289	-1.20551	-1.16131	-0.980289	-1.20551
ENST00000557592.5	1-123	-0.871905	124-640	-0.782813	0-0		-0.871905	-0.782813		-0.871905	-0.782813	0
ENST00000236938.10	1-242	-0.727596	243-1373	-1.31151	1374-2341	-1.06347	-0.727596	-1.31151	-1.06347	-0.727596	-1.31151	-1.06347
ENST00000602822.5	1-53	-0.59286	54-1124	-0.845188	1125-2691	-0.872381	-0.59286	-0.845188	-0.872381	-0.59286	-0.845188	-0.872381
ENST00000505489.5	1-187	-0.910353	188-847	-0.941175	0-0		-0.910353	-0.941175		-0.910353	-0.941175	0
ENST00000009589.7	1-123	-0.697488	124-483	-1.12534	484-626	-1.34258	-0.697488	-1.12534	-1.34258	-0.697488	-1.12534	-1.34258
ENST00000644629.1	0-0		1-1133	-0.508972	1134-5310	-0.512221		-0.508972	-0.512221	0	-0.508972	-0.512221
ENST00000502418.1	0-0		1-1197	-0.896968	1198-1201	-1.23		-0.896968	-1.23	0	-0.896968	-1.23
ENST00000546246.2	1-319	-1.1039	320-856	-0.863521	857-1014	-0.679958	-1.1039	-0.863521	-0.679958	-1.1039	-0.863521	-0.679958
ENST00000673035.1	1-290	-0.0491161	291-1160	-0.833452	1161-2154	-0.923463	-0.0491161	-0.833452	-0.923463	-0.0491161	-0.833452	-0.923463
ENST00000612978.5	1-179	-1.17136	180-1220	-0.894626	1221-1334	-1.69349	-1.17136	-0.894626	-1.69349	-1.17136	-0.894626	-1.69349
ENST00000588349.6	1-162	-0.635478	163-543	-1.24233	0-0		-0.635478	-1.24233		-0.635478	-1.24233	0
ENST00000550503.1	0-0		1-698	-1.40362	0-0			-1.40362		0	-1.40362	0
ENST00000577245.1	0-0		1-384	-0.378897	0-0			-0.378897		0	-0.378897	0
ENST00000581540.5	1-111	-0.893777	112-438	-0.669191	439-668	-1.43121	-0.893777	-0.669191	-1.43121	-0.893777	-0.669191	-1.43121
ENST00000561006.5	0-0		1-270	-0.383324	271-483	-0.978687		-0.383324	-0.978687	0	-0.383324	-0.978687
ENST00000468073.5	1-168	-0.985963	169-1031	-1.05883	0-0		-0.985963	-1.05883		-0.985963	-1.05883	0
ENST00000371176.6	1-142	0.126141	143-1444	-0.848858	1445-1715	-0.978384	0.126141	-0.848858	-0.978384	0.126141	-0.848858	-0.978384
ENST00000376371.7	1-428	-0.406932	429-1529	-0.646701	1530-1801	-1.30488	-0.406932	-0.646701	-1.30488	-0.406932	-0.646701	-1.30488
ENST00000358738.3	1-391	-0.585836	392-2326	-0.927676	2327-4119	-0.906886	-0.585836	-0.927676	-0.906886	-0.585836	-0.927676	-0.906886
ENST00000533056.5	1-357	-1.50849	358-752	-0.900608	0-0		-1.50849	-0.900608		-1.50849	-0.900608	0
ENST00000396637.7	1-277	-0.651642	278-1508	-0.973863	0-0		-0.651642	-0.973863		-0.651642	-0.973863	0
ENST00000332029.3	1-176	1.52398	177-812	-0.315446	813-1247	-1.64827	1.52398	-0.315446	-1.64827	1.52398	-0.315446	-1.64827
ENST00000475821.2	1-290	-0.260497	291-825	-1.02473	0-0		-0.260497	-1.02473		-0.260497	-1.02473	0
ENST00000382927.3	1-201	-0.618363	202-1641	-0.280415	1642-2492	-0.625205	-0.618363	-0.280415	-0.625205	-0.618363	-0.280415	-0.625205
ENST00000405128.3	1-139	-0.405751	140-973	-0.885776	974-1122	-0.380715	-0.405751	-0.885776	-0.380715	-0.405751	-0.885776	-0.380715
ENST00000617767.4	1-195	-0.940812	196-1923	-0.998286	1924-3556	-1.1199	-0.940812	-0.998286	-1.1199	-0.940812	-0.998286	-1.1199
ENST00000487468.5	0-0		1-200	-1.27298	201-1038	-0.951035		-1.27298	-0.951035	0	-1.27298	-0.951035
ENST00000578318.1	0-0		1-191	-0.259685	192-688	-0.739182		-0.259685	-0.739182	0	-0.259685	-0.739182
ENST00000311925.7	1-137	-0.711335	138-434	-0.486946	435-683	-0.831618	-0.711335	-0.486946	-0.831618	-0.711335	-0.486946	-0.831618
ENST00000426824.7	1-159	1.15257	160-3618	-0.639404	3619-3930	-0.888297	1.15257	-0.639404	-0.888297	1.15257	-0.639404	-0.888297
ENST00000522284.5	1-376	-0.576155	377-1966	-0.836156	1967-2721	-0.914968	-0.576155	-0.836156	-0.914968	-0.576155	-0.836156	-0.914968
ENST00000511071.5	1-313	-0.135912	314-2887	-0.888684	2888-3273	-0.863236	-0.135912	-0.888684	-0.863236	-0.135912	-0.888684	-0.863236
ENST00000651159.1	0-0		1-627	-0.456827	0-0			-0.456827		0	-0.456827	0
ENST00000421586.5	0-0		1-1068	-1.14906	0-0			-1.14906		0	-1.14906	0
ENST00000265529.7	1-681	-0.0400222	682-3054	-0.754225	3055-3311	-1.52373	-0.0400222	-0.754225	-1.52373	-0.0400222	-0.754225	-1.52373
ENST00000341754.8	1-899	-1.07426	900-1748	-0.652434	1749-2341	-1.39907	-1.07426	-0.652434	-1.39907	-1.07426	-0.652434	-1.39907
ENST00000572169.6	1-198	-0.741136	199-927	-0.642865	928-1950	-1.8518	-0.741136	-0.642865	-1.8518	-0.741136	-0.642865	-1.8518
ENST00000407148.5	1-189	1.46445	190-2703	-0.470081	2704-2789	-1.26986	1.46445	-0.470081	-1.26986	1.46445	-0.470081	-1.26986
ENST00000252939.9	1-83	-1.13046	84-737	-0.667132	738-2260	-0.908546	-1.13046	-0.667132	-0.908546	-1.13046	-0.667132	-0.908546
ENST00000320683.7	0-0		1-449	-1.07228	450-717	-1.55197		-1.07228	-1.55197	0	-1.07228	-1.55197
ENST00000555329.1	0-0		1-373	-1.23582	374-563	-0.921309		-1.23582	-0.921309	0	-1.23582	-0.921309
ENST00000455053.5	0-0		1-255	-1.09972	256-573	-0.567131		-1.09972	-0.567131	0	-1.09972	-0.567131
ENST00000335281.8	1-406	-0.719826	407-622	-1.09489	623-3729	-0.591885	-0.719826	-1.09489	-0.591885	-0.719826	-1.09489	-0.591885
ENST00000373380.5	1-221	-0.33682	222-3725	-0.602326	3726-4379	-0.886017	-0.33682	-0.602326	-0.886017	-0.33682	-0.602326	-0.886017
ENST00000475784.1	1-182	-0.0658734	183-317	-0.372619	318-531	-1.10868	-0.0658734	-0.372619	-1.10868	-0.0658734	-0.372619	-1.10868
ENST00000367996.6	1-427	-1.12577	428-2941	-1.01188	2942-9777	-1.40018	-1.12577	-1.01188	-1.40018	-1.12577	-1.01188	-1.40018
ENST00000482309.5	1-90	-0.139685	91-210	-0.435103	211-1994	-0.747147	-0.139685	-0.435103	-0.747147	-0.139685	-0.435103	-0.747147
ENST00000545273.1	1-163	-0.022823	164-906	-0.50331	0-0		-0.022823	-0.50331		-0.022823	-0.50331	0
ENST00000426517.1	1-170	-0.314055	171-686	-0.901105	0-0		-0.314055	-0.901105		-0.314055	-0.901105	0
ENST00000461894.5	0-0		1-830	-1.16258	831-1628	-0.739973		-1.16258	-0.739973	0	-1.16258	-0.739973
ENST00000539721.5	1-91	-0.0866816	92-1549	-0.533371	1550-1786	-0.576055	-0.0866816	-0.533371	-0.576055	-0.0866816	-0.533371	-0.576055
ENST00000417012.5	1-301	0.308537	302-1870	-0.670129	1871-3021	-0.898796	0.308537	-0.670129	-0.898796	0.308537	-0.670129	-0.898796
ENST00000322191.10	1-150	-1.2181	151-1095	-0.630088	1096-2513	-1.03195	-1.2181	-0.630088	-1.03195	-1.2181	-0.630088	-1.03195
ENST00000482242.5	1-235	-1.02568	236-586	-0.630611	587-771	-0.932294	-1.02568	-0.630611	-0.932294	-1.02568	-0.630611	-0.932294
ENST00000641148.1	1-658	-1.2288	659-808	-0.880138	809-2692	-0.756478	-1.2288	-0.880138	-0.756478	-1.2288	-0.880138	-0.756478
ENST00000388781.8	1-89	0.170118	90-5375	-0.66378	5376-5861	-0.84438	0.170118	-0.66378	-0.84438	0.170118	-0.66378	-0.84438
ENST00000453707.6	1-253	-0.343456	254-913	-1.63662	914-998	-0.205424	-0.343456	-1.63662	-0.205424	-0.343456	-1.63662	-0.205424
ENST00000431597.5	1-392	-0.554058	393-580	-1.42361	0-0		-0.554058	-1.42361		-0.554058	-1.42361	0
ENST00000389995.4	1-104	-0.714966	105-512	-1.02194	513-865	-0.177181	-0.714966	-1.02194	-0.177181	-0.714966	-1.02194	-0.177181
ENST00000471885.5	1-195	-0.800288	196-756	-0.287095	757-764	-0.209787	-0.800288	-0.287095	-0.209787	-0.800288	-0.287095	-0.209787
ENST00000602787.6	1-83	0.149437	84-500	-0.653426	501-571	-0.989077	0.149437	-0.653426	-0.989077	0.149437	-0.653426	-0.989077
ENST00000366159.8	1-34	-0.985907	35-691	-0.830046	692-1339	-1.28386	-0.985907	-0.830046	-1.28386	-0.985907	-0.830046	-1.28386
ENST00000455118.5	0-0		1-245	0.265394	246-784	-0.957024		0.265394	-0.957024	0	0.265394	-0.957024
ENST00000421775.6	0-0		1-825	-0.973514	0-0			-0.973514		0	-0.973514	0
ENST00000520281.5	0-0		1-960	-0.74449	961-969	0.831481		-0.74449	0.831481	0	-0.74449	0.831481
ENST00000528206.1	0-0		1-171	-1.08401	172-1543	-0.836863		-1.08401	-0.836863	0	-1.08401	-0.836863
ENST00000437030.5	1-367	-0.962771	368-566	-0.874348	0-0		-0.962771	-0.874348		-0.962771	-0.874348	0
ENST00000497864.5	1-128	-1.05934	129-802	-1.37187	0-0		-1.05934	-1.37187		-1.05934	-1.37187	0
ENST00000531053.5	1-153	-1.06556	154-753	-0.78215	754-853	-0.598655	-1.06556	-0.78215	-0.598655	-1.06556	-0.78215	-0.598655
ENST00000558999.5	1-45	-1.20499	46-456	-0.964723	457-653	-0.594718	-1.20499	-0.964723	-0.594718	-1.20499	-0.964723	-0.594718
ENST00000226413.4	1-25	-2.65867	26-1012	-0.993569	1013-2164	-1.15307	-2.65867	-0.993569	-1.15307	-2.65867	-0.993569	-1.15307
ENST00000409523.1	1-338	-1.52759	339-719	-0.928984	720-747	-0.684495	-1.52759	-0.928984	-0.684495	-1.52759	-0.928984	-0.684495
ENST00000649771.1	1-642	-0.509072	643-1821	-0.718477	1822-3114	-0.627089	-0.509072	-0.718477	-0.627089	-0.509072	-0.718477	-0.627089
ENST00000289957.3	1-181	-0.612181	182-1558	-0.670728	1559-2347	-0.577827	-0.612181	-0.670728	-0.577827	-0.612181	-0.670728	-0.577827
ENST00000502805.1	1-234	-0.145074	235-420	-1.45632	421-731	-0.422722	-0.145074	-1.45632	-0.422722	-0.145074	-1.45632	-0.422722
ENST00000444574.1	0-0		1-1108	-0.311638	1109-1590	-1.05461		-0.311638	-1.05461	0	-0.311638	-1.05461
ENST00000394779.7	1-245	-0.689362	246-4463	-0.809946	4464-5060	-0.273987	-0.689362	-0.809946	-0.273987	-0.689362	-0.809946	-0.273987
ENST00000257245.9	1-142	-1.07857	143-415	-0.907435	416-668	-2.68793	-1.07857	-0.907435	-2.68793	-1.07857	-0.907435	-2.68793
ENST00000409468.1	1-58	-0.697897	59-364	-0.620356	365-570	-0.298319	-0.697897	-0.620356	-0.298319	-0.697897	-0.620356	-0.298319
ENST00000488863.5	1-362	-0.305122	363-783	-0.956033	0-0		-0.305122	-0.956033		-0.305122	-0.956033	0
ENST00000564092.1	1-302	-1.13084	303-578	-1.42936	0-0		-1.13084	-1.42936		-1.13084	-1.42936	0
ENST00000659760.1	1-142	-1.40861	143-640	-0.436802	641-2081	-0.932861	-1.40861	-0.436802	-0.932861	-1.40861	-0.436802	-0.932861
ENST00000465566.2	0-0		1-503	-0.685391	0-0			-0.685391		0	-0.685391	0
ENST00000543589.5	1-29	-0.956174	30-512	-0.653881	513-632	-1.9882	-0.956174	-0.653881	-1.9882	-0.956174	-0.653881	-1.9882
ENST00000317551.12	1-72	-0.36772	73-1251	-0.885344	1252-2507	-1.02731	-0.36772	-0.885344	-1.02731	-0.36772	-0.885344	-1.02731
ENST00000454738.5	1-90	-0.608449	91-609	-0.736482	610-1374	-1.27344	-0.608449	-0.736482	-1.27344	-0.608449	-0.736482	-1.27344
ENST00000650632.1	1-634	-0.687709	635-5029	-0.954446	5030-7786	-0.845883	-0.687709	-0.954446	-0.845883	-0.687709	-0.954446	-0.845883
ENST00000528110.5	1-5	-0.124833	6-317	0.0641663	318-829	-0.910038	-0.124833	0.0641663	-0.910038	-0.124833	0.0641663	-0.910038
ENST00000393723.2	1-8	-1.05842	2153-09-01	-1.04918	2154-2174	-0.90663	-1.05842	-1.04918	-0.90663	-1.05842	-1.04918	-0.90663
ENST00000279451.9	1-442	-0.556921	443-3049	-0.789988	3050-4244	-0.693216	-0.556921	-0.789988	-0.693216	-0.556921	-0.789988	-0.693216
ENST00000640768.1	1-213	-1.1868	214-606	-0.0813708	607-1722	-0.935344	-1.1868	-0.0813708	-0.935344	-1.1868	-0.0813708	-0.935344
ENST00000527106.5	1-269	-0.760089	270-1349	-0.733117	1350-2211	-1.31347	-0.760089	-0.733117	-1.31347	-0.760089	-0.733117	-1.31347
ENST00000409635.5	1-436	-0.887591	437-1780	-0.647114	1781-2109	0.12508	-0.887591	-0.647114	0.12508	-0.887591	-0.647114	0.12508
ENST00000597808.5	1-171	-2.18734	172-570	-0.200438	0-0		-2.18734	-0.200438		-2.18734	-0.200438	0
ENST00000546900.1	1-184	-0.809201	185-523	-0.821124	0-0		-0.809201	-0.821124		-0.809201	-0.821124	0
ENST00000367938.1	1-329	-0.793869	330-1031	-0.730461	1032-1153	-1.50653	-0.793869	-0.730461	-1.50653	-0.793869	-0.730461	-1.50653
ENST00000530186.1	0-0		1-206	-0.772641	207-352	-0.59382		-0.772641	-0.59382	0	-0.772641	-0.59382
ENST00000575156.5	1-9	-1.15262	10-1128	-0.683009	1129-2073	-1.84295	-1.15262	-0.683009	-1.84295	-1.15262	-0.683009	-1.84295
ENST00000602662.1	1-150	-0.00106319	151-696	-0.752584	697-1623	-1.21345	-0.00106319	-0.752584	-1.21345	-0.00106319	-0.752584	-1.21345
ENST00000442430.1	1-457	-0.702571	458-892	-1.20068	0-0		-0.702571	-1.20068		-0.702571	-1.20068	0
ENST00000344034.5	1-169	-0.875097	170-1810	-1.09462	1811-2210	-1.12406	-0.875097	-1.09462	-1.12406	-0.875097	-1.09462	-1.12406
ENST00000613626.4	1-2124	-1.19247	2125-3099	-0.644917	0-0		-1.19247	-0.644917		-1.19247	-0.644917	0
ENST00000555681.1	1-185	-2.12063	186-618	-1.83562	0-0		-2.12063	-1.83562		-2.12063	-1.83562	0
ENST00000398238.8	1-107	-0.899046	108-2342	-0.704404	2343-3983	-1.01128	-0.899046	-0.704404	-1.01128	-0.899046	-0.704404	-1.01128
ENST00000176643.11	1-221	-1.249	222-1679	-0.67236	1680-3703	-1.19225	-1.249	-0.67236	-1.19225	-1.249	-0.67236	-1.19225
ENST00000510651.5	1-58	-1.37388	59-580	-1.00222	0-0		-1.37388	-1.00222		-1.37388	-1.00222	0
ENST00000440963.1	0-0		1-357	-0.552109	358-575	-1.75224		-0.552109	-1.75224	0	-0.552109	-1.75224
ENST00000265081.7	1-76	-0.162478	77-3490	-0.903715	3491-4443	-1.20445	-0.162478	-0.903715	-1.20445	-0.162478	-0.903715	-1.20445
ENST00000311481.11	1-41	0.403361	42-647	-1.17699	648-1901	-1.54925	0.403361	-1.17699	-1.54925	0.403361	-1.17699	-1.54925
ENST00000587819.5	1-215	-0.562968	216-677	-0.712655	0-0		-0.562968	-0.712655		-0.562968	-0.712655	0
ENST00000541991.5	1-657	-1.39822	658-1275	-0.691546	1276-1921	-1.0711	-1.39822	-0.691546	-1.0711	-1.39822	-0.691546	-1.0711
ENST00000429617.5	1-167	-0.570214	168-834	-0.38071	0-0		-0.570214	-0.38071		-0.570214	-0.38071	0
ENST00000356815.4	1-20	-0.784162	21-446	-0.585535	447-502	0.197818	-0.784162	-0.585535	0.197818	-0.784162	-0.585535	0.197818
ENST00000342203.7	1-264	-1.74119	265-2109	-0.874774	2110-5835	-0.803214	-1.74119	-0.874774	-0.803214	-1.74119	-0.874774	-0.803214
ENST00000518068.5	1-197	-0.141881	198-1010	-0.31168	1011-2744	-0.772206	-0.141881	-0.31168	-0.772206	-0.141881	-0.31168	-0.772206
ENST00000492145.1	1-299	-0.858277	300-609	-0.437983	0-0		-0.858277	-0.437983		-0.858277	-0.437983	0
ENST00000374007.5	1-784	-0.993946	785-1267	-0.490208	1268-3715	-0.730655	-0.993946	-0.490208	-0.730655	-0.993946	-0.490208	-0.730655
ENST00000464640.5	0-0		1-609	-0.760043	610-812	-1.24397		-0.760043	-1.24397	0	-0.760043	-1.24397
ENST00000594126.1	1-242	-0.422839	243-359	0.366396	0-0		-0.422839	0.366396		-0.422839	0.366396	0
ENST00000399804.5	1-383	-0.164522	384-3761	-1.25701	3762-4127	-0.466649	-0.164522	-1.25701	-0.466649	-0.164522	-1.25701	-0.466649
ENST00000395159.7	1-443	-0.555207	444-713	-0.605701	714-1252	-0.665809	-0.555207	-0.605701	-0.665809	-0.555207	-0.605701	-0.665809
ENST00000542664.3	1-731	-0.853549	732-2147	-0.578727	2148-5429	-0.861054	-0.853549	-0.578727	-0.861054	-0.853549	-0.578727	-0.861054
ENST00000673980.1	0-0		1-1487	-1.39593	1488-1893	-0.419996		-1.39593	-0.419996	0	-1.39593	-0.419996
ENST00000648151.1	1-230	-0.304545	231-4070	-0.802658	4071-4188	-0.495113	-0.304545	-0.802658	-0.495113	-0.304545	-0.802658	-0.495113
ENST00000620985.4	1-169	-0.12471	170-4939	-0.698358	4940-6754	-1.32303	-0.12471	-0.698358	-1.32303	-0.12471	-0.698358	-1.32303
ENST00000395782.5	1-67	-0.285517	68-667	-1.07835	668-895	-1.01385	-0.285517	-1.07835	-1.01385	-0.285517	-1.07835	-1.01385
ENST00000534839.1	1-458	-1.44125	459-734	-0.844465	0-0		-1.44125	-0.844465		-1.44125	-0.844465	0
ENST00000543337.1	1-65	0.724692	66-323	-0.0812474	324-501	-0.732578	0.724692	-0.0812474	-0.732578	0.724692	-0.0812474	-0.732578
ENST00000422900.1	0-0		1-594	-0.517269	595-1174	-0.67898		-0.517269	-0.67898	0	-0.517269	-0.67898
ENST00000557921.2	1-75	-2.98503	76-946	-1.19309	0-0		-2.98503	-1.19309		-2.98503	-1.19309	0
ENST00000366570.4	1-159	-1.1844	160-1782	-1.10133	1783-1799	-0.421753	-1.1844	-1.10133	-0.421753	-1.1844	-1.10133	-0.421753
ENST00000567009.5	0-0		1-715	-1.36566	0-0			-1.36566		0	-1.36566	0
ENST00000504417.1	0-0		1989-01-01	-0.345894	90-227	-0.512259		-0.345894	-0.512259	0	-0.345894	-0.512259
ENST00000435268.1	1-109	-0.513649	110-574	-0.609464	575-582	-0.475772	-0.513649	-0.609464	-0.475772	-0.513649	-0.609464	-0.475772
ENST00000317905.10	1-125	-0.345094	126-3101	-0.833042	3102-3669	-1.22731	-0.345094	-0.833042	-1.22731	-0.345094	-0.833042	-1.22731
ENST00000569691.2	1-274	-0.499832	275-640	-0.271958	641-868	-1.05725	-0.499832	-0.271958	-1.05725	-0.499832	-0.271958	-1.05725
ENST00000544905.1	0-0		1-283	-1.33132	284-562	-1.35294		-1.33132	-1.35294	0	-1.33132	-1.35294
ENST00000626539.3	1-219	-1.03181	220-1962	-0.594668	1963-3840	-0.809415	-1.03181	-0.594668	-0.809415	-1.03181	-0.594668	-0.809415
ENST00000642626.1	0-0		1-865	-1.47958	866-1150	1.01931		-1.47958	1.01931	0	-1.47958	1.01931
ENST00000525048.5	0-0		1-197	-0.421404	198-534	-0.544821		-0.421404	-0.544821	0	-0.421404	-0.544821
ENST00000380629.7	1-77	0.831078	78-737	-0.360878	738-3452	-1.02218	0.831078	-0.360878	-1.02218	0.831078	-0.360878	-1.02218
ENST00000532485.6	1-59	0.905873	60-863	-0.909715	864-7333	-1.05697	0.905873	-0.909715	-1.05697	0.905873	-0.909715	-1.05697
ENST00000459660.5	1-102	0.301419	103-279	0.0664239	280-1909	-0.405588	0.301419	0.0664239	-0.405588	0.301419	0.0664239	-0.405588
ENST00000550615.5	1-76	-0.258851	77-259	-1.07981	260-1348	-0.676036	-0.258851	-1.07981	-0.676036	-0.258851	-1.07981	-0.676036
ENST00000597415.5	1-382	0.0370737	383-874	-0.488311	0-0		0.0370737	-0.488311		0.0370737	-0.488311	0
ENST00000396521.3	1-20	0.226009	21-515	-0.444805	516-768	0.0512123	0.226009	-0.444805	0.0512123	0.226009	-0.444805	0.0512123
ENST00000588412.5	0-0		1-857	-0.864508	858-2071	-1.14937		-0.864508	-1.14937	0	-0.864508	-1.14937
ENST00000576390.5	1-64	1.29452	65-385	-0.247548	386-439	-1.22318	1.29452	-0.247548	-1.22318	1.29452	-0.247548	-1.22318
ENST00000637130.1	1-70	-0.200917	71-598	-0.948118	599-3158	-1.28977	-0.200917	-0.948118	-1.28977	-0.200917	-0.948118	-1.28977
ENST00000644172.2	1-140	0.0300297	141-315	-0.235149	0-0		0.0300297	-0.235149		0.0300297	-0.235149	0
ENST00000432422.7	1-242	-0.725667	243-591	-1.02414	0-0		-0.725667	-1.02414		-0.725667	-1.02414	0
ENST00000554914.1	1-91	-0.116616	92-1414	-0.856131	1415-1753	-0.945879	-0.116616	-0.856131	-0.945879	-0.116616	-0.856131	-0.945879
ENST00000337843.7	1-34	-1.06981	35-871	-0.827745	872-2893	-1.48558	-1.06981	-0.827745	-1.48558	-1.06981	-0.827745	-1.48558
ENST00000373381.8	1-177	-0.430595	178-11073	-0.769957	11074-13698	-1.22278	-0.430595	-0.769957	-1.22278	-0.430595	-0.769957	-1.22278
ENST00000645142.1	1-177	0.58142	178-747	-0.471257	748-2458	-1.16988	0.58142	-0.471257	-1.16988	0.58142	-0.471257	-1.16988
ENST00000662604.1	1-123	-2.29689	124-2322	-0.918122	2323-2782	-0.912307	-2.29689	-0.918122	-0.912307	-2.29689	-0.918122	-0.912307
ENST00000296273.6	1-223	-0.280444	224-1315	-0.777395	1316-1384	-0.705866	-0.280444	-0.777395	-0.705866	-0.280444	-0.777395	-0.705866
ENST00000467486.5	0-0		1-1333	-0.886655	1334-2116	-1.13858		-0.886655	-1.13858	0	-0.886655	-1.13858
ENST00000619151.4	1-975	-0.465493	976-1530	-0.866854	0-0		-0.465493	-0.866854		-0.465493	-0.866854	0
ENST00000335510.7	1-42	-0.753226	43-279	-0.760183	280-321	-1.35806	-0.753226	-0.760183	-1.35806	-0.753226	-0.760183	-1.35806
ENST00000303212.2	1-364	-0.431925	365-958	-0.173488	959-1109	0.525583	-0.431925	-0.173488	0.525583	-0.431925	-0.173488	0.525583
ENST00000375802.7	1-42	-0.64513	43-528	-0.622335	529-617	-0.477657	-0.64513	-0.622335	-0.477657	-0.64513	-0.622335	-0.477657
ENST00000359982.8	1-146	-2.00687	147-1316	-1.41536	1317-1811	-0.966335	-2.00687	-1.41536	-0.966335	-2.00687	-1.41536	-0.966335
ENST00000611340.5	1-141	-0.874481	142-723	-1.05583	724-2786	-0.690479	-0.874481	-1.05583	-0.690479	-0.874481	-1.05583	-0.690479
ENST00000323584.10	1-20	-0.704692	21-3302	-0.693618	3303-5459	-0.932573	-0.704692	-0.693618	-0.932573	-0.704692	-0.693618	-0.932573
ENST00000620645.1	1-55	-0.664221	56-922	-0.553395	923-1014	-1.85516	-0.664221	-0.553395	-1.85516	-0.664221	-0.553395	-1.85516
ENST00000616147.4	1-1172	-1.2874	1173-2657	-0.534652	2658-4377	-1.33311	-1.2874	-0.534652	-1.33311	-1.2874	-0.534652	-1.33311
ENST00000524435.1	1-323	0.119341	324-638	-1.17799	639-750	-0.722948	0.119341	-1.17799	-0.722948	0.119341	-1.17799	-0.722948
ENST00000596123.1	1-170	-0.166162	171-580	-0.60949	0-0		-0.166162	-0.60949		-0.166162	-0.60949	0
ENST00000496259.5	1-44	-0.45169	45-3239	-1.02785	3240-3763	-1.02504	-0.45169	-1.02785	-1.02504	-0.45169	-1.02785	-1.02504
ENST00000481392.1	0-0		1-453	-1.2127	454-564	-0.895791		-1.2127	-0.895791	0	-1.2127	-0.895791
ENST00000458650.6	1-41	-0.967205	42-650	-0.893333	651-756	-1.8958	-0.967205	-0.893333	-1.8958	-0.967205	-0.893333	-1.8958
ENST00000415301.1	0-0		1-226	-0.318147	227-550	-0.333655		-0.318147	-0.333655	0	-0.318147	-0.333655
ENST00000645009.1	1-260	-1.59963	261-548	-1.0148	0-0		-1.59963	-1.0148		-1.59963	-1.0148	0
ENST00000541279.1	1-17	-1.22106	18-470	-0.960495	471-764	-0.256583	-1.22106	-0.960495	-0.256583	-1.22106	-0.960495	-0.256583
ENST00000306103.3	1-151	-0.702443	152-1618	-0.792069	1619-1964	-0.246439	-0.702443	-0.792069	-0.246439	-0.702443	-0.792069	-0.246439
ENST00000309383.6	1-446	-1.69635	447-2783	-0.926832	2784-3277	-1.34781	-1.69635	-0.926832	-1.34781	-1.69635	-0.926832	-1.34781
ENST00000325203.9	1-475	-0.829787	476-1966	-0.555009	1967-5416	-0.666422	-0.829787	-0.555009	-0.666422	-0.829787	-0.555009	-0.666422
ENST00000394519.5	1-248	-0.475004	249-1673	-1.13312	1674-4173	-1.10519	-0.475004	-1.13312	-1.10519	-0.475004	-1.13312	-1.10519
ENST00000529535.1	0-0		1-1331	-1.05298	1332-1843	-1.11756		-1.05298	-1.11756	0	-1.05298	-1.11756
ENST00000592761.2	1-318	-1.6188	319-648	-1.14608	649-2433	-1.05109	-1.6188	-1.14608	-1.05109	-1.6188	-1.14608	-1.05109
ENST00000648042.1	0-0		1958-01-01	-0.941435	1959-2771	-1.14161		-0.941435	-1.14161	0	-0.941435	-1.14161
ENST00000293971.10	1-94	-0.321779	95-1324	-0.496785	1325-1459	0.0548776	-0.321779	-0.496785	0.0548776	-0.321779	-0.496785	0.0548776
ENST00000264779.6	1-10	0.40225	11-1453	-0.723442	1454-1786	-1.49105	0.40225	-0.723442	-1.49105	0.40225	-0.723442	-1.49105
ENST00000445741.6	1-77	-1.0639	78-284	-0.655726	285-1459	-1.04458	-1.0639	-0.655726	-1.04458	-1.0639	-0.655726	-1.04458
ENST00000673893.1	0-0		1-132	-0.450672	133-411	-0.610603		-0.450672	-0.610603	0	-0.450672	-0.610603
ENST00000329454.2	1-68	-0.326559	69-578	-1.07766	579-3039	-1.28212	-0.326559	-1.07766	-1.28212	-0.326559	-1.07766	-1.28212
ENST00000419752.3	1-106	-2.13196	107-694	-0.868312	695-2002	-0.73821	-2.13196	-0.868312	-0.73821	-2.13196	-0.868312	-0.73821
ENST00000382850.8	1-113	-0.223628	114-2981	-0.539747	2982-8251	-0.74897	-0.223628	-0.539747	-0.74897	-0.223628	-0.539747	-0.74897
ENST00000440815.7	1-157	-1.7909	158-724	-1.03504	725-920	-0.904839	-1.7909	-1.03504	-0.904839	-1.7909	-1.03504	-0.904839
ENST00000482047.1	1-165	-3.35602	166-565	-1.87096	0-0		-3.35602	-1.87096		-3.35602	-1.87096	0
ENST00000648109.1	1-222	-1.2193	223-531	-1.50541	532-3072	-0.849454	-1.2193	-1.50541	-0.849454	-1.2193	-1.50541	-0.849454
ENST00000526468.1	1-116	-1.42851	117-690	-1.07689	0-0		-1.42851	-1.07689		-1.42851	-1.07689	0
ENST00000292431.5	1-199	-1.27694	200-1783	-0.912284	1784-4524	-1.62112	-1.27694	-0.912284	-1.62112	-1.27694	-0.912284	-1.62112
ENST00000480959.6	1-235	-0.617256	236-583	-0.790537	0-0		-0.617256	-0.790537		-0.617256	-0.790537	0
ENST00000368913.7	1-129	-1.21457	130-3018	-1.00527	3019-3817	-1.0619	-1.21457	-1.00527	-1.0619	-1.21457	-1.00527	-1.0619
ENST00000545076.5	1-537	-0.775945	538-2808	-0.704771	2809-3190	0.257319	-0.775945	-0.704771	0.257319	-0.775945	-0.704771	0.257319
ENST00000393655.4	1-21	-0.773033	22-1404	-0.582396	1405-5631	-0.8953	-0.773033	-0.582396	-0.8953	-0.773033	-0.582396	-0.8953
ENST00000304581.8	1-100	-2.466	101-1063	-1.50986	1064-1424	-1.81588	-2.466	-1.50986	-1.81588	-2.466	-1.50986	-1.81588
ENST00000419189.1	0-0		1-355	-1.10832	356-947	-1.24068		-1.10832	-1.24068	0	-1.10832	-1.24068
ENST00000396901.5	1-574	-0.837621	575-1516	-1.01473	1517-1834	-2.73158	-0.837621	-1.01473	-2.73158	-0.837621	-1.01473	-2.73158
ENST00000421783.1	1-187	-0.780032	188-464	-0.379493	0-0		-0.780032	-0.379493		-0.780032	-0.379493	0
ENST00000342310.7	1-383	-0.106411	384-1532	-0.695333	1533-3545	-1.49533	-0.106411	-0.695333	-1.49533	-0.106411	-0.695333	-1.49533
ENST00000646297.1	0-0		1-285	-0.587326	286-1101	-0.882395		-0.587326	-0.882395	0	-0.587326	-0.882395
ENST00000262306.11	1-38	-0.455288	39-524	-0.794401	525-582	-0.788171	-0.455288	-0.794401	-0.788171	-0.455288	-0.794401	-0.788171
ENST00000455750.6	1-256	-0.235643	257-537	-1.28357	0-0		-0.235643	-1.28357		-0.235643	-1.28357	0
ENST00000506501.1	1-86	0.669351	87-803	-0.791582	804-912	-0.94361	0.669351	-0.791582	-0.94361	0.669351	-0.791582	-0.94361
ENST00000507689.1	1-87	-0.60633	88-549	-0.819348	0-0		-0.60633	-0.819348		-0.60633	-0.819348	0
ENST00000565419.2	0-0		1-834	-0.625913	0-0			-0.625913		0	-0.625913	0
ENST00000555792.1	0-0		1-456	-0.880141	457-577	-0.11264		-0.880141	-0.11264	0	-0.880141	-0.11264
ENST00000513999.5	1-369	-0.953227	370-1761	-0.788231	1762-1890	-0.307593	-0.953227	-0.788231	-0.307593	-0.953227	-0.788231	-0.307593
ENST00000613735.4	1-202	-2.49815	203-1276	-1.46861	1277-2836	-1.52229	-2.49815	-1.46861	-1.52229	-2.49815	-1.46861	-1.52229
ENST00000564297.5	1-73	-2.42849	74-286	-1.01307	287-499	0.122726	-2.42849	-1.01307	0.122726	-2.42849	-1.01307	0.122726
ENST00000241124.11	1-553	-0.510058	554-1339	-1.08777	1340-2072	-0.79936	-0.510058	-1.08777	-0.79936	-0.510058	-1.08777	-0.79936
ENST00000369923.4	1-11	-1.42926	12-1622	-0.804822	1623-1882	-1.38317	-1.42926	-0.804822	-1.38317	-1.42926	-0.804822	-1.38317
ENST00000433832.2	1-201	-0.458176	202-474	-0.8251	475-945	-0.696546	-0.458176	-0.8251	-0.696546	-0.458176	-0.8251	-0.696546
ENST00000308423.7	1-145	-0.0850684	146-2437	-0.904339	2438-4011	-1.23957	-0.0850684	-0.904339	-1.23957	-0.0850684	-0.904339	-1.23957
ENST00000444771.5	1-493	-1.08803	494-760	0.437677	0-0		-1.08803	0.437677		-1.08803	0.437677	0
ENST00000612760.1	1-258	-2.01407	259-735	-1.41609	736-1284	-0.890237	-2.01407	-1.41609	-0.890237	-2.01407	-1.41609	-0.890237
ENST00000373670.5	1-601	-0.907614	602-4177	-0.897039	4178-9248	-0.947574	-0.907614	-0.897039	-0.947574	-0.907614	-0.897039	-0.947574
ENST00000531256.1	1-37	-0.701946	38-551	-0.877668	0-0		-0.701946	-0.877668		-0.701946	-0.877668	0
ENST00000409726.5	1-180	-1.35566	181-561	-0.947185	562-734	-1.75055	-1.35566	-0.947185	-1.75055	-1.35566	-0.947185	-1.75055
ENST00000588857.5	1-174	-0.463643	175-1179	-0.673602	1180-1555	-1.03539	-0.463643	-0.673602	-1.03539	-0.463643	-0.673602	-1.03539
ENST00000357271.9	1-31	0.219863	32-1678	-0.821643	1679-2050	-0.456443	0.219863	-0.821643	-0.456443	0.219863	-0.821643	-0.456443
ENST00000284617.7	1-184	-0.655869	185-997	-0.462096	998-5217	-0.674527	-0.655869	-0.462096	-0.674527	-0.655869	-0.462096	-0.674527
ENST00000511581.5	1-251	0.684998	252-785	-0.643396	0-0		0.684998	-0.643396		0.684998	-0.643396	0
ENST00000510609.5	1-183	-1.12086	184-567	-0.576186	568-5908	-0.94518	-1.12086	-0.576186	-0.94518	-1.12086	-0.576186	-0.94518
ENST00000542214.2	1-124	-0.501696	125-511	-1.64822	512-768	-0.539186	-0.501696	-1.64822	-0.539186	-0.501696	-1.64822	-0.539186
ENST00000650721.1	1-27	-0.31148	28-1125	-1.1024	1126-2862	-1.22856	-0.31148	-1.1024	-1.22856	-0.31148	-1.1024	-1.22856
ENST00000328747.11	1-199	-0.597859	200-1960	-0.114633	1961-3210	-0.582536	-0.597859	-0.114633	-0.582536	-0.597859	-0.114633	-0.582536
ENST00000284551.11	1-274	0.525402	275-1681	-0.641965	1682-2710	-1.27998	0.525402	-0.641965	-1.27998	0.525402	-0.641965	-1.27998
ENST00000565054.5	1-433	-1.13891	434-912	-0.900985	0-0		-1.13891	-0.900985		-1.13891	-0.900985	0
ENST00000442468.1	1-58	-0.602748	59-1031	-0.725397	0-0		-0.602748	-0.725397		-0.602748	-0.725397	0
ENST00000585512.5	1-451	-1.30716	452-562	-0.808203	0-0		-1.30716	-0.808203		-1.30716	-0.808203	0
ENST00000590329.5	1-105	-0.254033	106-939	-0.634295	940-958	0.163965	-0.254033	-0.634295	0.163965	-0.254033	-0.634295	0.163965
ENST00000621703.4	1-403	-1.27666	404-613	-0.621443	614-2812	-0.736185	-1.27666	-0.621443	-0.736185	-1.27666	-0.621443	-0.736185
ENST00000557129.5	1-252	-0.774063	253-572	-0.513301	0-0		-0.774063	-0.513301		-0.774063	-0.513301	0
ENST00000389887.9	1-2496	-0.808218	2497-3438	-1.18119	3439-3566	-0.785792	-0.808218	-1.18119	-0.785792	-0.808218	-1.18119	-0.785792
ENST00000617001.1	1-101	-1.02401	102-1328	-0.998041	1329-1900	-0.818027	-1.02401	-0.998041	-0.818027	-1.02401	-0.998041	-0.818027
ENST00000449097.1	1-118	-0.5584	119-311	-0.742245	0-0		-0.5584	-0.742245		-0.5584	-0.742245	0
ENST00000349880.8	1-330	-0.616058	331-7620	-0.932486	7621-10960	-0.750516	-0.616058	-0.932486	-0.750516	-0.616058	-0.932486	-0.750516
ENST00000379697.7	1-149	-0.612098	150-1811	-0.774094	1812-1944	-1.21371	-0.612098	-0.774094	-1.21371	-0.612098	-0.774094	-1.21371
ENST00000313616.5	1-136	-0.300747	137-2035	-0.750039	2036-2043	1.513	-0.300747	-0.750039	1.513	-0.300747	-0.750039	1.513
ENST00000376681.7	0-0		1-557	-1.10423	558-3371	-0.941533		-1.10423	-0.941533	0	-1.10423	-0.941533
ENST00000621595.1	0-0		1-312	-0.735954	0-0			-0.735954		0	-0.735954	0
ENST00000438880.5	1-59	-1.07583	60-563	-1.6839	0-0		-1.07583	-1.6839		-1.07583	-1.6839	0
ENST00000295824.14	1-199	-1.42858	200-2701	-0.964391	2702-2860	-0.724504	-1.42858	-0.964391	-0.724504	-1.42858	-0.964391	-0.724504
ENST00000478349.7	1-224	-1.41698	225-1086	-0.674199	0-0		-1.41698	-0.674199		-1.41698	-0.674199	0
ENST00000526875.1	0-0		1-1222	-0.726788	1223-1445	-0.712271		-0.726788	-0.712271	0	-0.726788	-0.712271
ENST00000367288.5	1-208	-1.02852	209-2011	-1.10178	2012-3927	-1.62448	-1.02852	-1.10178	-1.62448	-1.02852	-1.10178	-1.62448
ENST00000580338.5	1-327	-0.289993	328-563	-0.404571	0-0		-0.289993	-0.404571		-0.289993	-0.404571	0
ENST00000381641.4	1-37	-2.10594	38-679	-0.903947	680-724	0.225938	-2.10594	-0.903947	0.225938	-2.10594	-0.903947	0.225938
ENST00000340852.9	1-124	-0.747376	125-1258	-1.15035	1259-1606	-1.18172	-0.747376	-1.15035	-1.18172	-0.747376	-1.15035	-1.18172
ENST00000397694.5	1-76	0.140026	77-445	-1.18424	446-534	-1.1834	0.140026	-1.18424	-1.1834	0.140026	-1.18424	-1.1834
ENST00000372980.3	1-873	-1.19813	874-2964	-0.875079	2965-4787	-1.21295	-1.19813	-0.875079	-1.21295	-1.19813	-0.875079	-1.21295
ENST00000621648.4	1-48	-1.27688	49-1530	-0.896148	1531-2226	-1.12397	-1.27688	-0.896148	-1.12397	-1.27688	-0.896148	-1.12397
ENST00000601309.5	1-316	-1.05198	317-672	-0.33833	0-0		-1.05198	-0.33833		-1.05198	-0.33833	0
ENST00000448254.1	1-28	-0.713991	29-727	-0.888376	0-0		-0.713991	-0.888376		-0.713991	-0.888376	0
ENST00000350908.9	1-556	-0.764255	557-2704	-1.17805	2705-6543	-0.762579	-0.764255	-1.17805	-0.762579	-0.764255	-1.17805	-0.762579
ENST00000373292.8	0-0		2920-01-01	-0.561243	2921-3297	-0.848116		-0.561243	-0.848116	0	-0.561243	-0.848116
ENST00000451791.7	1-132	0.072602	133-936	-1.30985	937-1251	-1.1978	0.072602	-1.30985	-1.1978	0.072602	-1.30985	-1.1978
ENST00000448752.6	1-135	-1.07624	136-2400	-0.777507	2401-2498	-1.77098	-1.07624	-0.777507	-1.77098	-1.07624	-0.777507	-1.77098
ENST00000548790.1	0-0		1-852	-1.11503	0-0			-1.11503		0	-1.11503	0
ENST00000522587.6	1-734	-1.02497	735-1415	-1.13416	1416-1599	-0.434936	-1.02497	-1.13416	-0.434936	-1.02497	-1.13416	-0.434936
ENST00000638035.1	1-351	-0.591848	352-1824	-0.84113	1825-1849	-1.10487	-0.591848	-0.84113	-1.10487	-0.591848	-0.84113	-1.10487
ENST00000459638.5	1-506	-0.715348	507-846	-1.63675	0-0		-0.715348	-1.63675		-0.715348	-1.63675	0
ENST00000589689.5	1-15	-0.346141	16-1168	-0.552539	0-0		-0.346141	-0.552539		-0.346141	-0.552539	0
ENST00000550706.5	0-0		1-667	-0.851033	0-0			-0.851033		0	-0.851033	0
ENST00000509841.1	1-79	-1.20579	80-1210	-0.896032	1211-1575	-0.871887	-1.20579	-0.896032	-0.871887	-1.20579	-0.896032	-0.871887
ENST00000642735.1	1-510	-0.890003	511-2310	-1.02184	2311-4577	-0.708689	-0.890003	-1.02184	-0.708689	-0.890003	-1.02184	-0.708689
ENST00000269209.7	1-454	-0.515654	455-3085	-0.905175	3086-7434	-0.946368	-0.515654	-0.905175	-0.946368	-0.515654	-0.905175	-0.946368
ENST00000414724.5	1-242	-0.842504	243-590	-0.104754	0-0		-0.842504	-0.104754		-0.842504	-0.104754	0
ENST00000581243.6	1-134	-0.425276	135-257	-0.549707	258-1030	-0.729758	-0.425276	-0.549707	-0.729758	-0.425276	-0.549707	-0.729758
ENST00000357460.7	1-180	-0.750419	181-1833	-1.39538	1834-4986	-1.07752	-0.750419	-1.39538	-1.07752	-0.750419	-1.39538	-1.07752
ENST00000381322.5	1-926	-0.624723	927-3467	-1.03783	3468-4059	-0.53861	-0.624723	-1.03783	-0.53861	-0.624723	-1.03783	-0.53861
ENST00000360870.9	1-223	-3.51474	224-17038	-0.935428	17039-18218	-0.7073	-3.51474	-0.935428	-0.7073	-3.51474	-0.935428	-0.7073
ENST00000644671.1	0-0		2045-01-01	-1.18115	2046-2689	-1.07738		-1.18115	-1.07738	0	-1.18115	-1.07738
ENST00000404125.6	1-209	-0.402191	210-5741	-0.837994	5742-7250	-0.854854	-0.402191	-0.837994	-0.854854	-0.402191	-0.837994	-0.854854
ENST00000621176.1	0-0		1-1389	-0.786426	1390-3005	-0.639952		-0.786426	-0.639952	0	-0.786426	-0.639952
ENST00000568351.1	0-0		1-236	-0.849395	237-964	-0.830059		-0.849395	-0.830059	0	-0.849395	-0.830059
ENST00000450621.5	1-277	-1.10356	278-505	-0.786708	0-0		-1.10356	-0.786708		-1.10356	-0.786708	0
ENST00000533145.5	1-128	-0.431959	129-573	-1.8796	0-0		-0.431959	-1.8796		-0.431959	-1.8796	0
ENST00000376262.7	1-259	-0.691582	260-1297	-1.26022	1298-2324	-1.33913	-0.691582	-1.26022	-1.33913	-0.691582	-1.26022	-1.33913
ENST00000502440.1	1-543	-0.711979	544-574	0.559683	0-0		-0.711979	0.559683		-0.711979	0.559683	0
ENST00000587191.3	1-112	-0.625265	113-357	-0.558815	0-0		-0.625265	-0.558815		-0.625265	-0.558815	0
ENST00000546653.5	1-186	-0.630433	187-937	-1.11774	0-0		-0.630433	-1.11774		-0.630433	-1.11774	0
ENST00000311371.9	1-286	-1.43995	287-1792	-0.71668	1793-2716	-0.740199	-1.43995	-0.71668	-0.740199	-1.43995	-0.71668	-0.740199
ENST00000398261.5	1-29	0.229363	30-1973	-0.984398	1974-8390	-0.866438	0.229363	-0.984398	-0.866438	0.229363	-0.984398	-0.866438
ENST00000551798.1	1-135	-1.39079	136-562	-0.424737	0-0		-1.39079	-0.424737		-1.39079	-0.424737	0
ENST00000488120.2	1-314	-1.53243	315-1397	-0.575644	1398-2476	-1.15776	-1.53243	-0.575644	-1.15776	-1.53243	-0.575644	-1.15776
ENST00000514748.5	1-336	-0.939609	337-632	-1.18731	0-0		-0.939609	-1.18731		-0.939609	-1.18731	0
ENST00000673126.1	1-206	-2.02065	207-2278	-0.80742	0-0		-2.02065	-0.80742		-2.02065	-0.80742	0
ENST00000503683.1	1-105	-0.622008	106-602	-1.22682	0-0		-0.622008	-1.22682		-0.622008	-1.22682	0
ENST00000504612.5	0-0		2711-01-01	-0.663474	2712-3148	-0.460691		-0.663474	-0.460691	0	-0.663474	-0.460691
ENST00000372865.4	1-508	-1.20376	509-1165	-1.31653	1166-1518	-0.69594	-1.20376	-1.31653	-0.69594	-1.20376	-1.31653	-0.69594
ENST00000439930.7	1-22	0.709134	23-1120	-0.654481	1121-1296	-1.36584	0.709134	-0.654481	-1.36584	0.709134	-0.654481	-1.36584
ENST00000487136.2	1-245	-0.258067	246-377	-0.402183	378-729	-0.706143	-0.258067	-0.402183	-0.706143	-0.258067	-0.402183	-0.706143
ENST00000620123.4	1-122	-0.275328	123-2231	-1.04063	2232-5676	-1.09505	-0.275328	-1.04063	-1.09505	-0.275328	-1.04063	-1.09505
ENST00000510902.1	0-0		1972-01-01	-0.283229	73-338	-0.643807		-0.283229	-0.643807	0	-0.283229	-0.643807
ENST00000591509.5	1-52	-0.212898	53-847	-0.730818	0-0		-0.212898	-0.730818		-0.212898	-0.730818	0
ENST00000370536.4	1-56	0.0622627	57-1397	-0.673134	1398-2132	-1.14533	0.0622627	-0.673134	-1.14533	0.0622627	-0.673134	-1.14533
ENST00000440630.5	1-572	-0.996785	573-976	-0.575293	0-0		-0.996785	-0.575293		-0.996785	-0.575293	0
ENST00000460672.6_PAR_Y	1-285	-2.30721	286-407	-0.662367	0-0		-2.30721	-0.662367		-2.30721	-0.662367	0
ENST00000423490.5	0-0		1-416	0.132673	0-0			0.132673		0	0.132673	0
ENST00000458455.2	1-330	-1.05109	331-834	-0.657128	835-879	-0.227686	-1.05109	-0.657128	-0.227686	-1.05109	-0.657128	-0.227686
ENST00000432642.5	1-121	-0.487993	122-2107	-1.14661	0-0		-0.487993	-1.14661		-0.487993	-1.14661	0
ENST00000290722.1	1-53	-1.54894	54-1079	-1.26084	1080-1173	-2.52164	-1.54894	-1.26084	-2.52164	-1.54894	-1.26084	-2.52164
ENST00000458153.5	1-3	-0.145112	4-516	-0.319183	517-2448	-1.09825	-0.145112	-0.319183	-1.09825	-0.145112	-0.319183	-1.09825
ENST00000636748.1	0-0		1-561	0.0045776	562-8853	-0.985389		0.0045776	-0.985389	0	0.0045776	-0.985389
ENST00000547365.1	1-54	-0.665491	55-308	-0.719737	0-0		-0.665491	-0.719737		-0.665491	-0.719737	0
ENST00000450599.6	1-168	-0.0613867	169-1776	-1.04286	1777-2077	-1.0153	-0.0613867	-1.04286	-1.0153	-0.0613867	-1.04286	-1.0153
ENST00000524630.5	1-513	-1.29114	514-3315	-0.763045	3316-6553	-0.930035	-1.29114	-0.763045	-0.930035	-1.29114	-0.763045	-0.930035
ENST00000636603.1	1-267	-0.394532	268-1590	-0.610143	1591-2012	-0.391476	-0.394532	-0.610143	-0.391476	-0.394532	-0.610143	-0.391476
ENST00000370055.5	1-198	0.701811	199-3945	-0.662612	3946-4655	-1.65946	0.701811	-0.662612	-1.65946	0.701811	-0.662612	-1.65946
ENST00000530920.1	1-106	-0.966054	107-957	-0.651442	0-0		-0.966054	-0.651442		-0.966054	-0.651442	0
ENST00000589321.5	0-0		1-424	-1.08544	425-1708	-0.383811		-1.08544	-0.383811	0	-1.08544	-0.383811
ENST00000586337.5	1-2	-0.345	3-257	-0.492287	258-747	-0.529354	-0.345	-0.492287	-0.529354	-0.345	-0.492287	-0.529354
ENST00000639615.1	1-269	-1.13658	270-1898	-0.767791	0-0		-1.13658	-0.767791		-1.13658	-0.767791	0
ENST00000557374.1	1-484	-0.735811	485-542	-0.764565	0-0		-0.735811	-0.764565		-0.735811	-0.764565	0
ENST00000586631.2	1-183	-0.559708	184-336	-0.381828	337-621	-0.549869	-0.559708	-0.381828	-0.549869	-0.559708	-0.381828	-0.549869
ENST00000479141.6	1-46	-2.13543	47-589	-0.858391	590-992	-0.978899	-2.13543	-0.858391	-0.978899	-2.13543	-0.858391	-0.978899
ENST00000356132.8	1-131	-0.461859	132-1151	-0.623852	1152-1745	-1.21599	-0.461859	-0.623852	-1.21599	-0.461859	-0.623852	-1.21599
ENST00000318222.4	1-125	-1.65766	126-2543	-0.865139	2544-2790	-1.33276	-1.65766	-0.865139	-1.33276	-1.65766	-0.865139	-1.33276
ENST00000376473.9	1-159	-1.03382	160-1107	-1.32275	1108-1402	-0.556902	-1.03382	-1.32275	-0.556902	-1.03382	-1.32275	-0.556902
ENST00000595615.1	1-85	-0.515163	86-349	-1.63848	350-535	-1.95131	-0.515163	-1.63848	-1.95131	-0.515163	-1.63848	-1.95131
ENST00000342063.5	1-93	0.760629	94-1515	-1.06895	1516-2564	-0.980548	0.760629	-1.06895	-0.980548	0.760629	-1.06895	-0.980548
ENST00000391875.6	1-287	0.238276	288-2540	-0.946338	2541-2832	-1.07884	0.238276	-0.946338	-1.07884	0.238276	-0.946338	-1.07884
ENST00000531446.2	1-179	-0.848902	180-1897	-0.98698	0-0		-0.848902	-0.98698		-0.848902	-0.98698	0
ENST00000545495.5	1-202	-0.172431	203-1159	-0.502076	1160-2329	-1.54456	-0.172431	-0.502076	-1.54456	-0.172431	-0.502076	-1.54456
ENST00000393526.6	1-250	-0.514331	251-610	-0.923703	611-1004	-0.91032	-0.514331	-0.923703	-0.91032	-0.514331	-0.923703	-0.91032
ENST00000326873.12	1-1136	-0.79211	1137-2438	-0.68861	2439-3293	-0.754865	-0.79211	-0.68861	-0.754865	-0.79211	-0.68861	-0.754865
ENST00000649662.1	1-30	-0.66374	31-1713	-0.69324	1714-1948	-0.748307	-0.66374	-0.69324	-0.748307	-0.66374	-0.69324	-0.748307
ENST00000596985.1	0-0		1-345	-1.09478	346-349	-0.748125		-1.09478	-0.748125	0	-1.09478	-0.748125
ENST00000261789.9	1-113	-0.458758	114-1934	-0.759727	1935-2200	-1.03325	-0.458758	-0.759727	-1.03325	-0.458758	-0.759727	-1.03325
ENST00000528315.1	1-471	-1.63493	472-575	-2.36066	0-0		-1.63493	-2.36066		-1.63493	-2.36066	0
ENST00000264047.3	1-291	-0.437867	292-2034	-0.95847	2035-5167	-0.751153	-0.437867	-0.95847	-0.751153	-0.437867	-0.95847	-0.751153
ENST00000372478.4	1-202	-0.568508	203-1498	-1.03146	1499-1620	-1.29308	-0.568508	-1.03146	-1.29308	-0.568508	-1.03146	-1.29308
ENST00000593447.5	0-0		1-401	-1.42231	402-715	-0.538654		-1.42231	-0.538654	0	-1.42231	-0.538654
ENST00000440995.6	0-0		5457-01-01	-0.895321	5458-5964	-0.379554		-0.895321	-0.379554	0	-0.895321	-0.379554
ENST00000454383.5	0-0		1-576	-0.338701	0-0			-0.338701		0	-0.338701	0
ENST00000381187.8_PAR_Y	1-85	0.352506	86-595	-0.838877	596-892	-0.927035	0.352506	-0.838877	-0.927035	0.352506	-0.838877	-0.927035
ENST00000377894.6	1-257	-0.715494	258-2213	-0.892615	2214-2484	-0.466739	-0.715494	-0.892615	-0.466739	-0.715494	-0.892615	-0.466739
ENST00000564674.5	1-385	-0.734165	386-3389	-0.788617	0-0		-0.734165	-0.788617		-0.734165	-0.788617	0
ENST00000464008.6	1-514	-0.660673	515-673	-0.830966	674-1201	-0.87531	-0.660673	-0.830966	-0.87531	-0.660673	-0.830966	-0.87531
ENST00000518326.1	0-0		1-523	-0.66229	524-684	-1.67921		-0.66229	-1.67921	0	-0.66229	-1.67921
ENST00000530476.1	1-2	0.2025	3-561	-0.895362	0-0		0.2025	-0.895362		0.2025	-0.895362	0
ENST00000466757.8	0-0		3106-01-01	-1.01609	3107-4471	-1.09157		-1.01609	-1.09157	0	-1.01609	-1.09157
ENST00000634606.1	1-236	-0.755945	237-986	-0.584039	987-4072	-0.989176	-0.755945	-0.584039	-0.989176	-0.755945	-0.584039	-0.989176
ENST00000240423.9	1-64	-0.260629	65-2290	-0.695929	2291-6030	-1.36107	-0.260629	-0.695929	-1.36107	-0.260629	-0.695929	-1.36107
ENST00000508337.1	1-37	-1.34971	38-166	-1.41539	167-622	-0.972718	-1.34971	-1.41539	-0.972718	-1.34971	-1.41539	-0.972718
ENST00000641110.1	1-718	-1.02346	719-1999	-0.589426	2000-2724	-1.01923	-1.02346	-0.589426	-1.01923	-1.02346	-0.589426	-1.01923
ENST00000444392.5	1-221	-1.07167	222-374	-0.714595	375-596	-0.485825	-1.07167	-0.714595	-0.485825	-1.07167	-0.714595	-0.485825
ENST00000401644.6	0-0		1-900	-0.201383	0-0			-0.201383		0	-0.201383	0
ENST00000624481.4	1-48	1.33748	49-603	-0.305579	604-1089	-0.500372	1.33748	-0.305579	-0.500372	1.33748	-0.305579	-0.500372
ENST00000584279.5	1-316	-1.436	317-676	0.0302181	0-0		-1.436	0.0302181		-1.436	0.0302181	0
ENST00000429412.1	0-0		1-411	-0.260056	412-2726	-0.680892		-0.260056	-0.680892	0	-0.260056	-0.680892
ENST00000529768.5	0-0		1-858	-1.34891	859-1019	-0.482375		-1.34891	-0.482375	0	-1.34891	-0.482375
ENST00000536624.5	1-116	0.47881	117-551	-0.946129	0-0		0.47881	-0.946129		0.47881	-0.946129	0
ENST00000393045.7	1-91	-1.05941	92-1978	-0.985453	1979-2902	-1.37648	-1.05941	-0.985453	-1.37648	-1.05941	-0.985453	-1.37648
ENST00000373503.7	1-559	-0.699557	560-1552	-0.441101	1553-3045	-0.939383	-0.699557	-0.441101	-0.939383	-0.699557	-0.441101	-0.939383
ENST00000578270.5	1-941	-0.980462	942-1586	-0.939236	1587-2080	-0.436185	-0.980462	-0.939236	-0.436185	-0.980462	-0.939236	-0.436185
ENST00000413095.6	1-17	-1.56923	18-1238	-0.668956	1239-1660	-1.48521	-1.56923	-0.668956	-1.48521	-1.56923	-0.668956	-1.48521
ENST00000377307.6	1-85	-0.0915854	86-3430	-0.718956	3431-4673	-0.832501	-0.0915854	-0.718956	-0.832501	-0.0915854	-0.718956	-0.832501
ENST00000266039.7	1-174	1.21672	175-3612	-0.617444	3613-5476	-1.48184	1.21672	-0.617444	-1.48184	1.21672	-0.617444	-1.48184
ENST00000378187.3	1-14	-1.01117	15-407	-1.11041	408-948	-0.935799	-1.01117	-1.11041	-0.935799	-1.01117	-1.11041	-0.935799
ENST00000652449.1	1-459	-0.653106	460-2490	-0.584042	2491-2711	0.612656	-0.653106	-0.584042	0.612656	-0.653106	-0.584042	0.612656
ENST00000512561.5	1-30	0.578351	31-456	-0.252644	457-587	-0.895187	0.578351	-0.252644	-0.895187	0.578351	-0.252644	-0.895187
ENST00000514678.1	0-0		1-585	0.131658	586-707	-0.123429		0.131658	-0.123429	0	0.131658	-0.123429
ENST00000244227.8	1-29	-0.580569	30-497	-0.846505	498-1425	-0.378975	-0.580569	-0.846505	-0.378975	-0.580569	-0.846505	-0.378975
ENST00000468050.1	1-70	-0.62817	71-425	-0.408374	0-0		-0.62817	-0.408374		-0.62817	-0.408374	0
ENST00000619707.5	1-202	-0.326157	203-1648	-0.791346	1649-3338	-0.943355	-0.326157	-0.791346	-0.943355	-0.326157	-0.791346	-0.943355
ENST00000432087.5	1-66	0.42377	67-2151	-0.722986	2152-3027	-0.560844	0.42377	-0.722986	-0.560844	0.42377	-0.722986	-0.560844
ENST00000389758.3	1-166	-1.06499	167-5191	-1.04521	5192-5355	0.093147	-1.06499	-1.04521	0.093147	-1.06499	-1.04521	0.093147
ENST00000444801.5	1-144	-0.464265	145-243	-0.980856	244-568	-1.54069	-0.464265	-0.980856	-1.54069	-0.464265	-0.980856	-1.54069
ENST00000581428.1	1-13	-0.207539	14-427	-0.748696	428-677	-1.1839	-0.207539	-0.748696	-1.1839	-0.207539	-0.748696	-1.1839
ENST00000568261.5	1-229	-1.3698	230-1099	-1.25134	1100-1214	-1.69672	-1.3698	-1.25134	-1.69672	-1.3698	-1.25134	-1.69672
ENST00000510979.5	1-195	-1.35935	196-1383	-0.281133	1384-2952	-0.916679	-1.35935	-0.281133	-0.916679	-1.35935	-0.281133	-0.916679
ENST00000378856.8	0-0		1-148	0.0889073	149-4479	-0.996396		0.0889073	-0.996396	0	0.0889073	-0.996396
ENST00000435510.6	1-169	-0.837628	170-1003	-1.15002	1004-1816	-1.39635	-0.837628	-1.15002	-1.39635	-0.837628	-1.15002	-1.39635
ENST00000630792.2	0-0		3606-01-01	-0.723269	0-0			-0.723269		0	-0.723269	0
ENST00000396482.6	1-290	-1.06927	291-560	-1.12668	561-2416	-0.907328	-1.06927	-1.12668	-0.907328	-1.06927	-1.12668	-0.907328
ENST00000187910.6	1-66	-1.73942	67-1341	-0.440904	1342-1674	-0.450584	-1.73942	-0.440904	-0.450584	-1.73942	-0.440904	-0.450584
ENST00000540689.6	1-123	-0.667189	124-1035	-0.88554	1036-3595	-0.729293	-0.667189	-0.88554	-0.729293	-0.667189	-0.88554	-0.729293
ENST00000662531.1	1-434	-0.391869	435-563	-0.248755	564-2997	-0.615792	-0.391869	-0.248755	-0.615792	-0.391869	-0.248755	-0.615792
ENST00000566741.1	0-0		1-294	0.0692638	295-393	-1.07886		0.0692638	-1.07886	0	0.0692638	-1.07886
ENST00000340381.11	1-20	-0.294043	21-2021	-0.874307	2022-3815	-1.51136	-0.294043	-0.874307	-1.51136	-0.294043	-0.874307	-1.51136
ENST00000422265.6	1-206	-0.221524	207-1361	-0.729178	1362-2990	-1.40073	-0.221524	-0.729178	-1.40073	-0.221524	-0.729178	-1.40073
ENST00000569757.1	1-391	-0.674933	392-662	0.307553	0-0		-0.674933	0.307553		-0.674933	0.307553	0
ENST00000460722.1	0-0		1985-01-01	-0.809008	86-1100	-1.40449		-0.809008	-1.40449	0	-0.809008	-1.40449
ENST00000525488.1	1-313	-1.0775	314-890	-0.709006	0-0		-1.0775	-0.709006		-1.0775	-0.709006	0
ENST00000222304.5	1-50	-0.421969	51-305	-0.854428	306-406	0.191683	-0.421969	-0.854428	0.191683	-0.421969	-0.854428	0.191683
ENST00000546590.2	1-106	-1.01895	107-214	-0.458267	215-4527	-0.812019	-1.01895	-0.458267	-0.812019	-1.01895	-0.458267	-0.812019
ENST00000558319.5	1-31	-0.598812	32-6271	-0.830636	6272-6426	-1.74251	-0.598812	-0.830636	-1.74251	-0.598812	-0.830636	-1.74251
ENST00000580055.5	1-58	-0.019394	59-793	-0.755496	794-1838	-1.29625	-0.019394	-0.755496	-1.29625	-0.019394	-0.755496	-1.29625
ENST00000397269.7	1-365	-1.18896	366-3326	-0.797572	3327-3640	-1.21414	-1.18896	-0.797572	-1.21414	-1.18896	-0.797572	-1.21414
ENST00000441730.2	0-0		1-739	-0.723926	740-3329	-1.01311		-0.723926	-1.01311	0	-0.723926	-1.01311
ENST00000522552.5	1-110	0.73515	111-593	-1.05864	594-1683	-0.459165	0.73515	-1.05864	-0.459165	0.73515	-1.05864	-0.459165
ENST00000397865.9	1-78	0.576622	79-561	-0.481957	562-2127	-0.722105	0.576622	-0.481957	-0.722105	0.576622	-0.481957	-0.722105
ENST00000520801.5	0-0		1-183	-1.90865	184-553	-0.437906		-1.90865	-0.437906	0	-1.90865	-0.437906
ENST00000591287.5	1-107	-0.662623	108-1562	-0.584402	1563-3757	-0.858542	-0.662623	-0.584402	-0.858542	-0.662623	-0.584402	-0.858542
ENST00000617227.1	1-68	-0.601162	69-257	-0.410163	258-1856	-1.41484	-0.601162	-0.410163	-1.41484	-0.601162	-0.410163	-1.41484
ENST00000621525.4	1-111	-0.286299	112-660	-0.996411	661-929	-0.518372	-0.286299	-0.996411	-0.518372	-0.286299	-0.996411	-0.518372
ENST00000585734.5	1-186	-1.72341	187-378	-2.72334	379-3188	-0.795476	-1.72341	-2.72334	-0.795476	-1.72341	-2.72334	-0.795476
ENST00000478811.6	1-61	-1.98637	62-1723	-0.974596	1724-2193	-0.93116	-1.98637	-0.974596	-0.93116	-1.98637	-0.974596	-0.93116
ENST00000428459.6	1-9	0.612116	10-462	-0.59865	463-576	-1.8198	0.612116	-0.59865	-1.8198	0.612116	-0.59865	-1.8198
ENST00000650507.1	0-0		1-171	-0.863886	172-412	-0.740307		-0.863886	-0.740307	0	-0.863886	-0.740307
ENST00000406516.5	1-269	-0.498327	270-2159	-0.747081	2160-2657	-1.37675	-0.498327	-0.747081	-1.37675	-0.498327	-0.747081	-1.37675
ENST00000455283.2	1-217	-0.895472	218-497	-0.555185	0-0		-0.895472	-0.555185		-0.895472	-0.555185	0
ENST00000423893.7	1-143	-0.224141	144-797	-0.839034	798-903	-0.853939	-0.224141	-0.839034	-0.853939	-0.224141	-0.839034	-0.853939
ENST00000370711.9	1-115	-2.20965	116-343	-0.684797	344-609	-0.284526	-2.20965	-0.684797	-0.284526	-2.20965	-0.684797	-0.284526
ENST00000531070.1	1-174	-0.983802	175-677	-0.437379	0-0		-0.983802	-0.437379		-0.983802	-0.437379	0
ENST00000635200.1	1-50	-0.480464	51-560	-0.414294	561-948	-0.955965	-0.480464	-0.414294	-0.955965	-0.480464	-0.414294	-0.955965
ENST00000375845.8	1-31	-0.220947	32-4018	-0.980895	4019-4369	-0.156885	-0.220947	-0.980895	-0.156885	-0.220947	-0.980895	-0.156885
ENST00000604705.5	0-0		1-1830	-0.526572	0-0			-0.526572		0	-0.526572	0
ENST00000502826.5	1-249	-0.934173	250-401	-0.345631	0-0		-0.934173	-0.345631		-0.934173	-0.345631	0
ENST00000483757.5	1-90	-0.187695	91-1599	-0.810979	1600-4788	-1.07473	-0.187695	-0.810979	-1.07473	-0.187695	-0.810979	-1.07473
ENST00000427002.1	1-111	-1.28814	112-584	-0.983223	0-0		-1.28814	-0.983223		-1.28814	-0.983223	0
ENST00000581835.1	1-88	1.17826	89-379	-0.152472	0-0		1.17826	-0.152472		1.17826	-0.152472	0
ENST00000369699.8	0-0		3669-01-01	-0.825039	3670-5530	-0.967749		-0.825039	-0.967749	0	-0.825039	-0.967749
ENST00000538234.5	1-191	-0.768484	192-1718	-0.303291	1719-2372	-0.242957	-0.768484	-0.303291	-0.242957	-0.768484	-0.303291	-0.242957
ENST00000434813.3	1-335	-0.728795	336-1916	-0.771995	1917-2026	-1.28345	-0.728795	-0.771995	-1.28345	-0.728795	-0.771995	-1.28345
ENST00000414854.5	1-146	-0.251249	147-556	-0.652469	0-0		-0.251249	-0.652469		-0.251249	-0.652469	0
ENST00000595725.5	1-141	-1.19169	142-507	-1.041	508-1121	-0.706744	-1.19169	-1.041	-0.706744	-1.19169	-1.041	-0.706744
ENST00000262623.4	1-29	-1.54107	30-3137	-0.882882	3138-3721	-1.25572	-1.54107	-0.882882	-1.25572	-1.54107	-0.882882	-1.25572
ENST00000438448.6	0-0		1-353	-0.481697	354-535	-0.154458		-0.481697	-0.154458	0	-0.481697	-0.154458
ENST00000263686.11	1-50	-2.60583	51-2543	-1.18891	2544-3157	-1.97008	-2.60583	-1.18891	-1.97008	-2.60583	-1.18891	-1.97008
ENST00000439556.3	1-176	-0.422862	177-1295	-0.733495	1296-1702	-1.24348	-0.422862	-0.733495	-1.24348	-0.422862	-0.733495	-1.24348
ENST00000392443.7	1-188	-0.385888	189-3722	-0.853035	3723-4016	-1.71618	-0.385888	-0.853035	-1.71618	-0.385888	-0.853035	-1.71618
ENST00000428014.1	1-80	-0.394924	81-868	-0.775428	0-0		-0.394924	-0.775428		-0.394924	-0.775428	0
ENST00000359282.9	1-350	-0.571399	351-1346	-0.899456	1347-1730	-0.714428	-0.571399	-0.899456	-0.714428	-0.571399	-0.899456	-0.714428
ENST00000287585.8	1-306	-0.622081	307-1050	-1.09857	1051-4900	-1.56005	-0.622081	-1.09857	-1.56005	-0.622081	-1.09857	-1.56005
ENST00000302628.9	1-70	-0.279304	71-886	-0.988975	887-1454	-0.979447	-0.279304	-0.988975	-0.979447	-0.279304	-0.988975	-0.979447
ENST00000355867.8	1-753	-1.10645	754-7398	-0.805083	7399-7586	-0.647272	-1.10645	-0.805083	-0.647272	-1.10645	-0.805083	-0.647272
ENST00000492270.1	1-37	-1.10482	38-355	-1.14248	356-494	-0.555119	-1.10482	-1.14248	-0.555119	-1.10482	-1.14248	-0.555119
ENST00000455070.1	0-0		2122-01-01	-1.23277	0-0			-1.23277		0	-1.23277	0
ENST00000520051.2	1-143	-0.0644908	144-362	-0.970835	363-667	-0.970471	-0.0644908	-0.970835	-0.970471	-0.0644908	-0.970835	-0.970471
ENST00000233057.9	1-256	-0.483928	257-1912	-0.713934	1913-9975	-1.25595	-0.483928	-0.713934	-1.25595	-0.483928	-0.713934	-1.25595
ENST00000522804.5	1-64	-0.466833	65-391	-0.950521	392-968	-1.00057	-0.466833	-0.950521	-1.00057	-0.466833	-0.950521	-1.00057
ENST00000443233.5	1-370	-0.62817	371-730	-0.668037	731-1676	-1.36847	-0.62817	-0.668037	-1.36847	-0.62817	-0.668037	-1.36847
ENST00000418521.6	1-252	-1.51578	253-1575	-0.651955	0-0		-1.51578	-0.651955		-1.51578	-0.651955	0
ENST00000545250.5	1-83	0.423989	84-3425	-0.666577	3426-8310	-1.01221	0.423989	-0.666577	-1.01221	0.423989	-0.666577	-1.01221
ENST00000539702.1	0-0		1-518	-1.27351	519-951	-1.47284		-1.27351	-1.47284	0	-1.27351	-1.47284
ENST00000439478.5	1-57	0.527815	58-925	-0.577291	0-0		0.527815	-0.577291		0.527815	-0.577291	0
ENST00000544093.5	0-0		1-226	-1.10443	227-942	-1.41334		-1.10443	-1.41334	0	-1.10443	-1.41334
ENST00000439533.5	1-159	-0.433062	160-551	-0.932047	0-0		-0.433062	-0.932047		-0.433062	-0.932047	0
ENST00000530546.5	0-0		1-325	-0.566408	326-2986	-0.991653		-0.566408	-0.991653	0	-0.566408	-0.991653
ENST00000473265.3	1-289	-0.989702	290-1387	-0.865507	1388-1542	-0.910404	-0.989702	-0.865507	-0.910404	-0.989702	-0.865507	-0.910404
ENST00000526705.1	1-208	-0.764955	209-316	-1.20073	317-572	-0.944281	-0.764955	-1.20073	-0.944281	-0.764955	-1.20073	-0.944281
ENST00000261007.9	1-67	-0.54528	68-1516	-0.991878	1517-1980	-0.452419	-0.54528	-0.991878	-0.452419	-0.54528	-0.991878	-0.452419
ENST00000368072.9	1-22	-1.00391	23-922	-1.15268	923-3661	-1.32495	-1.00391	-1.15268	-1.32495	-1.00391	-1.15268	-1.32495
ENST00000370339.8	1-239	-0.307823	240-1919	-0.944238	1920-3198	-0.397537	-0.307823	-0.944238	-0.397537	-0.307823	-0.944238	-0.397537
ENST00000407526.6	1-499	-0.505521	500-2110	-0.838366	2111-2299	-0.185802	-0.505521	-0.838366	-0.185802	-0.505521	-0.838366	-0.185802
ENST00000555241.5	1-366	-1.06116	367-665	-0.784624	0-0		-1.06116	-0.784624		-1.06116	-0.784624	0
ENST00000584202.1	1-239	-0.600877	240-576	-1.46426	0-0		-0.600877	-1.46426		-0.600877	-1.46426	0
ENST00000484178.5	1-122	-0.827919	123-569	-0.86039	570-676	-1.33802	-0.827919	-0.86039	-1.33802	-0.827919	-0.86039	-1.33802
ENST00000393263.7	1-120	-0.213625	121-1296	-0.654936	1297-1896	-0.895069	-0.213625	-0.654936	-0.895069	-0.213625	-0.654936	-0.895069
ENST00000222305.8	1-140	-0.979523	141-1181	-0.605036	1182-1746	-0.717281	-0.979523	-0.605036	-0.717281	-0.979523	-0.605036	-0.717281
ENST00000409673.7	1-12	-1.15669	13-1266	-0.646904	1267-1788	-0.059698	-1.15669	-0.646904	-0.059698	-1.15669	-0.646904	-0.059698
ENST00000484325.1	1-221	-0.662732	222-324	-0.235943	0-0		-0.662732	-0.235943		-0.662732	-0.235943	0
ENST00000565691.5	1-722	-0.840715	723-1634	-0.641677	1635-2064	-1.0676	-0.840715	-0.641677	-1.0676	-0.840715	-0.641677	-1.0676
ENST00000612333.4	1-123	-0.751915	124-435	-0.892366	436-888	-0.662519	-0.751915	-0.892366	-0.662519	-0.751915	-0.892366	-0.662519
ENST00000534951.5	1-117	0.941261	118-576	-0.470162	577-939	-0.434219	0.941261	-0.470162	-0.434219	0.941261	-0.470162	-0.434219
ENST00000244745.4	1-784	-1.4799	785-2209	-0.963991	2210-4869	-0.830784	-1.4799	-0.963991	-0.830784	-1.4799	-0.963991	-0.830784
ENST00000426324.6	1-26	0.706646	27-431	-0.289651	432-664	-1.94765	0.706646	-0.289651	-1.94765	0.706646	-0.289651	-1.94765
ENST00000215885.4	1-154	-1.89486	155-1684	-1.00062	1685-2600	-1.48677	-1.89486	-1.00062	-1.48677	-1.89486	-1.00062	-1.48677
ENST00000270812.6	1-42	0.725992	43-513	-0.322085	514-698	-0.169662	0.725992	-0.322085	-0.169662	0.725992	-0.322085	-0.169662
ENST00000439268.6	1-26	-1.67611	27-1715	-0.658106	1716-3186	-1.01019	-1.67611	-0.658106	-1.01019	-1.67611	-0.658106	-1.01019
ENST00000545146.1	1-27	-0.545376	28-303	-0.840693	304-477	1.03814	-0.545376	-0.840693	1.03814	-0.545376	-0.840693	1.03814
ENST00000369331.8	1-146	-0.34448	147-908	-0.496719	909-2380	-0.926136	-0.34448	-0.496719	-0.926136	-0.34448	-0.496719	-0.926136
ENST00000539414.5	1-83	-1.26985	84-458	-0.737367	459-817	-0.910144	-1.26985	-0.737367	-0.910144	-1.26985	-0.737367	-0.910144
ENST00000432879.5	1-247	-1.10227	248-744	-1.01617	0-0		-1.10227	-1.01617		-1.10227	-1.01617	0
ENST00000305572.12	1-202	-0.980047	203-1732	-0.697708	1733-3003	-0.561437	-0.980047	-0.697708	-0.561437	-0.980047	-0.697708	-0.561437
ENST00000605125.5	1-34	-1.80297	35-322	-0.984771	323-833	-0.106043	-1.80297	-0.984771	-0.106043	-1.80297	-0.984771	-0.106043
ENST00000375071.4	1-33	-0.0774955	34-474	-1.00542	475-809	-1.30993	-0.0774955	-1.00542	-1.30993	-0.0774955	-1.00542	-1.30993
ENST00000460962.5	1-2	-0.640667	3-1319	-0.885765	1320-3156	-0.579669	-0.640667	-0.885765	-0.579669	-0.640667	-0.885765	-0.579669
ENST00000261187.8	1-164	-1.06386	165-1601	-0.903289	1602-11777	-0.872287	-1.06386	-0.903289	-0.872287	-1.06386	-0.903289	-0.872287
ENST00000526413.5	1-53	-0.577664	54-476	-0.833374	477-1807	-0.807746	-0.577664	-0.833374	-0.807746	-0.577664	-0.833374	-0.807746
ENST00000536549.5	1-166	-0.0993234	167-1033	-0.865422	1034-2610	-1.12995	-0.0993234	-0.865422	-1.12995	-0.0993234	-0.865422	-1.12995
ENST00000510187.5	1-16	-0.990559	17-1153	-0.848347	1154-1714	-1.08974	-0.990559	-0.848347	-1.08974	-0.990559	-0.848347	-1.08974
ENST00000374469.6	1-198	-0.185546	199-10914	-0.770962	10915-12205	-1.04943	-0.185546	-0.770962	-1.04943	-0.185546	-0.770962	-1.04943
ENST00000612278.4	1-442	-1.14793	443-2101	-0.880801	0-0		-1.14793	-0.880801		-1.14793	-0.880801	0
ENST00000375459.5	1-53	-0.362213	54-1247	-0.937095	1248-1668	-0.183738	-0.362213	-0.937095	-0.183738	-0.362213	-0.937095	-0.183738
ENST00000554461.5	1-142	-0.773069	143-334	-0.941377	0-0		-0.773069	-0.941377		-0.773069	-0.941377	0
ENST00000303143.9	1-7	0.704535	2119-08-01	-2.1758	2120-4447	-1.28118	0.704535	-2.1758	-1.28118	0.704535	-2.1758	-1.28118
ENST00000593661.5	0-0		1-512	-0.215095	0-0			-0.215095		0	-0.215095	0
ENST00000565164.1	1-85	-0.475389	86-211	-0.36279	0-0		-0.475389	-0.36279		-0.475389	-0.36279	0
ENST00000644901.1	1-15	-0.809178	16-852	-1.0374	853-4288	-1.02125	-0.809178	-1.0374	-1.02125	-0.809178	-1.0374	-1.02125
ENST00000585124.6	1-71	-0.475954	72-1106	-0.584672	1107-1243	-0.509853	-0.475954	-0.584672	-0.509853	-0.475954	-0.584672	-0.509853
ENST00000510739.1	0-0		1-437	-0.527826	438-774	-0.717039		-0.527826	-0.717039	0	-0.527826	-0.717039
ENST00000333206.10	1-249	-1.48088	250-1734	-1.10388	1735-4122	-1.15191	-1.48088	-1.10388	-1.15191	-1.48088	-1.10388	-1.15191
ENST00000542324.6	1-255	-1.374	256-1617	-0.811967	1618-1893	-0.952944	-1.374	-0.811967	-0.952944	-1.374	-0.811967	-0.952944
ENST00000531366.5	1-110	-1.03162	111-398	-0.648482	399-722	-0.844902	-1.03162	-0.648482	-0.844902	-1.03162	-0.648482	-0.844902
ENST00000588967.1	1-162	-0.82423	163-298	-0.816293	0-0		-0.82423	-0.816293		-0.82423	-0.816293	0
ENST00000617904.4	1-267	-0.35306	268-672	-1.19599	673-1305	-1.31501	-0.35306	-1.19599	-1.31501	-0.35306	-1.19599	-1.31501
ENST00000546868.5	1-72	0.00425238	73-495	-0.366665	496-2607	-0.725358	0.00425238	-0.366665	-0.725358	0.00425238	-0.366665	-0.725358
ENST00000262178.7	1-96	-0.315501	97-1413	-0.959141	1414-3854	-0.899241	-0.315501	-0.959141	-0.899241	-0.315501	-0.959141	-0.899241
ENST00000514973.5	1-138	-0.546402	139-1255	-0.594482	0-0		-0.546402	-0.594482		-0.546402	-0.594482	0
ENST00000409310.6	1-69	-1.59373	70-360	-1.4654	361-960	-0.737753	-1.59373	-1.4654	-0.737753	-1.59373	-1.4654	-0.737753
ENST00000619947.1	1-526	-1.79928	527-550	-1.08376	0-0		-1.79928	-1.08376		-1.79928	-1.08376	0
ENST00000509427.5	1-183	-2.79767	184-390	-2.02742	391-587	0.0740454	-2.79767	-2.02742	0.0740454	-2.79767	-2.02742	0.0740454
ENST00000454650.1	1-711	-0.952632	712-822	-1.93372	0-0		-0.952632	-1.93372		-0.952632	-1.93372	0
ENST00000528078.1	1-318	-0.905589	319-447	-0.47601	448-1571	-1.00543	-0.905589	-0.47601	-1.00543	-0.905589	-0.47601	-1.00543
ENST00000646519.1	1-478	-0.651555	479-1483	-0.824223	1484-5877	-0.835129	-0.651555	-0.824223	-0.835129	-0.651555	-0.824223	-0.835129
ENST00000349258.8	1-545	-0.675272	546-2945	-0.826133	2946-3189	-1.29612	-0.675272	-0.826133	-1.29612	-0.675272	-0.826133	-1.29612
ENST00000493156.6	1-6	0.25725	7-120	-1.10105	121-782	-1.26032	0.25725	-1.10105	-1.26032	0.25725	-1.10105	-1.26032
ENST00000491903.1	1-146	-0.128168	147-1358	-1.53164	1359-1487	-1.76412	-0.128168	-1.53164	-1.76412	-0.128168	-1.53164	-1.76412
ENST00000382499.6	0-0		4053-01-01	-0.718359	4054-7094	-0.715213		-0.718359	-0.715213	0	-0.718359	-0.715213
ENST00000556879.5	0-0		1-189	-0.0928028	190-595	-0.0602062		-0.0928028	-0.0602062	0	-0.0928028	-0.0602062
ENST00000012443.9	1-10	-0.44045	11-1510	-1.02046	1511-2139	-1.46708	-0.44045	-1.02046	-1.46708	-0.44045	-1.02046	-1.46708
ENST00000339968.6	1-278	-0.918158	279-591	-1.2435	0-0		-0.918158	-1.2435		-0.918158	-1.2435	0
ENST00000405333.5	1-434	-0.657995	435-1820	-0.624718	1821-1943	-0.983421	-0.657995	-0.624718	-0.983421	-0.657995	-0.624718	-0.983421
ENST00000413170.1	0-0		1-253	-0.741027	254-397	-0.72487		-0.741027	-0.72487	0	-0.741027	-0.72487
ENST00000413476.6	1-118	0.0813363	119-1333	-0.603125	1334-1599	-1.03602	0.0813363	-0.603125	-1.03602	0.0813363	-0.603125	-1.03602
ENST00000448364.5	1-661	-0.45139	662-1204	-0.603774	0-0		-0.45139	-0.603774		-0.45139	-0.603774	0
ENST00000323770.7	0-0		1-882	-1.18796	0-0			-1.18796		0	-1.18796	0
ENST00000402432.3	1-128	-1.36817	129-515	-0.526048	516-572	-0.846486	-1.36817	-0.526048	-0.846486	-1.36817	-0.526048	-0.846486
ENST00000391921.9	1-123	-0.48412	124-1077	-0.801092	1078-1180	-0.814946	-0.48412	-0.801092	-0.814946	-0.48412	-0.801092	-0.814946
ENST00000526945.5	1-58	-0.871993	59-576	-0.764641	0-0		-0.871993	-0.764641		-0.871993	-0.764641	0
ENST00000589107.5	1-9	-0.310421	10-192	-0.528978	193-577	-0.601054	-0.310421	-0.528978	-0.601054	-0.310421	-0.528978	-0.601054
ENST00000248594.11	1-252	-0.693599	253-2595	-0.731954	2596-3384	-0.473726	-0.693599	-0.731954	-0.473726	-0.693599	-0.731954	-0.473726
ENST00000546380.1	1-294	-1.39239	295-432	-3.3955	433-565	-1.24461	-1.39239	-3.3955	-1.24461	-1.39239	-3.3955	-1.24461
ENST00000451131.1	1-625	-1.19944	626-657	-1.70107	0-0		-1.19944	-1.70107		-1.19944	-1.70107	0
ENST00000397034.3	1-329	-1.8808	330-728	-1.26215	0-0		-1.8808	-1.26215		-1.8808	-1.26215	0
ENST00000563995.1	1-136	-0.938557	137-382	-0.457348	383-589	-1.07717	-0.938557	-0.457348	-1.07717	-0.938557	-0.457348	-1.07717
ENST00000370775.2	1-67	0.257185	68-409	-0.961278	410-1244	-0.781837	0.257185	-0.961278	-0.781837	0.257185	-0.961278	-0.781837
ENST00000263182.8	1-515	-0.680575	516-1679	-0.740912	1680-2035	-0.582063	-0.680575	-0.740912	-0.582063	-0.680575	-0.740912	-0.582063
ENST00000496637.6	1-133	-0.298898	134-1498	-0.742267	1499-4895	-0.817394	-0.298898	-0.742267	-0.817394	-0.298898	-0.742267	-0.817394
ENST00000480039.5	1-40	-1.31997	41-703	-1.49201	704-790	-2.48225	-1.31997	-1.49201	-2.48225	-1.31997	-1.49201	-2.48225
ENST00000568682.5	1-562	-0.784864	563-870	-0.652207	0-0		-0.784864	-0.652207		-0.784864	-0.652207	0
ENST00000551300.5	1-542	-1.25875	543-3617	-0.660151	3618-3934	-0.806859	-1.25875	-0.660151	-0.806859	-1.25875	-0.660151	-0.806859
ENST00000297205.7	1-106	-0.985226	107-1126	-0.763076	1127-1219	-0.32109	-0.985226	-0.763076	-0.32109	-0.985226	-0.763076	-0.32109
ENST00000432464.5	1-432	-0.556313	433-1791	-1.10326	1792-3587	-0.784927	-0.556313	-1.10326	-0.784927	-0.556313	-1.10326	-0.784927
ENST00000505102.1	1-319	-0.840274	320-417	-0.926139	0-0		-0.840274	-0.926139		-0.840274	-0.926139	0
ENST00000383463.9	1-59	0.499904	60-1124	-0.884741	1125-2485	-1.22824	0.499904	-0.884741	-1.22824	0.499904	-0.884741	-1.22824
ENST00000601674.6	1-233	-1.23973	234-413	-0.847024	414-2258	-0.926044	-1.23973	-0.847024	-0.926044	-1.23973	-0.847024	-0.926044
ENST00000513341.5	0-0		1-590	-0.735048	591-794	-1.33051		-0.735048	-1.33051	0	-0.735048	-1.33051
ENST00000573984.1	1-148	-0.867856	149-469	-1.50059	470-495	-2.58373	-0.867856	-1.50059	-2.58373	-0.867856	-1.50059	-2.58373
ENST00000579450.5	1-341	-1.00619	342-559	-0.0656471	0-0		-1.00619	-0.0656471		-1.00619	-0.0656471	0
ENST00000669930.1	1-141	0.0379995	142-3219	-0.976692	3220-3461	-1.74262	0.0379995	-0.976692	-1.74262	0.0379995	-0.976692	-1.74262
ENST00000441120.1	1-58	-0.114441	59-677	-1.01151	0-0		-0.114441	-1.01151		-0.114441	-1.01151	0
ENST00000371904.8	1-23	-1.2	24-1586	-1.05947	1587-1760	0.562761	-1.2	-1.05947	0.562761	-1.2	-1.05947	0.562761
ENST00000353665.10	1-257	-1.2789	258-1205	-0.871522	1206-1214	-0.612732	-1.2789	-0.871522	-0.612732	-1.2789	-0.871522	-0.612732
ENST00000535131.1	1-114	-0.409872	115-563	-1.32672	0-0		-0.409872	-1.32672		-0.409872	-1.32672	0
ENST00000369043.7	1-87	-0.709556	88-1644	-0.798698	1645-4900	-0.935184	-0.709556	-0.798698	-0.935184	-0.709556	-0.798698	-0.935184
ENST00000320954.11	1-64	-0.642364	65-1270	-0.502287	1271-6595	-1.0678	-0.642364	-0.502287	-1.0678	-0.642364	-0.502287	-1.0678
ENST00000672088.1	1-210	-1.09249	211-5826	-0.618058	5827-8080	-0.840282	-1.09249	-0.618058	-0.840282	-1.09249	-0.618058	-0.840282
ENST00000581675.5	0-0		1-516	-1.01721	517-1553	-1.23177		-1.01721	-1.23177	0	-1.01721	-1.23177
ENST00000509971.5	1-91	-1.21982	92-543	-0.666542	0-0		-1.21982	-0.666542		-1.21982	-0.666542	0
ENST00000649859.1	1-507	-0.586072	508-2013	-0.430538	2014-2900	-0.903959	-0.586072	-0.430538	-0.903959	-0.586072	-0.430538	-0.903959
ENST00000502666.1	0-0		1978-01-01	-0.546792	79-653	-0.963875		-0.546792	-0.963875	0	-0.546792	-0.963875
ENST00000615901.4	1-249	0.380574	250-7350	-0.882231	7351-10226	-0.913147	0.380574	-0.882231	-0.913147	0.380574	-0.882231	-0.913147
ENST00000533363.5	1-139	-0.184018	140-547	-0.259054	0-0		-0.184018	-0.259054		-0.184018	-0.259054	0
ENST00000388996.10	1-563	-0.930736	564-3182	-0.734897	3183-11583	-1.00298	-0.930736	-0.734897	-1.00298	-0.930736	-0.734897	-1.00298
ENST00000309357.8	1-76	-0.326763	77-628	-0.32485	629-1232	-1.0702	-0.326763	-0.32485	-1.0702	-0.326763	-0.32485	-1.0702
ENST00000649912.1	0-0		1-192	0.699662	0-0			0.699662		0	0.699662	0
ENST00000361915.8	1-123	-0.135993	124-4722	-0.680549	4723-7091	-0.770949	-0.135993	-0.680549	-0.770949	-0.135993	-0.680549	-0.770949
ENST00000469185.5	1-205	-1.44399	206-1198	-0.763468	1199-1687	-0.878924	-1.44399	-0.763468	-0.878924	-1.44399	-0.763468	-0.878924
ENST00000588431.1	1-231	-0.709812	232-1404	-1.3662	1405-1493	-1.10191	-0.709812	-1.3662	-1.10191	-0.709812	-1.3662	-1.10191
ENST00000646904.1	1-64	0.667341	65-922	-0.767512	923-4672	-1.08463	0.667341	-0.767512	-1.08463	0.667341	-0.767512	-1.08463
ENST00000369698.5	1-127	-0.678071	128-2272	-0.818278	2273-2638	-0.504175	-0.678071	-0.818278	-0.504175	-0.678071	-0.818278	-0.504175
ENST00000519960.5	1-99	-0.541293	100-467	-1.75515	0-0		-0.541293	-1.75515		-0.541293	-1.75515	0
ENST00000471058.1	0-0		1-543	-1.51012	0-0			-1.51012		0	-1.51012	0
ENST00000449354.6	1-66	0.27609	67-504	-0.306287	505-1119	-0.691495	0.27609	-0.306287	-0.691495	0.27609	-0.306287	-0.691495
ENST00000301180.10	1-156	-0.101542	157-4887	-0.740863	4888-8705	-1.07282	-0.101542	-0.740863	-1.07282	-0.101542	-0.740863	-1.07282
ENST00000510761.1	1-425	-1.10587	426-552	-0.545544	0-0		-1.10587	-0.545544		-1.10587	-0.545544	0
ENST00000274979.12	1-103	-1.83861	104-2905	-0.754059	2906-4128	-0.893137	-1.83861	-0.754059	-0.893137	-1.83861	-0.754059	-0.893137
ENST00000420296.1	0-0		1-103	-1.563	104-339	-0.789585		-1.563	-0.789585	0	-1.563	-0.789585
ENST00000521264.5	1-110	-1.23418	111-332	-0.797491	333-4341	-1.18655	-1.23418	-0.797491	-1.18655	-1.23418	-0.797491	-1.18655
ENST00000587929.1	1-208	-0.700447	209-547	-0.787284	548-787	0.033429	-0.700447	-0.787284	0.033429	-0.700447	-0.787284	0.033429
ENST00000644959.1	0-0		1994-01-01	-0.529648	1995-3685	-0.565147		-0.529648	-0.565147	0	-0.529648	-0.565147
ENST00000473005.1	1-533	-1.01168	534-713	-1.04358	0-0		-1.01168	-1.04358		-1.01168	-1.04358	0
ENST00000554439.5	1-19	0.14878	20-478	-1.07312	479-2982	-0.852578	0.14878	-1.07312	-0.852578	0.14878	-1.07312	-0.852578
ENST00000373812.8	1-181	0.448174	182-1921	-0.816874	1922-2744	-0.693498	0.448174	-0.816874	-0.693498	0.448174	-0.816874	-0.693498
ENST00000593639.5	1-258	-2.02326	259-563	-0.302891	0-0		-2.02326	-0.302891		-2.02326	-0.302891	0
ENST00000654803.1	0-0		1-479	-1.17064	480-1525	-0.817716		-1.17064	-0.817716	0	-1.17064	-0.817716
ENST00000509534.5	1-213	-0.363497	214-1620	-0.548217	1621-1714	-1.43531	-0.363497	-0.548217	-1.43531	-0.363497	-0.548217	-1.43531
ENST00000427207.5	0-0		1-471	-0.877638	472-647	-1.2705		-0.877638	-1.2705	0	-0.877638	-1.2705
ENST00000360793.8	1-75	0.400322	76-831	-0.808492	832-2929	-0.943197	0.400322	-0.808492	-0.943197	0.400322	-0.808492	-0.943197
ENST00000393758.6	1-250	-1.22902	251-2578	-0.781947	2579-3763	-1.36061	-1.22902	-0.781947	-1.36061	-1.22902	-0.781947	-1.36061
ENST00000648794.1	1-235	0.0389307	236-1965	-0.554819	0-0		0.0389307	-0.554819		0.0389307	-0.554819	0
ENST00000396947.7	1-166	0.361859	167-1120	-0.706217	1121-2538	-0.714246	0.361859	-0.706217	-0.714246	0.361859	-0.706217	-0.714246
ENST00000514860.5	1-250	-0.713059	251-2044	-0.866399	2045-2442	-1.26069	-0.713059	-0.866399	-1.26069	-0.713059	-0.866399	-1.26069
ENST00000615544.4	1-28	0.578259	29-1156	-0.66287	1157-1723	-0.944447	0.578259	-0.66287	-0.944447	0.578259	-0.66287	-0.944447
ENST00000367943.5	1-16	-1.47686	17-1039	-0.53847	1040-1330	-1.96521	-1.47686	-0.53847	-1.96521	-1.47686	-0.53847	-1.96521
ENST00000649557.1	1-484	-0.865906	485-709	-1.01861	710-2613	-0.985969	-0.865906	-1.01861	-0.985969	-0.865906	-1.01861	-0.985969
ENST00000374152.7	1-751	-1.41428	752-6460	-1.0107	0-0		-1.41428	-1.0107		-1.41428	-1.0107	0
ENST00000559837.5	1-434	-0.992057	435-756	-1.14169	0-0		-0.992057	-1.14169		-0.992057	-1.14169	0
ENST00000556821.5	1-671	-0.865512	672-1208	-0.502669	1209-1220	0.52955	-0.865512	-0.502669	0.52955	-0.865512	-0.502669	0.52955
ENST00000616909.1	0-0		1-488	-1.27017	0-0			-1.27017		0	-1.27017	0
ENST00000528020.1	0-0		1-110	-0.727671	111-401	-1.19908		-0.727671	-1.19908	0	-0.727671	-1.19908
ENST00000506469.5	1-134	-0.12667	135-1205	-1.5764	1206-1444	-1.39932	-0.12667	-1.5764	-1.39932	-0.12667	-1.5764	-1.39932
ENST00000585531.1	1-163	-0.23253	164-509	-0.587068	0-0		-0.23253	-0.587068		-0.23253	-0.587068	0
ENST00000464085.5	1-295	-1.01344	296-907	-1.06231	908-919	-0.187111	-1.01344	-1.06231	-0.187111	-1.01344	-1.06231	-0.187111
ENST00000354105.10	1-45	-0.418571	46-1662	-1.0563	1663-2591	-1.5266	-0.418571	-1.0563	-1.5266	-0.418571	-1.0563	-1.5266
ENST00000554572.5	1-1274	-0.537322	1275-2762	-0.844001	2763-3588	-1.0794	-0.537322	-0.844001	-1.0794	-0.537322	-0.844001	-1.0794
ENST00000421553.6	1-270	-1.17712	271-1710	-0.956824	1711-2835	-0.939099	-1.17712	-0.956824	-0.939099	-1.17712	-0.956824	-0.939099
ENST00000376829.6	1-852	-0.877582	853-3456	-0.792812	3457-3738	-0.521016	-0.877582	-0.792812	-0.521016	-0.877582	-0.792812	-0.521016
ENST00000529516.5	1-54	1.06969	55-473	-0.715644	0-0		1.06969	-0.715644		1.06969	-0.715644	0
ENST00000651234.1	1-450	-0.33804	451-6342	-0.57591	6343-7477	-0.775647	-0.33804	-0.57591	-0.775647	-0.33804	-0.57591	-0.775647
ENST00000530743.1	1-53	0.129805	54-575	-0.424782	576-1636	-0.920477	0.129805	-0.424782	-0.920477	0.129805	-0.424782	-0.920477
ENST00000515850.6	1-116	-0.55381	117-862	-0.358167	0-0		-0.55381	-0.358167		-0.55381	-0.358167	0
ENST00000527688.5	1-359	-0.506375	360-1808	-0.899458	1809-3858	-0.922582	-0.506375	-0.899458	-0.922582	-0.506375	-0.899458	-0.922582
ENST00000451872.6	1-338	-0.780372	339-708	-0.564882	0-0		-0.780372	-0.564882		-0.780372	-0.564882	0
ENST00000439230.6	1-85	-1.50763	86-1672	-0.81521	1673-2359	-0.592639	-1.50763	-0.81521	-0.592639	-1.50763	-0.81521	-0.592639
ENST00000392623.5	1-191	-1.7427	192-488	-1.44699	489-579	-1.66655	-1.7427	-1.44699	-1.66655	-1.7427	-1.44699	-1.66655
ENST00000372365.5	0-0		1-561	-0.49962	562-673	-0.97868		-0.49962	-0.97868	0	-0.49962	-0.97868
ENST00000395069.3	1-621	-1.04364	622-1647	-1.73982	1648-2059	-1.80873	-1.04364	-1.73982	-1.80873	-1.04364	-1.73982	-1.80873
ENST00000542754.7	1-210	-0.907363	211-645	-1.20694	646-4060	-1.239	-0.907363	-1.20694	-1.239	-0.907363	-1.20694	-1.239
ENST00000641225.1	1-229	-0.478076	230-802	-1.37975	803-877	-1.76533	-0.478076	-1.37975	-1.76533	-0.478076	-1.37975	-1.76533
ENST00000524918.5	1-87	-1.66003	88-3138	-1.34048	3139-3469	-0.710444	-1.66003	-1.34048	-0.710444	-1.66003	-1.34048	-0.710444
ENST00000421030.7	1-292	-1.55545	293-4264	-1.14521	4265-4343	-1.56097	-1.55545	-1.14521	-1.56097	-1.55545	-1.14521	-1.56097
ENST00000304734.9	1-229	-0.775146	230-997	-0.798313	998-3769	-1.14932	-0.775146	-0.798313	-1.14932	-0.775146	-0.798313	-1.14932
ENST00000331677.7	1-444	-0.995641	445-3321	-0.895134	3322-7237	-0.785394	-0.995641	-0.895134	-0.785394	-0.995641	-0.895134	-0.785394
ENST00000383826.9	1-200	-1.02833	201-788	-0.81802	789-1069	-2.86336	-1.02833	-0.81802	-2.86336	-1.02833	-0.81802	-2.86336
ENST00000593087.1	1-81	0.0714398	82-192	-1.28391	193-320	-2.74266	0.0714398	-1.28391	-2.74266	0.0714398	-1.28391	-2.74266
ENST00000612220.4	1-155	-0.833229	156-593	-1.28065	594-1756	-0.861709	-0.833229	-1.28065	-0.861709	-0.833229	-1.28065	-0.861709
ENST00000490820.2	1-227	-1.47713	228-1292	-0.803798	1293-4329	-0.532719	-1.47713	-0.803798	-0.532719	-1.47713	-0.803798	-0.532719
ENST00000507014.1	1-11	0.231232	12-650	-0.406168	0-0		0.231232	-0.406168		0.231232	-0.406168	0
ENST00000379378.8	1-73	-1.57583	74-1315	-1.16964	1316-2110	-1.40434	-1.57583	-1.16964	-1.40434	-1.57583	-1.16964	-1.40434
ENST00000644544.1	1-213	-1.98651	214-1005	-1.09371	0-0		-1.98651	-1.09371		-1.98651	-1.09371	0
ENST00000307940.3	0-0		1-816	-0.692097	817-1110	-1.48068		-0.692097	-1.48068	0	-0.692097	-1.48068
ENST00000554824.5	1-76	0.166461	77-349	-0.395253	350-543	-0.357855	0.166461	-0.395253	-0.357855	0.166461	-0.395253	-0.357855
ENST00000449247.6	1-90	-0.0362611	91-2334	-0.987278	2335-2670	-1.23604	-0.0362611	-0.987278	-1.23604	-0.0362611	-0.987278	-1.23604
ENST00000535169.1	0-0		1-287	-0.801176	288-796	-0.814006		-0.801176	-0.814006	0	-0.801176	-0.814006
ENST00000423556.6	1-247	-0.653508	248-3547	-0.895698	0-0		-0.653508	-0.895698		-0.653508	-0.895698	0
ENST00000334116.7	1-611	-0.544852	612-1988	-0.9924	1989-5238	-1.58239	-0.544852	-0.9924	-1.58239	-0.544852	-0.9924	-1.58239
ENST00000649801.1	1-37	-0.536256	38-664	-0.916733	665-1318	-0.848372	-0.536256	-0.916733	-0.848372	-0.536256	-0.916733	-0.848372
ENST00000309244.8	1-92	-1.11386	93-860	-0.343709	861-900	-0.891777	-1.11386	-0.343709	-0.891777	-1.11386	-0.343709	-0.891777
ENST00000399397.5	0-0		8742-01-01	-0.875251	8743-9948	-1.22964		-0.875251	-1.22964	0	-0.875251	-1.22964
ENST00000577128.1	1-132	-0.193015	133-515	-0.140201	0-0		-0.193015	-0.140201		-0.193015	-0.140201	0
ENST00000559561.5	1-255	-1.75287	256-1440	-0.277396	1441-1442	-0.055	-1.75287	-0.277396	-0.055	-1.75287	-0.277396	-0.055
ENST00000514536.5	1-148	-0.727716	149-271	-2.18093	272-1589	-1.15058	-0.727716	-2.18093	-1.15058	-0.727716	-2.18093	-1.15058
ENST00000368393.7	1-50	-0.155905	51-647	-0.862558	648-937	-1.82824	-0.155905	-0.862558	-1.82824	-0.155905	-0.862558	-1.82824
ENST00000307114.11	1-153	-1.41147	154-1698	-0.844175	1699-2830	-1.56768	-1.41147	-0.844175	-1.56768	-1.41147	-0.844175	-1.56768
ENST00000509862.5	1-285	0.0307242	286-600	0.0560903	0-0		0.0307242	0.0560903		0.0307242	0.0560903	0
ENST00000352981.7	1-24	-1.08805	25-639	-0.880632	640-1347	-1.19897	-1.08805	-0.880632	-1.19897	-1.08805	-0.880632	-1.19897
ENST00000398154.5	0-0		1-291	-1.06338	292-624	-1.70607		-1.06338	-1.70607	0	-1.06338	-1.70607
ENST00000377394.7	1-355	-0.46161	356-2071	-0.55695	2072-2854	-1.39723	-0.46161	-0.55695	-1.39723	-0.46161	-0.55695	-1.39723
ENST00000433041.1	1-539	-0.515701	540-599	0.165576	0-0		-0.515701	0.165576		-0.515701	0.165576	0
ENST00000302259.5	1-183	0.112344	184-1374	-0.550937	1375-2557	-1.01741	0.112344	-0.550937	-1.01741	0.112344	-0.550937	-1.01741
ENST00000435358.5	0-0		1-728	-0.739039	729-750	-1.56344		-0.739039	-1.56344	0	-0.739039	-1.56344
ENST00000375957.5	1-132	-1.14626	133-1320	-0.622216	1321-2262	-0.918069	-1.14626	-0.622216	-0.918069	-1.14626	-0.622216	-0.918069
ENST00000448084.6	1-149	-0.687066	150-831	-0.609528	0-0		-0.687066	-0.609528		-0.687066	-0.609528	0
ENST00000614847.1	1-51	0.701214	52-1209	-0.678808	1210-2642	-1.25098	0.701214	-0.678808	-1.25098	0.701214	-0.678808	-1.25098
ENST00000371817.8	1-385	-0.389261	386-5902	-1.29024	5903-8442	-0.49024	-0.389261	-1.29024	-0.49024	-0.389261	-1.29024	-0.49024
ENST00000620216.4	1-52	-0.205927	53-1105	-0.693477	1106-1538	-1.0719	-0.205927	-0.693477	-1.0719	-0.205927	-0.693477	-1.0719
ENST00000407886.1	1-253	-1.16095	254-643	-1.61462	644-866	-0.170437	-1.16095	-1.61462	-0.170437	-1.16095	-1.61462	-0.170437
ENST00000549570.5	1-502	-0.613982	503-732	-1.14759	0-0		-0.613982	-1.14759		-0.613982	-1.14759	0
ENST00000600757.5	1-688	-1.48685	689-2596	-0.747102	2597-3357	-0.357874	-1.48685	-0.747102	-0.357874	-1.48685	-0.747102	-0.357874
ENST00000541349.5	1-131	-0.621701	132-608	-1.07356	609-1450	-0.882861	-0.621701	-1.07356	-0.882861	-0.621701	-1.07356	-0.882861
ENST00000374967.6	0-0		1-654	-0.88811	655-1535	-0.707679		-0.88811	-0.707679	0	-0.88811	-0.707679
ENST00000457270.5	0-0		1-1577	-1.02773	1578-2956	-1.24206		-1.02773	-1.24206	0	-1.02773	-1.24206
ENST00000556282.1	1-78	0.482662	79-548	-0.919074	0-0		0.482662	-0.919074		0.482662	-0.919074	0
ENST00000356175.7	1-383	-1.71503	384-8840	-0.699043	8841-12362	-0.713834	-1.71503	-0.699043	-0.713834	-1.71503	-0.699043	-0.713834
ENST00000513252.5	1-335	-0.243968	336-1063	-0.591558	0-0		-0.243968	-0.591558		-0.243968	-0.591558	0
ENST00000466273.6	0-0		2022-01-25	-1.32081	26-350	-0.880363		-1.32081	-0.880363	0	-1.32081	-0.880363
ENST00000624874.1	1-169	-1.23086	170-322	-1.09115	323-565	-0.372262	-1.23086	-1.09115	-0.372262	-1.23086	-1.09115	-0.372262
ENST00000396172.6	1-186	-0.291206	187-1473	-0.979467	1474-1681	-1.70121	-0.291206	-0.979467	-1.70121	-0.291206	-0.979467	-1.70121
ENST00000643220.1	1-104	-0.621414	105-2552	-0.841456	2553-3672	-0.668432	-0.621414	-0.841456	-0.668432	-0.621414	-0.841456	-0.668432
ENST00000539851.5	1-467	-0.920574	468-1430	-0.785879	1431-1843	-1.02203	-0.920574	-0.785879	-1.02203	-0.920574	-0.785879	-1.02203
ENST00000545805.6	1-230	-1.51719	231-1208	-0.118954	1209-1615	-0.252704	-1.51719	-0.118954	-0.252704	-1.51719	-0.118954	-0.252704
ENST00000559294.1	1-483	-1.17099	484-774	-1.316	775-800	-1.4207	-1.17099	-1.316	-1.4207	-1.17099	-1.316	-1.4207
ENST00000568791.5	1-346	-1.41832	347-590	-0.981153	0-0		-1.41832	-0.981153		-1.41832	-0.981153	0
ENST00000390320.2	0-0		1-127	0.274436	0-0			0.274436		0	0.274436	0
ENST00000515000.1	1-50	-1.9359	51-2228	-0.735927	2229-2319	-0.606146	-1.9359	-0.735927	-0.606146	-1.9359	-0.735927	-0.606146
ENST00000636536.1	1-53	-0.625075	54-287	-0.648387	288-670	-0.446107	-0.625075	-0.648387	-0.446107	-0.625075	-0.648387	-0.446107
ENST00000496222.1	1-66	-0.198485	67-603	-1.01212	0-0		-0.198485	-1.01212		-0.198485	-1.01212	0
ENST00000515506.6	1-100	-0.564073	101-1408	-0.804117	1409-4024	-0.709994	-0.564073	-0.804117	-0.709994	-0.564073	-0.804117	-0.709994
ENST00000581093.1	0-0		1-249	-0.983371	250-493	-1.81751		-0.983371	-1.81751	0	-0.983371	-1.81751
ENST00000312541.10	1-218	-1.79591	219-1802	-0.800807	1803-2890	-1.08319	-1.79591	-0.800807	-1.08319	-1.79591	-0.800807	-1.08319
ENST00000569552.5	1-91	0.52862	92-160	0.349897	161-572	-0.612714	0.52862	0.349897	-0.612714	0.52862	0.349897	-0.612714
ENST00000526856.5	0-0		1-599	-0.799526	600-691	-0.663512		-0.799526	-0.663512	0	-0.799526	-0.663512
ENST00000529840.5	1-371	-0.655509	372-820	-0.860529	0-0		-0.655509	-0.860529		-0.655509	-0.860529	0
ENST00000448277.5	1-74	-0.643366	75-829	-0.56005	0-0		-0.643366	-0.56005		-0.643366	-0.56005	0
ENST00000355472.10	1-170	-0.569974	171-1901	-0.756837	1902-3002	-1.24934	-0.569974	-0.756837	-1.24934	-0.569974	-0.756837	-1.24934
ENST00000579408.5	1-269	0.521842	270-824	-1.10076	825-859	-0.645602	0.521842	-1.10076	-0.645602	0.521842	-1.10076	-0.645602
ENST00000564817.5	1-59	0.0173387	60-1580	-1.13448	1581-1638	-1.36294	0.0173387	-1.13448	-1.36294	0.0173387	-1.13448	-1.36294
ENST00000523594.1	0-0		1-328	-0.598947	329-560	-0.55512		-0.598947	-0.55512	0	-0.598947	-0.55512
ENST00000617334.1	1-195	-1.38151	196-3951	-0.819856	3952-4253	-0.762925	-1.38151	-0.819856	-0.762925	-1.38151	-0.819856	-0.762925
ENST00000486125.5	1-482	-1.7425	483-614	-0.585164	615-936	-0.655036	-1.7425	-0.585164	-0.655036	-1.7425	-0.585164	-0.655036
ENST00000298510.4	1-22	-0.671329	23-793	-0.781935	794-1553	-0.453817	-0.671329	-0.781935	-0.453817	-0.671329	-0.781935	-0.453817
ENST00000505307.5	1-253	-0.349119	254-400	-0.532809	401-743	-0.141142	-0.349119	-0.532809	-0.141142	-0.349119	-0.532809	-0.141142
ENST00000522441.5	1-641	-0.590451	642-2825	-0.839876	2826-3157	-1.37942	-0.590451	-0.839876	-1.37942	-0.590451	-0.839876	-1.37942
ENST00000489435.2	1-169	-0.328853	170-589	-0.548007	590-947	-0.92149	-0.328853	-0.548007	-0.92149	-0.328853	-0.548007	-0.92149
ENST00000524758.1	1-253	-0.784821	254-536	-0.627421	0-0		-0.784821	-0.627421		-0.784821	-0.627421	0
ENST00000432367.6	0-0		1-277	-0.658368	278-1847	-0.589905		-0.658368	-0.589905	0	-0.658368	-0.589905
ENST00000589249.1	1-442	-1.12734	443-564	-0.764227	0-0		-1.12734	-0.764227		-1.12734	-0.764227	0
ENST00000551105.1	1-38	-0.349538	39-707	-0.757843	708-1307	-1.01016	-0.349538	-0.757843	-1.01016	-0.349538	-0.757843	-1.01016
ENST00000458170.1	1-100	-0.503487	101-328	-0.702585	329-451	-0.0495566	-0.503487	-0.702585	-0.0495566	-0.503487	-0.702585	-0.0495566
ENST00000672578.1	1-201	-0.468103	202-1458	-0.677566	1459-4925	-0.921268	-0.468103	-0.677566	-0.921268	-0.468103	-0.677566	-0.921268
ENST00000515316.5	1-43	-1.21085	44-313	-0.406349	314-524	0.237457	-1.21085	-0.406349	0.237457	-1.21085	-0.406349	0.237457
ENST00000532450.5	0-0		1-147	-0.528327	148-635	-0.714097		-0.528327	-0.714097	0	-0.528327	-0.714097
ENST00000510944.3	0-0		1-1279	-0.945275	1280-2125	-1.17543		-0.945275	-1.17543	0	-0.945275	-1.17543
ENST00000370570.6	1-245	-0.163844	246-1649	-0.399233	1650-1984	-0.285721	-0.163844	-0.399233	-0.285721	-0.163844	-0.399233	-0.285721
ENST00000333129.4	1-316	-0.267407	317-2596	-0.798826	2597-9537	-0.92679	-0.267407	-0.798826	-0.92679	-0.267407	-0.798826	-0.92679
ENST00000262895.7	0-0		2943-01-01	-0.886925	2944-3493	-1.66379		-0.886925	-1.66379	0	-0.886925	-1.66379
ENST00000251547.10	1-106	-0.596107	107-874	-0.403714	875-2928	-1.07677	-0.596107	-0.403714	-1.07677	-0.596107	-0.403714	-1.07677
ENST00000620463.1	1-118	-1.22698	119-4213	-0.60679	4214-4523	-0.982559	-1.22698	-0.60679	-0.982559	-1.22698	-0.60679	-0.982559
ENST00000439976.5	1-152	-0.674734	153-703	-1.43699	0-0		-0.674734	-1.43699		-0.674734	-1.43699	0
ENST00000558341.5	1-45	-0.86637	46-423	-0.651722	424-719	-1.53479	-0.86637	-0.651722	-1.53479	-0.86637	-0.651722	-1.53479
ENST00000630539.1	1-445	-0.430985	446-1555	-0.865841	1556-2032	-0.8944	-0.430985	-0.865841	-0.8944	-0.430985	-0.865841	-0.8944
ENST00000590157.5	0-0		1-355	-1.17517	356-560	-1.00421		-1.17517	-1.00421	0	-1.17517	-1.00421
ENST00000371168.4	1-63	-0.535185	64-477	-0.570363	478-805	-0.433205	-0.535185	-0.570363	-0.433205	-0.535185	-0.570363	-0.433205
ENST00000233505.12	1-129	0.350066	130-474	-0.552039	475-1299	-0.693639	0.350066	-0.552039	-0.693639	0.350066	-0.552039	-0.693639
ENST00000305921.8	1-222	-0.072607	223-2040	-0.624936	2041-4768	-1.31526	-0.072607	-0.624936	-1.31526	-0.072607	-0.624936	-1.31526
ENST00000304735.4	1-155	-0.435261	156-2177	-0.877282	2178-2816	-0.816785	-0.435261	-0.877282	-0.816785	-0.435261	-0.877282	-0.816785
ENST00000572942.5	1-110	0.961369	111-650	-0.376662	651-1089	-1.90505	0.961369	-0.376662	-1.90505	0.961369	-0.376662	-1.90505
ENST00000398227.7	1-88	-0.504866	89-1390	-0.414021	1391-1606	-0.710638	-0.504866	-0.414021	-0.710638	-0.504866	-0.414021	-0.710638
ENST00000391796.7	1-21	-0.99934	22-954	-1.16007	955-1089	-0.351378	-0.99934	-1.16007	-0.351378	-0.99934	-1.16007	-0.351378
ENST00000556367.6	1-235	-0.634165	236-418	-0.477896	419-572	-0.347157	-0.634165	-0.477896	-0.347157	-0.634165	-0.477896	-0.347157
ENST00000367093.3	1-274	-1.83651	275-739	-1.24951	740-1819	-1.07999	-1.83651	-1.24951	-1.07999	-1.83651	-1.24951	-1.07999
ENST00000601682.1	1-71	-0.652823	72-627	-1.11609	0-0		-0.652823	-1.11609		-0.652823	-1.11609	0
ENST00000639088.1	1-148	-0.508159	149-391	-0.449392	392-1451	-0.947284	-0.508159	-0.449392	-0.947284	-0.508159	-0.449392	-0.947284
ENST00000591461.1	0-0		1-597	-0.71324	598-867	-0.0798103		-0.71324	-0.0798103	0	-0.71324	-0.0798103
ENST00000377659.1	1-239	-0.890539	240-2477	-0.98516	2478-2649	-0.385248	-0.890539	-0.98516	-0.385248	-0.890539	-0.98516	-0.385248
ENST00000367595.4	1-311	-0.976027	312-1160	-1.10905	1161-1293	-1.23158	-0.976027	-1.10905	-1.23158	-0.976027	-1.10905	-1.23158
ENST00000404390.7	1-21	-2.63839	22-1938	-0.860587	1939-2215	-0.999458	-2.63839	-0.860587	-0.999458	-2.63839	-0.860587	-0.999458
ENST00000461307.5	0-0		1-1490	-0.848589	1491-5981	-0.92647		-0.848589	-0.92647	0	-0.848589	-0.92647
ENST00000477442.6	1-93	0.356394	94-468	-0.492414	469-1095	-1.03635	0.356394	-0.492414	-1.03635	0.356394	-0.492414	-1.03635
ENST00000374788.8	1-301	-0.422937	302-4363	-0.825216	4364-5971	-0.839331	-0.422937	-0.825216	-0.839331	-0.422937	-0.825216	-0.839331
ENST00000395146.8	1-275	-1.09123	276-3932	-1.17795	3933-9285	-0.874079	-1.09123	-1.17795	-0.874079	-1.09123	-1.17795	-0.874079
ENST00000612903.1	1-2	-0.055	3-155	0.00460417	156-183	-0.0822568	-0.055	0.00460417	-0.0822568	-0.055	0.00460417	-0.0822568
ENST00000327201.10	1-182	-0.584373	183-1028	-0.998222	1029-1109	-1.29998	-0.584373	-0.998222	-1.29998	-0.584373	-0.998222	-1.29998
ENST00000550433.5	1-21	-0.495883	22-1911	-0.615223	1912-2931	-0.218912	-0.495883	-0.615223	-0.218912	-0.495883	-0.615223	-0.218912
ENST00000261921.8	1-322	-0.977336	323-2047	-0.62772	2048-2346	-1.08148	-0.977336	-0.62772	-1.08148	-0.977336	-0.62772	-1.08148
ENST00000628311.1	0-0		1-267	-0.232948	0-0			-0.232948		0	-0.232948	0
ENST00000425114.1	1-25	-0.932149	26-2459	-1.17731	0-0		-0.932149	-1.17731		-0.932149	-1.17731	0
ENST00000665346.1	1-153	-1.12919	154-2865	-0.665785	2866-3159	-0.555243	-1.12919	-0.665785	-0.555243	-1.12919	-0.665785	-0.555243
ENST00000444859.5	1-211	-0.309069	212-449	-0.876486	0-0		-0.309069	-0.876486		-0.309069	-0.876486	0
ENST00000552960.5	1-101	-0.77719	102-3026	-1.00723	3027-3216	-1.26167	-0.77719	-1.00723	-1.26167	-0.77719	-1.00723	-1.26167
ENST00000535334.5	1-523	-0.828812	524-1501	-0.743228	1502-3906	-0.554857	-0.828812	-0.743228	-0.554857	-0.828812	-0.743228	-0.554857
ENST00000225573.5	1-109	-0.160576	110-766	-0.590918	767-2256	-1.85001	-0.160576	-0.590918	-1.85001	-0.160576	-0.590918	-1.85001
ENST00000440613.1	0-0		1-433	-0.667212	434-685	-0.710377		-0.667212	-0.710377	0	-0.667212	-0.710377
ENST00000413186.6	0-0		4332-01-01	-0.916513	4333-4860	-0.847924		-0.916513	-0.847924	0	-0.916513	-0.847924
ENST00000394989.6	1-263	-0.40758	264-644	-1.28962	645-3167	-0.953985	-0.40758	-1.28962	-0.953985	-0.40758	-1.28962	-0.953985
ENST00000578363.5	1-141	-0.60403	142-1212	-0.818565	1213-1393	-0.712272	-0.60403	-0.818565	-0.712272	-0.60403	-0.818565	-0.712272
ENST00000366756.4	1-939	-0.0365746	940-3111	-0.819613	3112-3779	-0.356189	-0.0365746	-0.819613	-0.356189	-0.0365746	-0.819613	-0.356189
ENST00000650809.1	1-96	-0.173232	97-711	-0.551914	712-1621	-1.0185	-0.173232	-0.551914	-1.0185	-0.173232	-0.551914	-1.0185
ENST00000358747.10	1-251	-1.79014	252-2468	-1.04495	2469-2729	-0.818616	-1.79014	-1.04495	-0.818616	-1.79014	-1.04495	-0.818616
ENST00000564657.1	1-402	-0.663106	403-731	-1.22255	0-0		-0.663106	-1.22255		-0.663106	-1.22255	0
ENST00000436436.5	1-404	-0.754854	405-601	-0.574052	0-0		-0.754854	-0.574052		-0.754854	-0.574052	0
ENST00000507249.5	1-206	-1.35621	207-2936	-0.94474	2937-3195	-0.752106	-1.35621	-0.94474	-0.752106	-1.35621	-0.94474	-0.752106
ENST00000647361.1	1-9	0.449922	10-489	-0.960852	490-2316	-0.832376	0.449922	-0.960852	-0.832376	0.449922	-0.960852	-0.832376
ENST00000648377.1	1-518	-0.923757	519-1121	-1.05928	1122-3385	-1.03748	-0.923757	-1.05928	-1.03748	-0.923757	-1.05928	-1.03748
ENST00000360370.8	1-44	-1.48855	45-1508	-0.85441	1509-2169	-1.37612	-1.48855	-0.85441	-1.37612	-1.48855	-0.85441	-1.37612
ENST00000269305.8	1-190	-1.0054	191-1372	-0.980088	1373-2579	-1.16355	-1.0054	-0.980088	-1.16355	-1.0054	-0.980088	-1.16355
ENST00000375772.7	1-147	-1.5939	148-2484	-1.1362	2485-2701	-0.283772	-1.5939	-1.1362	-0.283772	-1.5939	-1.1362	-0.283772
ENST00000447927.6	1-84	0.105456	85-411	-0.8368	412-932	-0.882904	0.105456	-0.8368	-0.882904	0.105456	-0.8368	-0.882904
ENST00000583380.5	1-11	-0.847994	12-341	-1.1762	342-583	-1.17114	-0.847994	-1.1762	-1.17114	-0.847994	-1.1762	-1.17114
ENST00000442738.7	1-89	1.08329	90-473	-0.084287	474-2070	-1.93217	1.08329	-0.084287	-1.93217	1.08329	-0.084287	-1.93217
ENST00000539611.1	1-424	-0.906905	425-576	-0.701441	0-0		-0.906905	-0.701441		-0.906905	-0.701441	0
ENST00000562103.2	1-74	-0.53029	75-2789	-0.736391	2790-3366	-1.24446	-0.53029	-0.736391	-1.24446	-0.53029	-0.736391	-1.24446
ENST00000672965.1	1-199	-1.04391	200-5692	-0.616801	5693-8442	-0.897098	-1.04391	-0.616801	-0.897098	-1.04391	-0.616801	-0.897098
ENST00000316227.3	1-41	-0.175685	42-416	-0.507217	417-1080	-1.06651	-0.175685	-0.507217	-1.06651	-0.175685	-0.507217	-1.06651
ENST00000553100.1	0-0		1-136	-0.965987	137-421	-1.32146		-0.965987	-1.32146	0	-0.965987	-1.32146
ENST00000522917.5	1-206	-0.236381	207-5780	-0.97056	5781-6051	-1.96299	-0.236381	-0.97056	-1.96299	-0.236381	-0.97056	-1.96299
ENST00000354760.4	1-36	-0.00312089	37-627	-0.745718	628-809	-0.613101	-0.00312089	-0.745718	-0.613101	-0.00312089	-0.745718	-0.613101
ENST00000554191.5	1-76	0.126356	77-277	-0.641792	278-597	-0.175141	0.126356	-0.641792	-0.175141	0.126356	-0.641792	-0.175141
ENST00000394261.2	1-190	0.260765	191-316	-1.0551	317-1433	-0.883346	0.260765	-1.0551	-0.883346	0.260765	-1.0551	-0.883346
ENST00000397420.9	1-144	0.750339	145-906	-0.961238	907-1545	-1.64095	0.750339	-0.961238	-1.64095	0.750339	-0.961238	-1.64095
ENST00000395757.6	1-185	0.0333954	186-3401	-0.925648	3402-3800	-1.11498	0.0333954	-0.925648	-1.11498	0.0333954	-0.925648	-1.11498
ENST00000602142.6	1-100	-0.406848	101-2638	-0.715061	2639-2892	-0.983991	-0.406848	-0.715061	-0.983991	-0.406848	-0.715061	-0.983991
ENST00000392550.7	1-117	-0.650793	118-3180	-0.800954	3181-3509	-0.616243	-0.650793	-0.800954	-0.616243	-0.650793	-0.800954	-0.616243
ENST00000510477.5	1-310	-1.7946	311-1621	-0.524021	1622-2855	-0.818233	-1.7946	-0.524021	-0.818233	-1.7946	-0.524021	-0.818233
ENST00000456906.5	1-23	-0.467361	24-673	-0.53492	0-0		-0.467361	-0.53492		-0.467361	-0.53492	0
ENST00000429789.6	1-104	0.509443	105-1193	-0.422358	1194-1289	-0.213293	0.509443	-0.422358	-0.213293	0.509443	-0.422358	-0.213293
ENST00000406048.2	0-0		1-449	-0.550084	0-0			-0.550084		0	-0.550084	0
ENST00000485416.1	1-352	-1.39895	353-577	-0.38469	0-0		-1.39895	-0.38469		-1.39895	-0.38469	0
ENST00000442616.1	1-53	0.0047743	54-266	-0.448889	267-553	-0.95657	0.0047743	-0.448889	-0.95657	0.0047743	-0.448889	-0.95657
ENST00000538621.2	1-260	-1.54788	261-1595	-1.28509	1596-4286	-1.5732	-1.54788	-1.28509	-1.5732	-1.54788	-1.28509	-1.5732
ENST00000380959.7	1-474	-0.591591	475-1737	-0.855938	1738-8198	-0.887131	-0.591591	-0.855938	-0.887131	-0.591591	-0.855938	-0.887131
ENST00000327906.8	1-657	-0.366375	658-1803	-0.984428	1804-2127	-1.28118	-0.366375	-0.984428	-1.28118	-0.366375	-0.984428	-1.28118
ENST00000324696.8	1-353	-0.056198	354-500	-0.573843	501-3618	-0.717116	-0.056198	-0.573843	-0.717116	-0.056198	-0.573843	-0.717116
ENST00000563078.1	0-0		1-581	-0.667609	0-0			-0.667609		0	-0.667609	0
ENST00000374244.3	1-128	-0.279045	129-2345	-0.953251	2346-2643	-0.312559	-0.279045	-0.953251	-0.312559	-0.279045	-0.953251	-0.312559
ENST00000306318.5	1-415	-0.334911	416-1462	-0.774078	1463-2140	-0.882609	-0.334911	-0.774078	-0.882609	-0.334911	-0.774078	-0.882609
ENST00000591937.1	1-182	-0.448859	183-410	-0.502852	411-910	0.138841	-0.448859	-0.502852	0.138841	-0.448859	-0.502852	0.138841
ENST00000625249.1	0-0		1-216	-0.582406	0-0			-0.582406		0	-0.582406	0
ENST00000488497.7	1-461	-0.460336	462-1739	-0.914402	1740-3557	-0.845793	-0.460336	-0.914402	-0.845793	-0.460336	-0.914402	-0.845793
ENST00000422687.1	1-500	-0.170697	501-542	0.494462	0-0		-0.170697	0.494462		-0.170697	0.494462	0
ENST00000645393.1	1-557	-0.985257	558-2744	-1.73727	2745-3187	-1.09537	-0.985257	-1.73727	-1.09537	-0.985257	-1.73727	-1.09537
ENST00000373150.8	1-220	1.24373	221-2647	-1.11117	2648-3238	-1.40012	1.24373	-1.11117	-1.40012	1.24373	-1.11117	-1.40012
ENST00000578461.1	0-0		1960-01-01	0.345923	61-430	-0.917658		0.345923	-0.917658	0	0.345923	-0.917658
ENST00000556028.5	1-17	-0.874518	18-638	-0.754612	639-831	-0.683305	-0.874518	-0.754612	-0.683305	-0.874518	-0.754612	-0.683305
ENST00000261636.13	1-127	0.141752	128-673	-0.901425	674-3197	-0.584961	0.141752	-0.901425	-0.584961	0.141752	-0.901425	-0.584961
ENST00000618008.4	1-230	-1.05443	231-647	-0.383947	0-0		-1.05443	-0.383947		-1.05443	-0.383947	0
ENST00000600343.5	1-1139	-1.06183	1140-3506	-0.962574	3507-4010	-0.928904	-1.06183	-0.962574	-0.928904	-1.06183	-0.962574	-0.928904
ENST00000549164.5	1-188	-0.557792	189-614	-1.16519	615-745	-0.60879	-0.557792	-1.16519	-0.60879	-0.557792	-1.16519	-0.60879
ENST00000414615.6	1-160	-1.26077	161-787	-1.03437	788-2137	-1.50035	-1.26077	-1.03437	-1.50035	-1.26077	-1.03437	-1.50035
ENST00000311450.9	1-1266	-0.79437	1267-1800	-0.958849	1801-1919	-0.972841	-0.79437	-0.958849	-0.972841	-0.79437	-0.958849	-0.972841
ENST00000251268.11	1-609	-0.930324	610-9147	-0.859749	9148-11137	-1.55052	-0.930324	-0.859749	-1.55052	-0.930324	-0.859749	-1.55052
ENST00000597131.1	0-0		1-520	-0.389841	0-0			-0.389841		0	-0.389841	0
ENST00000476183.2	1-51	-2.07673	52-809	-1.23171	0-0		-2.07673	-1.23171		-2.07673	-1.23171	0
ENST00000546039.5	1-322	-0.759215	323-805	-1.15609	0-0		-0.759215	-1.15609		-0.759215	-1.15609	0
ENST00000367001.5	1-549	-0.321911	550-2073	-0.695549	2074-5893	-0.773612	-0.321911	-0.695549	-0.773612	-0.321911	-0.695549	-0.773612
ENST00000227163.8	1-38	0.748768	39-854	-0.807023	855-1168	-1.0184	0.748768	-0.807023	-1.0184	0.748768	-0.807023	-1.0184
ENST00000514122.5	1-105	-0.0924413	106-579	-1.14426	0-0		-0.0924413	-1.14426		-0.0924413	-1.14426	0
ENST00000342788.9	1-272	-0.444322	273-4199	-0.762347	4200-12097	-0.771778	-0.444322	-0.762347	-0.771778	-0.444322	-0.762347	-0.771778
ENST00000223023.5	1-269	-0.357175	270-1787	-1.41858	1788-4363	-0.672958	-0.357175	-1.41858	-0.672958	-0.357175	-1.41858	-0.672958
ENST00000644150.1	0-0		1-499	-1.17393	0-0			-1.17393		0	-1.17393	0
ENST00000379555.7	1-210	-1.6141	211-1059	-1.09522	1060-1234	-1.27141	-1.6141	-1.09522	-1.27141	-1.6141	-1.09522	-1.27141
ENST00000591363.5	0-0		1-613	-0.708418	614-639	-2.01664		-0.708418	-2.01664	0	-0.708418	-2.01664
ENST00000567466.1	1-133	-0.570358	134-403	-0.394235	404-1061	-1.26677	-0.570358	-0.394235	-1.26677	-0.570358	-0.394235	-1.26677
ENST00000528962.1	0-0		1-475	-0.819962	476-711	-1.12773		-0.819962	-1.12773	0	-0.819962	-1.12773
ENST00000566150.5	1-10	-1.25333	11-568	-0.64241	0-0		-1.25333	-0.64241		-1.25333	-0.64241	0
ENST00000287713.7	1-113	1.40632	114-1037	-0.764602	1038-5441	-1.1878	1.40632	-0.764602	-1.1878	1.40632	-0.764602	-1.1878
ENST00000306862.7	1-379	-1.04461	380-2296	-0.677835	2297-2502	-0.282795	-1.04461	-0.677835	-0.282795	-1.04461	-0.677835	-0.282795
ENST00000373433.9	1-202	-0.465008	203-1183	-0.860889	1184-3672	-1.21098	-0.465008	-0.860889	-1.21098	-0.465008	-0.860889	-1.21098
ENST00000361236.7	1-216	-1.19708	217-786	-0.746114	787-3321	-0.807041	-1.19708	-0.746114	-0.807041	-1.19708	-0.746114	-0.807041
ENST00000451130.6	0-0		1-1632	-1.06966	1633-1633	-0.56		-1.06966	-0.56	0	-1.06966	-0.56
ENST00000377075.3	1-98	-0.89389	99-2426	-0.97142	2427-4783	-1.58992	-0.89389	-0.97142	-1.58992	-0.89389	-0.97142	-1.58992
ENST00000589400.5	1-287	-1.52882	288-1097	-1.35228	0-0		-1.52882	-1.35228		-1.52882	-1.35228	0
ENST00000006015.4	1-88	-0.327713	89-1030	-0.214863	1031-2669	-1.25646	-0.327713	-0.214863	-1.25646	-0.327713	-0.214863	-1.25646
ENST00000551607.5	1-113	-0.730089	114-324	-0.583144	0-0		-0.730089	-0.583144		-0.730089	-0.583144	0
ENST00000281047.4	1-59	-2.70908	60-641	-1.15549	642-1339	-0.946367	-2.70908	-1.15549	-0.946367	-2.70908	-1.15549	-0.946367
ENST00000508940.1	1-446	-0.755247	447-567	-0.582792	0-0		-0.755247	-0.582792		-0.755247	-0.582792	0
ENST00000515059.6	1-296	-0.0691469	297-1805	-0.774261	1806-5580	-0.907115	-0.0691469	-0.774261	-0.907115	-0.0691469	-0.774261	-0.907115
ENST00000598799.5	1-96	-2.17374	97-608	-1.76041	0-0		-2.17374	-1.76041		-2.17374	-1.76041	0
ENST00000380725.2	1-126	0.4077	127-522	-0.269171	523-1193	-0.273691	0.4077	-0.269171	-0.273691	0.4077	-0.269171	-0.273691
ENST00000273908.4	1-235	-0.363057	236-1006	-0.5815	1007-1995	-0.694903	-0.363057	-0.5815	-0.694903	-0.363057	-0.5815	-0.694903
ENST00000376020.6	1-26	-1.12819	27-4508	-1.20903	4509-9556	-1.21582	-1.12819	-1.20903	-1.21582	-1.12819	-1.20903	-1.21582
ENST00000287461.8	1-348	-1.18825	349-1851	-0.724444	1852-3557	-1.37319	-1.18825	-0.724444	-1.37319	-1.18825	-0.724444	-1.37319
ENST00000307002.3	0-0		1-999	-0.975389	0-0			-0.975389		0	-0.975389	0
ENST00000554166.5	1-335	-1.39728	336-615	-1.43686	0-0		-1.39728	-1.43686		-1.39728	-1.43686	0
ENST00000633708.1	1-208	-0.561573	209-1072	-0.805409	1073-3111	-1.26541	-0.561573	-0.805409	-1.26541	-0.561573	-0.805409	-1.26541
ENST00000452105.5	1-28	-0.904091	29-644	-0.984331	0-0		-0.904091	-0.984331		-0.904091	-0.984331	0
ENST00000495305.5	1-24	-1.37942	25-552	-0.827554	553-1390	-0.596253	-1.37942	-0.827554	-0.596253	-1.37942	-0.827554	-0.596253
ENST00000433848.1	1-61	-0.487264	62-713	-0.993592	0-0		-0.487264	-0.993592		-0.487264	-0.993592	0
ENST00000334258.9	1-15	-0.99776	16-2943	-1.26148	2944-3275	-1.1866	-0.99776	-1.26148	-1.1866	-0.99776	-1.26148	-1.1866
ENST00000401396.5	1-182	-1.55579	183-1598	-0.65534	1599-1742	-1.73781	-1.55579	-0.65534	-1.73781	-1.55579	-0.65534	-1.73781
ENST00000495603.2	1-309	-0.362196	310-706	-0.360997	0-0		-0.362196	-0.360997		-0.362196	-0.360997	0
ENST00000427758.5	1-74	-0.0178738	75-528	-0.920663	0-0		-0.0178738	-0.920663		-0.0178738	-0.920663	0
ENST00000395388.7	1-64	-0.213326	65-829	-0.785721	830-1235	-1.09367	-0.213326	-0.785721	-1.09367	-0.213326	-0.785721	-1.09367
ENST00000445185.1	1-26	-0.470148	27-278	-0.812839	279-475	-1.22192	-0.470148	-0.812839	-1.22192	-0.470148	-0.812839	-1.22192
ENST00000431156.6	1-619	-1.12828	620-2146	-0.901692	2147-2363	-0.452923	-1.12828	-0.901692	-0.452923	-1.12828	-0.901692	-0.452923
ENST00000400155.5	1-52	-0.0180956	53-2104	-0.664278	2105-5257	-0.606562	-0.0180956	-0.664278	-0.606562	-0.0180956	-0.664278	-0.606562
ENST00000527569.1	1-147	-0.923988	148-1083	-0.939914	1084-1386	-1.50007	-0.923988	-0.939914	-1.50007	-0.923988	-0.939914	-1.50007
ENST00000399602.9	1-106	-0.758485	107-1996	-0.878046	1997-3187	-1.17618	-0.758485	-0.878046	-1.17618	-0.758485	-0.878046	-1.17618
ENST00000648380.1	1-428	-0.224566	429-2462	-0.573473	2463-2472	1.4999	-0.224566	-0.573473	1.4999	-0.224566	-0.573473	1.4999
ENST00000372582.6	1-872	-1.06286	873-2933	-0.807888	2934-3101	-0.546035	-1.06286	-0.807888	-0.546035	-1.06286	-0.807888	-0.546035
ENST00000397800.5	1-336	-1.36172	337-2064	-1.17403	2065-7449	-1.14967	-1.36172	-1.17403	-1.14967	-1.36172	-1.17403	-1.14967
ENST00000647396.1	0-0		3406-01-01	-0.809665	3407-6493	-0.344647		-0.809665	-0.344647	0	-0.809665	-0.344647
ENST00000466889.5	1-261	-0.303759	262-720	-1.03169	0-0		-0.303759	-1.03169		-0.303759	-1.03169	0
ENST00000521670.5	1-108	-1.43171	109-1497	-0.777326	1498-1769	-1.21128	-1.43171	-0.777326	-1.21128	-1.43171	-0.777326	-1.21128
ENST00000602346.5	1-682	-1.72964	683-1009	-1.20247	1010-3124	-1.03143	-1.72964	-1.20247	-1.03143	-1.72964	-1.20247	-1.03143
ENST00000506430.2	1-80	0.329593	81-569	-0.84868	570-718	-1.4369	0.329593	-0.84868	-1.4369	0.329593	-0.84868	-1.4369
ENST00000528079.6	1-341	-0.772225	342-629	-0.681826	0-0		-0.772225	-0.681826		-0.772225	-0.681826	0
ENST00000549934.2	1-24	-0.722654	25-291	-0.256799	0-0		-0.722654	-0.256799		-0.722654	-0.256799	0
ENST00000622607.4	1-517	-1.1451	518-2482	-1.35074	2483-2660	-1.00341	-1.1451	-1.35074	-1.00341	-1.1451	-1.35074	-1.00341
ENST00000438671.3	1-204	-1.24232	205-542	-1.13395	0-0		-1.24232	-1.13395		-1.24232	-1.13395	0
ENST00000455661.5	1-1843	-0.861576	1844-2304	-0.819119	0-0		-0.861576	-0.819119		-0.861576	-0.819119	0
ENST00000382226.5	1-109	0.326997	110-1918	-0.623405	1919-5009	-0.989094	0.326997	-0.623405	-0.989094	0.326997	-0.623405	-0.989094
ENST00000543758.5	1-613	-0.71376	614-2827	-0.737837	2828-3501	-0.943831	-0.71376	-0.737837	-0.943831	-0.71376	-0.737837	-0.943831
ENST00000464364.1	1-38	-1.91565	39-502	-0.989489	0-0		-1.91565	-0.989489		-1.91565	-0.989489	0
ENST00000593195.6	0-0		1-186	-0.871511	187-3968	-1.07763		-0.871511	-1.07763	0	-0.871511	-1.07763
ENST00000520346.1	1-255	-0.990457	256-488	-0.273174	0-0		-0.990457	-0.273174		-0.990457	-0.273174	0
ENST00000439269.1	1-250	-1.16748	251-1507	-0.572524	1508-1858	-1.49386	-1.16748	-0.572524	-1.49386	-1.16748	-0.572524	-1.49386
ENST00000539113.5	1-24	-1.70225	25-1089	-0.828592	0-0		-1.70225	-0.828592		-1.70225	-0.828592	0
ENST00000596951.5	1-53	-0.673916	54-2723	-0.678602	2724-2979	-0.893902	-0.673916	-0.678602	-0.893902	-0.673916	-0.678602	-0.893902
ENST00000554048.3	1-42	-0.0780534	43-657	-0.490745	658-1048	-1.28277	-0.0780534	-0.490745	-1.28277	-0.0780534	-0.490745	-1.28277
ENST00000526114.5	1-142	-2.17066	143-253	-1.02769	254-851	-0.68749	-2.17066	-1.02769	-0.68749	-2.17066	-1.02769	-0.68749
ENST00000309522.7	1-149	0.535006	150-1094	-1.10962	1095-1912	-0.854397	0.535006	-1.10962	-0.854397	0.535006	-1.10962	-0.854397
ENST00000372771.5	1-13	-3.02809	14-5758	-1.02816	5759-6232	-0.550063	-3.02809	-1.02816	-0.550063	-3.02809	-1.02816	-0.550063
ENST00000647165.2	1-288	-0.610671	289-10881	-0.860279	10882-11811	-1.67281	-0.610671	-0.860279	-1.67281	-0.610671	-0.860279	-1.67281
ENST00000374468.1	1-391	-0.954663	392-811	-0.955821	812-814	-3.11722	-0.954663	-0.955821	-3.11722	-0.954663	-0.955821	-3.11722
ENST00000564155.5	1-804	-0.589873	805-1548	-0.910701	1549-2723	-1.05261	-0.589873	-0.910701	-1.05261	-0.589873	-0.910701	-1.05261
ENST00000505818.1	1-45	-0.488677	46-357	-0.624433	358-595	-0.421518	-0.488677	-0.624433	-0.421518	-0.488677	-0.624433	-0.421518
ENST00000484769.1	1-13	0.0263761	14-238	-0.574445	239-843	-0.620528	0.0263761	-0.574445	-0.620528	0.0263761	-0.574445	-0.620528
ENST00000263918.9	1-73	-0.286216	74-2416	-0.962839	2417-14174	-1.03128	-0.286216	-0.962839	-1.03128	-0.286216	-0.962839	-1.03128
ENST00000554585.5	0-0		1-441	-0.534649	442-858	-0.122408		-0.534649	-0.122408	0	-0.534649	-0.122408
ENST00000254508.7	1-96	-0.44668	97-5760	-0.87044	5761-7206	-1.50348	-0.44668	-0.87044	-1.50348	-0.44668	-0.87044	-1.50348
ENST00000280285.9	1-100	-0.743573	101-2182	-0.72744	2183-4966	-1.47339	-0.743573	-0.72744	-1.47339	-0.743573	-0.72744	-1.47339
ENST00000357033.8	1-207	0.37214	208-11265	-0.880949	11266-13956	-0.836506	0.37214	-0.880949	-0.836506	0.37214	-0.880949	-0.836506
ENST00000507716.5	1-110	-1.14171	111-506	-1.25652	507-2475	-0.597926	-1.14171	-1.25652	-0.597926	-1.14171	-1.25652	-0.597926
ENST00000648628.1	1-304	-0.715523	305-1237	-0.911772	1238-4989	-0.848585	-0.715523	-0.911772	-0.848585	-0.715523	-0.911772	-0.848585
ENST00000514897.5	1-429	-0.86948	430-802	-0.928125	0-0		-0.86948	-0.928125		-0.86948	-0.928125	0
ENST00000244519.7	1-211	-1.3941	212-1966	-1.02686	1967-2970	-0.578856	-1.3941	-1.02686	-0.578856	-1.3941	-1.02686	-0.578856
ENST00000453223.2	0-0		1-294	-0.503628	295-382	-1.0194		-0.503628	-1.0194	0	-0.503628	-1.0194
ENST00000328867.9	1-309	-0.46042	310-2469	-0.882596	2470-3129	-1.10999	-0.46042	-0.882596	-1.10999	-0.46042	-0.882596	-1.10999
ENST00000383165.4	1-148	-0.47316	149-676	-0.9143	677-4094	-1.1031	-0.47316	-0.9143	-1.1031	-0.47316	-0.9143	-1.1031
ENST00000622072.1	1-4	-0.73625	5-1858	-0.952663	1859-2102	-1.53605	-0.73625	-0.952663	-1.53605	-0.73625	-0.952663	-1.53605
ENST00000445566.1	0-0		1-538	-0.769854	539-899	-0.887674		-0.769854	-0.887674	0	-0.769854	-0.887674
ENST00000544594.5	0-0		1-239	-1.24801	240-849	-2.27771		-1.24801	-2.27771	0	-1.24801	-2.27771
ENST00000464139.5	1-155	-0.449845	156-1475	-0.903002	1476-2461	-1.15672	-0.449845	-0.903002	-1.15672	-0.449845	-0.903002	-1.15672
ENST00000592546.5	1-148	0.19409	149-2245	-0.509855	2246-2578	-1.78785	0.19409	-0.509855	-1.78785	0.19409	-0.509855	-1.78785
ENST00000555746.5	1-336	-1.2875	337-558	-1.33986	0-0		-1.2875	-1.33986		-1.2875	-1.33986	0
ENST00000411764.5	1-207	-0.534348	208-2421	-0.653203	2422-3599	-0.694206	-0.534348	-0.653203	-0.694206	-0.534348	-0.653203	-0.694206
ENST00000536358.1	1-686	-0.299304	687-1049	-1.99559	0-0		-0.299304	-1.99559		-0.299304	-1.99559	0
ENST00000590815.5	1-196	-0.444841	197-809	-0.861609	0-0		-0.444841	-0.861609		-0.444841	-0.861609	0
ENST00000306324.4	1-84	-0.292308	85-852	-0.825986	853-1136	-1.64881	-0.292308	-0.825986	-1.64881	-0.292308	-0.825986	-1.64881
ENST00000647775.1	0-0		1-1395	-1.2555	0-0			-1.2555		0	-1.2555	0
ENST00000492584.2	0-0		1-1585	-1.05188	0-0			-1.05188		0	-1.05188	0
ENST00000421757.5	1-172	-0.0289245	173-388	-0.387035	389-946	-0.863056	-0.0289245	-0.387035	-0.863056	-0.0289245	-0.387035	-0.863056
ENST00000528722.5	1-565	-1.09765	566-823	-0.349882	824-954	-0.542072	-1.09765	-0.349882	-0.542072	-1.09765	-0.349882	-0.542072
ENST00000428458.1	0-0		1-734	-0.737413	0-0			-0.737413		0	-0.737413	0
ENST00000394180.6	1-287	-2.00061	288-1049	-0.661442	1050-2228	-0.464197	-2.00061	-0.661442	-0.464197	-2.00061	-0.661442	-0.464197
ENST00000651388.1	1-238	-0.47272	239-2149	-0.861298	2150-2429	-1.79614	-0.47272	-0.861298	-1.79614	-0.47272	-0.861298	-1.79614
ENST00000528224.2	1-101	0.616573	102-1997	-0.602996	1998-3877	-1.19452	0.616573	-0.602996	-1.19452	0.616573	-0.602996	-1.19452
ENST00000430215.7	1-104	-0.519655	105-2210	-0.718661	2211-2314	-0.508056	-0.519655	-0.718661	-0.508056	-0.519655	-0.718661	-0.508056
ENST00000379983.6	1-393	-1.11481	394-4605	-0.90749	4606-4859	-0.456369	-1.11481	-0.90749	-0.456369	-1.11481	-0.90749	-0.456369
ENST00000527734.5	1-218	-1.80322	219-437	-0.815674	438-583	-0.682476	-1.80322	-0.815674	-0.682476	-1.80322	-0.815674	-0.682476
ENST00000443751.3	1-32	-2.50232	33-1934	-0.913231	1935-6409	-1.13482	-2.50232	-0.913231	-1.13482	-2.50232	-0.913231	-1.13482
ENST00000482093.5	1-15	-0.761772	16-725	-0.810991	0-0		-0.761772	-0.810991		-0.761772	-0.810991	0
ENST00000538733.5	1-578	-1.73017	579-2075	-0.873548	2076-5175	-1.01506	-1.73017	-0.873548	-1.01506	-1.73017	-0.873548	-1.01506
ENST00000468801.1	1-167	-0.148432	168-1250	-0.876444	1251-1345	-0.946278	-0.148432	-0.876444	-0.946278	-0.148432	-0.876444	-0.946278
ENST00000640011.1	0-0		1-285	-0.750061	0-0			-0.750061		0	-0.750061	0
ENST00000442592.3	1-37	0.106524	38-322	-0.278503	323-2441	-0.978718	0.106524	-0.278503	-0.978718	0.106524	-0.278503	-0.978718
ENST00000528669.5	1-389	-1.46615	390-2159	-0.881583	2160-2425	-1.08205	-1.46615	-0.881583	-1.08205	-1.46615	-0.881583	-1.08205
ENST00000521566.1	1-63	-1.66863	64-563	-0.485539	0-0		-1.66863	-0.485539		-1.66863	-0.485539	0
ENST00000395343.6	1-266	-1.20647	267-6989	-0.868079	6990-8479	-0.432921	-1.20647	-0.868079	-0.432921	-1.20647	-0.868079	-0.432921
ENST00000479070.5	0-0		1-939	-0.908196	0-0			-0.908196		0	-0.908196	0
ENST00000511948.1	1-492	-1.18432	493-576	-0.639183	0-0		-1.18432	-0.639183		-1.18432	-0.639183	0
ENST00000369637.5	1-79	-0.687292	80-661	-0.518814	662-888	-1.9797	-0.687292	-0.518814	-1.9797	-0.687292	-0.518814	-1.9797
ENST00000506883.5	1-13	0.173496	14-549	-0.850237	0-0		0.173496	-0.850237		0.173496	-0.850237	0
ENST00000540688.1	1-106	-1.20602	107-517	-1.56522	518-642	0.0752083	-1.20602	-1.56522	0.0752083	-1.20602	-1.56522	0.0752083
ENST00000554998.5	1-87	-0.454683	88-1722	-0.76304	1723-1952	-0.988591	-0.454683	-0.76304	-0.988591	-0.454683	-0.76304	-0.988591
ENST00000342220.9	0-0		2064-01-01	-0.886464	2065-3386	-1.1663		-0.886464	-1.1663	0	-0.886464	-1.1663
ENST00000553909.1	1-190	-0.637638	191-286	-0.353902	287-1498	-0.846765	-0.637638	-0.353902	-0.846765	-0.637638	-0.353902	-0.846765
ENST00000589210.6	1-95	-1.15552	96-2150	-0.97068	2151-4782	-1.44278	-1.15552	-0.97068	-1.44278	-1.15552	-0.97068	-1.44278
ENST00000636732.2	1-201	-1.3769	202-570	-0.952706	571-5073	-0.778872	-1.3769	-0.952706	-0.778872	-1.3769	-0.952706	-0.778872
ENST00000445830.1	1-333	-0.248805	334-556	-2.1264	0-0		-0.248805	-2.1264		-0.248805	-2.1264	0
ENST00000509895.5	1-469	-0.739527	470-573	-0.334969	0-0		-0.739527	-0.334969		-0.739527	-0.334969	0
ENST00000392971.6	1-1200	-1.27901	1201-16824	-1.49533	16825-18450	-0.840549	-1.27901	-1.49533	-0.840549	-1.27901	-1.49533	-0.840549
ENST00000432638.6	1-318	-1.35395	319-2943	-0.79647	2944-3662	-0.774581	-1.35395	-0.79647	-0.774581	-1.35395	-0.79647	-0.774581
ENST00000547619.5	1-59	-2.02024	60-695	-0.66063	696-947	0.0987939	-2.02024	-0.66063	0.0987939	-2.02024	-0.66063	0.0987939
ENST00000253055.8	1-606	-0.927169	607-3471	-0.646977	3472-3754	-1.83639	-0.927169	-0.646977	-1.83639	-0.927169	-0.646977	-1.83639
ENST00000655761.1	1-708	-0.594225	709-2613	-0.648644	2614-3044	-0.582631	-0.594225	-0.648644	-0.582631	-0.594225	-0.648644	-0.582631
ENST00000672027.1	1-328	-0.546402	329-2173	-0.890493	0-0		-0.546402	-0.890493		-0.546402	-0.890493	0
ENST00000560014.5	1-1022	-0.947754	1023-1715	-0.884536	1716-2339	0.0874511	-0.947754	-0.884536	0.0874511	-0.947754	-0.884536	0.0874511
ENST00000396376.5	1-128	-1.41754	129-734	-0.955769	735-2491	-0.465595	-1.41754	-0.955769	-0.465595	-1.41754	-0.955769	-0.465595
ENST00000376630.5	1-23	-2.22551	24-1100	-0.619617	1101-2548	-1.17558	-2.22551	-0.619617	-1.17558	-2.22551	-0.619617	-1.17558
ENST00000567085.1	0-0		1-712	-0.428542	0-0			-0.428542		0	-0.428542	0
ENST00000512066.5	0-0		1-550	-1.08581	0-0			-1.08581		0	-1.08581	0
ENST00000486689.6	0-0		1-877	-1.22374	878-1798	-1.37241		-1.22374	-1.37241	0	-1.22374	-1.37241
ENST00000422591.5	1-106	-0.584988	107-520	-1.13035	521-1637	-1.11871	-0.584988	-1.13035	-1.11871	-0.584988	-1.13035	-1.11871
ENST00000366644.3	1-234	-1.16707	235-795	-0.678726	0-0		-1.16707	-0.678726		-1.16707	-0.678726	0
ENST00000307741.11	1-160	-0.100516	161-2230	-0.589583	2231-4761	-1.28616	-0.100516	-0.589583	-1.28616	-0.100516	-0.589583	-1.28616
ENST00000504225.1	1-268	-0.813366	269-749	-0.799592	0-0		-0.813366	-0.799592		-0.813366	-0.799592	0
ENST00000487007.1	0-0		1-134	-0.558389	135-746	-1.1723		-0.558389	-1.1723	0	-0.558389	-1.1723
ENST00000578777.5	1-263	-0.714828	264-860	-0.65128	0-0		-0.714828	-0.65128		-0.714828	-0.65128	0
ENST00000597227.5	1-463	-0.346735	464-828	-1.48205	0-0		-0.346735	-1.48205		-0.346735	-1.48205	0
ENST00000488011.1	1-430	-0.919776	431-783	-0.871198	0-0		-0.919776	-0.871198		-0.919776	-0.871198	0
ENST00000405547.7	0-0		4059-01-01	-0.643995	4060-7986	-1.40516		-0.643995	-1.40516	0	-0.643995	-1.40516
ENST00000561522.1	1-493	-0.44908	494-543	-0.643163	0-0		-0.44908	-0.643163		-0.44908	-0.643163	0
ENST00000533439.1	1-443	-0.745825	444-749	-1.0759	0-0		-0.745825	-1.0759		-0.745825	-1.0759	0
ENST00000330915.7	1-66	-1.08369	67-2532	-0.676888	2533-2787	-2.61759	-1.08369	-0.676888	-2.61759	-1.08369	-0.676888	-2.61759
ENST00000358357.7	1-300	-0.17453	301-3255	-1.05589	3256-5320	-0.93649	-0.17453	-1.05589	-0.93649	-0.17453	-1.05589	-0.93649
ENST00000351989.8	1-420	-1.72163	421-2742	-0.563975	2743-4506	-1.04901	-1.72163	-0.563975	-1.04901	-1.72163	-0.563975	-1.04901
ENST00000561469.1	0-0		1-243	-1.10184	244-577	-0.960985		-1.10184	-0.960985	0	-1.10184	-0.960985
ENST00000360416.7	1-139	-1.22319	140-6163	-0.985096	6164-7762	-0.592428	-1.22319	-0.985096	-0.592428	-1.22319	-0.985096	-0.592428
ENST00000652005.1	1-234	-0.37445	235-2418	-0.705179	2419-3801	-0.68988	-0.37445	-0.705179	-0.68988	-0.37445	-0.705179	-0.68988
ENST00000264926.7	1-87	-0.607209	88-1575	-0.809525	1576-5857	-1.07864	-0.607209	-0.809525	-1.07864	-0.607209	-0.809525	-1.07864
ENST00000374990.6	1-95	0.232196	96-1376	-0.717112	1377-5720	-0.885424	0.232196	-0.717112	-0.885424	0.232196	-0.717112	-0.885424
ENST00000638714.1	1-15	-0.478048	16-402	-0.751889	403-1886	-1.29897	-0.478048	-0.751889	-1.29897	-0.478048	-0.751889	-1.29897
ENST00000442311.1	1-89	0.45955	90-758	-0.554505	0-0		0.45955	-0.554505		0.45955	-0.554505	0
ENST00000331148.5	1-274	-0.792995	275-1342	-0.957286	1343-2288	-1.54923	-0.792995	-0.957286	-1.54923	-0.792995	-0.957286	-1.54923
ENST00000510170.5	1-149	-0.191167	150-585	-0.542001	0-0		-0.191167	-0.542001		-0.191167	-0.542001	0
ENST00000639992.1	1-78	-1.14349	79-522	-1.0622	523-1830	-1.02849	-1.14349	-1.0622	-1.02849	-1.14349	-1.0622	-1.02849
ENST00000650058.1	1-141	-0.733553	142-2004	0.0282242	0-0		-0.733553	0.0282242		-0.733553	0.0282242	0
ENST00000521475.1	1-201	-1.74286	202-627	-1.68038	0-0		-1.74286	-1.68038		-1.74286	-1.68038	0
ENST00000640102.1	1-169	-0.359416	170-379	-0.961565	380-1195	-1.16564	-0.359416	-0.961565	-1.16564	-0.359416	-0.961565	-1.16564
ENST00000561967.1	1-55	-0.0210144	56-415	-0.523772	416-1413	-1.35719	-0.0210144	-0.523772	-1.35719	-0.0210144	-0.523772	-1.35719
ENST00000374608.3	1-381	-0.866953	382-1794	-0.73415	1795-3788	-0.940555	-0.866953	-0.73415	-0.940555	-0.866953	-0.73415	-0.940555
ENST00000575677.5	1-96	-1.96847	97-570	-1.42232	0-0		-1.96847	-1.42232		-1.96847	-1.42232	0
ENST00000483208.5	0-0		1-435	-0.685534	436-3182	-0.763205		-0.685534	-0.763205	0	-0.685534	-0.763205
ENST00000428390.3	1-158	-0.41489	159-1421	-0.634367	1422-2841	-1.0072	-0.41489	-0.634367	-1.0072	-0.41489	-0.634367	-1.0072
ENST00000416415.2	0-0		1-296	-0.371515	297-702	-0.726293		-0.371515	-0.726293	0	-0.371515	-0.726293
ENST00000373042.5	1-615	-0.437841	616-948	-0.877234	949-1329	-2.21656	-0.437841	-0.877234	-2.21656	-0.437841	-0.877234	-2.21656
ENST00000446916.2	0-0		3819-01-01	-0.706954	3820-3921	-0.651912		-0.706954	-0.651912	0	-0.706954	-0.651912
ENST00000533937.1	1-383	-0.924713	384-571	0.186602	0-0		-0.924713	0.186602		-0.924713	0.186602	0
ENST00000436289.6	1-125	-0.440223	126-906	-1.18419	0-0		-0.440223	-1.18419		-0.440223	-1.18419	0
ENST00000585320.5	1-58	-0.291558	59-268	-0.249636	269-503	-1.01336	-0.291558	-0.249636	-1.01336	-0.291558	-0.249636	-1.01336
ENST00000542120.5	1-245	-0.842362	246-2189	-0.88651	2190-7433	-0.943915	-0.842362	-0.88651	-0.943915	-0.842362	-0.88651	-0.943915
ENST00000565666.5	1-326	-0.248268	327-566	-0.819695	567-769	-0.456474	-0.248268	-0.819695	-0.456474	-0.248268	-0.819695	-0.456474
ENST00000346691.9	1-113	0.257319	114-2408	-0.757554	2409-2509	-1.93033	0.257319	-0.757554	-1.93033	0.257319	-0.757554	-1.93033
ENST00000650113.1	1-44	-0.359642	45-1145	-0.662698	1146-3546	-0.862983	-0.359642	-0.662698	-0.862983	-0.359642	-0.662698	-0.862983
ENST00000452490.3	1-67	-0.690831	68-904	-0.51645	905-2271	-0.947675	-0.690831	-0.51645	-0.947675	-0.690831	-0.51645	-0.947675
ENST00000571976.1	1-61	0.126109	62-442	-0.324485	443-548	0.0751529	0.126109	-0.324485	0.0751529	0.126109	-0.324485	0.0751529
ENST00000264563.7	1-153	-1.35864	154-753	-0.931117	754-2378	-1.56687	-1.35864	-0.931117	-1.56687	-1.35864	-0.931117	-1.56687
ENST00000647666.1	1-514	-0.391592	515-2715	-0.786806	0-0		-0.391592	-0.786806		-0.391592	-0.786806	0
ENST00000520008.5	1-570	-0.895373	571-725	-1.58902	0-0		-0.895373	-1.58902		-0.895373	-1.58902	0
ENST00000529307.1	1-232	0.0745203	233-2119	-0.783459	2120-2266	-0.764151	0.0745203	-0.783459	-0.764151	0.0745203	-0.783459	-0.764151
ENST00000261413.9	1-40	-0.712073	41-1285	-0.847314	1286-2785	-1.3965	-0.712073	-0.847314	-1.3965	-0.712073	-0.847314	-1.3965
ENST00000510685.1	1-245	-0.64967	246-716	-0.661119	0-0		-0.64967	-0.661119		-0.64967	-0.661119	0
ENST00000590906.5	1-302	-0.671555	303-534	-0.881496	0-0		-0.671555	-0.881496		-0.671555	-0.881496	0
ENST00000504995.5	1-490	-0.618913	491-611	0.0842784	0-0		-0.618913	0.0842784		-0.618913	0.0842784	0
ENST00000313624.11	1-84	-0.778064	85-1008	-1.45958	1009-3114	-0.677255	-0.778064	-1.45958	-0.677255	-0.778064	-1.45958	-0.677255
ENST00000605627.1	1-129	-0.367668	130-381	-0.38687	382-577	-0.332518	-0.367668	-0.38687	-0.332518	-0.367668	-0.38687	-0.332518
ENST00000198536.7	1-170	-1.89516	171-1082	-1.11868	1083-1271	-1.37674	-1.89516	-1.11868	-1.37674	-1.89516	-1.11868	-1.37674
ENST00000395733.7	1-114	-1.17354	115-810	-1.43118	811-1021	-1.47847	-1.17354	-1.43118	-1.47847	-1.17354	-1.43118	-1.47847
ENST00000559898.5	1-10	-0.281193	11-442	-0.540827	443-1024	-0.796616	-0.281193	-0.540827	-0.796616	-0.281193	-0.540827	-0.796616
ENST00000648670.1	0-0		1-492	-0.641446	493-2185	-0.783834		-0.641446	-0.783834	0	-0.641446	-0.783834
ENST00000527099.1	1-420	-0.947023	421-829	-0.895328	0-0		-0.947023	-0.895328		-0.947023	-0.895328	0
ENST00000562102.5	1-306	-1.33065	307-558	-2.3032	0-0		-1.33065	-2.3032		-1.33065	-2.3032	0
ENST00000531391.5	1-116	-1.13771	117-1037	-1.16508	1038-1488	-1.89389	-1.13771	-1.16508	-1.89389	-1.13771	-1.16508	-1.89389
ENST00000539316.1	1-144	-0.731027	145-564	-0.955076	0-0		-0.731027	-0.955076		-0.731027	-0.955076	0
ENST00000530019.5	1-206	0.844008	207-550	-0.510803	0-0		0.844008	-0.510803		0.844008	-0.510803	0
ENST00000395678.7	1-151	0.231812	152-1600	-0.729818	1601-1614	-1.11855	0.231812	-0.729818	-1.11855	0.231812	-0.729818	-1.11855
ENST00000338965.9	1-170	-0.291062	171-1535	-1.08197	1536-6364	-1.32346	-0.291062	-1.08197	-1.32346	-0.291062	-1.08197	-1.32346
ENST00000362063.6	1-319	-0.963864	320-2140	-0.726276	2141-5988	-0.960927	-0.963864	-0.726276	-0.960927	-0.963864	-0.726276	-0.960927
ENST00000638607.1	0-0		1-1863	-0.639322	0-0			-0.639322		0	-0.639322	0
ENST00000611049.4	1-8	-1.18717	2789-09-01	-0.652242	2790-4844	-0.982169	-1.18717	-0.652242	-0.982169	-1.18717	-0.652242	-0.982169
ENST00000396096.6	1-397	-0.594627	398-1720	-0.728218	1721-1895	0.457295	-0.594627	-0.728218	0.457295	-0.594627	-0.728218	0.457295
ENST00000567365.2	0-0		1-534	-1.01901	535-597	-1.34		-1.01901	-1.34	0	-1.01901	-1.34
ENST00000396200.3	1-276	0.557311	277-1965	-0.899692	1966-4358	-0.805133	0.557311	-0.899692	-0.805133	0.557311	-0.899692	-0.805133
ENST00000375107.8	1-280	-1.55287	281-1132	-0.882005	1133-2196	-1.90645	-1.55287	-0.882005	-1.90645	-1.55287	-0.882005	-1.90645
ENST00000432493.5	1-277	-0.613626	278-553	-0.130139	554-633	-0.306073	-0.613626	-0.130139	-0.306073	-0.613626	-0.130139	-0.306073
ENST00000380043.7	1-328	-1.27597	329-1237	-0.808369	1238-2830	-0.94569	-1.27597	-0.808369	-0.94569	-1.27597	-0.808369	-0.94569
ENST00000425558.1	1-115	-1.3602	116-508	-0.990045	0-0		-1.3602	-0.990045		-1.3602	-0.990045	0
ENST00000355446.9	1-132	-0.161299	133-3393	-0.973951	3394-5796	-0.99701	-0.161299	-0.973951	-0.99701	-0.161299	-0.973951	-0.99701
ENST00000461600.5	1-136	-0.526527	137-731	-0.472264	0-0		-0.526527	-0.472264		-0.526527	-0.472264	0
ENST00000497105.1	1-462	-0.600646	463-659	-0.126679	0-0		-0.600646	-0.126679		-0.600646	-0.126679	0
ENST00000637611.1	1-183	-1.80082	184-690	-0.998529	691-2239	-0.433488	-1.80082	-0.998529	-0.433488	-1.80082	-0.998529	-0.433488
ENST00000338150.8	1-228	-2.13329	229-2703	-0.787882	2704-2771	-0.877107	-2.13329	-0.787882	-0.877107	-2.13329	-0.787882	-0.877107
ENST00000228837.2	1-44	-1.48492	45-671	-0.475392	672-743	0.0984508	-1.48492	-0.475392	0.0984508	-1.48492	-0.475392	0.0984508
ENST00000216187.10	1-112	-0.247514	113-2167	-0.648346	2168-3933	-1.45001	-0.247514	-0.648346	-1.45001	-0.247514	-0.648346	-1.45001
ENST00000471181.7	1-232	-0.906065	233-5887	-0.772543	5888-7270	-1.38113	-0.906065	-0.772543	-1.38113	-0.906065	-0.772543	-1.38113
ENST00000433650.5	1-375	-0.265183	376-602	-1.41352	0-0		-0.265183	-1.41352		-0.265183	-1.41352	0
ENST00000462990.5	1-1061	-1.17517	1062-2294	-0.790764	2295-2730	-1.39741	-1.17517	-0.790764	-1.39741	-1.17517	-0.790764	-1.39741
ENST00000491357.5	0-0		1-369	-1.04965	370-741	-0.546887		-1.04965	-0.546887	0	-1.04965	-0.546887
ENST00000380698.5	1-119	-0.312582	120-1250	-1.17243	1251-4143	-1.1232	-0.312582	-1.17243	-1.1232	-0.312582	-1.17243	-1.1232
ENST00000465901.1	1-73	-1.08915	74-434	-0.922399	0-0		-1.08915	-0.922399		-1.08915	-0.922399	0
ENST00000366757.3	1-24	-2.058	25-1005	-1.26787	1006-1267	-1.0054	-2.058	-1.26787	-1.0054	-2.058	-1.26787	-1.0054
ENST00000435549.1	0-0		1-1245	-0.800109	1246-1551	-0.734523		-0.800109	-0.734523	0	-0.800109	-0.734523
ENST00000261590.13	1-75	0.270153	76-3432	-0.831505	3433-5697	-1.09795	0.270153	-0.831505	-1.09795	0.270153	-0.831505	-1.09795
ENST00000380520.6	1-80	-0.392465	81-1211	-0.894144	1212-1313	-1.0685	-0.392465	-0.894144	-1.0685	-0.392465	-0.894144	-1.0685
ENST00000371022.3	1-15	-0.985994	16-978	-0.937169	979-1520	-0.388232	-0.985994	-0.937169	-0.388232	-0.985994	-0.937169	-0.388232
ENST00000592848.5	1-33	-0.197664	34-195	-0.424395	196-918	-0.876627	-0.197664	-0.424395	-0.876627	-0.197664	-0.424395	-0.876627
ENST00000360066.6	1-301	-1.37549	302-1726	-0.472522	1727-3141	-1.17695	-1.37549	-0.472522	-1.17695	-1.37549	-0.472522	-1.17695
ENST00000307486.12	1-99	-1.42489	100-996	-0.833048	997-2017	-0.834953	-1.42489	-0.833048	-0.834953	-1.42489	-0.833048	-0.834953
ENST00000556195.2	1-308	-1.4404	309-581	-0.343195	582-674	-0.261675	-1.4404	-0.343195	-0.261675	-1.4404	-0.343195	-0.261675
ENST00000466164.5	1-272	-0.918551	273-458	-0.705512	459-2228	-0.789696	-0.918551	-0.705512	-0.789696	-0.918551	-0.705512	-0.789696
ENST00000519997.5	1-65	0.700926	66-569	-0.499121	570-1623	-1.0494	0.700926	-0.499121	-1.0494	0.700926	-0.499121	-1.0494
ENST00000621131.4	0-0		1-645	-1.23548	646-1124	-0.398248		-1.23548	-0.398248	0	-1.23548	-0.398248
ENST00000399273.5	1-160	-0.528214	161-4438	-0.988217	4439-8686	-0.769359	-0.528214	-0.988217	-0.769359	-0.528214	-0.988217	-0.769359
ENST00000551402.1	1-313	-0.70236	314-712	-0.516115	713-1089	-1.24387	-0.70236	-0.516115	-1.24387	-0.70236	-0.516115	-1.24387
ENST00000451778.5	1-133	-0.658516	134-827	-0.66332	0-0		-0.658516	-0.66332		-0.658516	-0.66332	0
ENST00000337425.9	1-75	-0.20012	76-1383	-1.26906	1384-1755	-2.62064	-0.20012	-1.26906	-2.62064	-0.20012	-1.26906	-2.62064
ENST00000580441.5	0-0		1-169	-0.232928	170-513	-1.04247		-0.232928	-1.04247	0	-0.232928	-1.04247
ENST00000533394.5	1-160	-1.37009	161-594	-0.765745	0-0		-1.37009	-0.765745		-1.37009	-0.765745	0
ENST00000366732.5	1-473	-0.936495	474-641	-0.400792	642-722	0.0500648	-0.936495	-0.400792	0.0500648	-0.936495	-0.400792	0.0500648
ENST00000546482.5	1-2	-0.651137	3-578	-1.05765	579-1028	0.131497	-0.651137	-1.05765	0.131497	-0.651137	-1.05765	0.131497
ENST00000532157.5	1-560	-0.791448	561-675	-0.156713	0-0		-0.791448	-0.156713		-0.791448	-0.156713	0
ENST00000413672.5	1-261	-0.924231	262-551	-0.468278	0-0		-0.924231	-0.468278		-0.924231	-0.468278	0
ENST00000592903.5	1-568	-0.78338	569-576	0.0001875	0-0		-0.78338	0.0001875		-0.78338	0.0001875	0
ENST00000586613.1	1-69	0.17933	70-631	-0.192673	0-0		0.17933	-0.192673		0.17933	-0.192673	0
ENST00000506990.5	1-383	-0.6813	384-760	-0.421508	0-0		-0.6813	-0.421508		-0.6813	-0.421508	0
ENST00000608634.1	0-0		1-826	-0.592076	827-1391	-0.490654		-0.592076	-0.490654	0	-0.592076	-0.490654
ENST00000369724.5	1-227	-0.674963	228-1106	-0.944946	1107-3769	-0.746183	-0.674963	-0.944946	-0.746183	-0.674963	-0.944946	-0.746183
ENST00000396475.6	1-299	-0.5018	300-1922	-0.528811	1923-3848	-1.0647	-0.5018	-0.528811	-1.0647	-0.5018	-0.528811	-1.0647
ENST00000534013.5	1-445	-0.464527	446-1465	-0.868028	1466-1901	-0.892449	-0.464527	-0.868028	-0.892449	-0.464527	-0.868028	-0.892449
ENST00000567786.2	0-0		1-145	-1.70747	146-531	-1.09635		-1.70747	-1.09635	0	-1.70747	-1.09635
ENST00000522756.6	0-0		1-121	0.220439	122-609	0.127996		0.220439	0.127996	0	0.220439	0.127996
ENST00000591585.1	1-193	-0.507293	194-559	-0.914991	560-949	-1.79359	-0.507293	-0.914991	-1.79359	-0.507293	-0.914991	-1.79359
ENST00000610722.4	1-377	-1.02526	378-2900	-0.709216	2901-7486	-0.943379	-1.02526	-0.709216	-0.943379	-1.02526	-0.709216	-0.943379
ENST00000601766.1	0-0		1-417	-0.832821	0-0			-0.832821		0	-0.832821	0
ENST00000301031.8	0-0		1-420	-0.63881	421-2190	-1.34203		-0.63881	-1.34203	0	-0.63881	-1.34203
ENST00000381401.11_PAR_Y	1-104	-0.197604	105-1001	-0.607938	1002-1451	-0.424117	-0.197604	-0.607938	-0.424117	-0.197604	-0.607938	-0.424117
ENST00000596514.5	1-143	-0.252735	144-579	-1.12833	0-0		-0.252735	-1.12833		-0.252735	-1.12833	0
ENST00000368467.4	1-34	-0.162453	35-613	-0.787715	614-1002	-1.32623	-0.162453	-0.787715	-1.32623	-0.162453	-0.787715	-1.32623
ENST00000496368.6	1-302	-1.27537	303-542	-0.464127	0-0		-1.27537	-0.464127		-1.27537	-0.464127	0
ENST00000596012.2	1-341	-1.47168	342-560	-0.892693	0-0		-1.47168	-0.892693		-1.47168	-0.892693	0
ENST00000524149.5	0-0		1-749	-0.407171	750-809	-0.148286		-0.407171	-0.148286	0	-0.407171	-0.148286
ENST00000421861.7	1-298	-0.719541	299-564	-0.405334	0-0		-0.719541	-0.405334		-0.719541	-0.405334	0
ENST00000480566.5	1-9	-0.632489	10-222	-0.411174	223-941	-0.600098	-0.632489	-0.411174	-0.600098	-0.632489	-0.411174	-0.600098
ENST00000423479.7	1-91	-0.430356	92-2194	-0.826704	2195-2478	-0.783358	-0.430356	-0.826704	-0.783358	-0.430356	-0.826704	-0.783358
ENST00000319231.9	1-451	-1.39963	452-2083	-1.07673	2084-2725	-0.704379	-1.39963	-1.07673	-0.704379	-1.39963	-1.07673	-0.704379
ENST00000307767.13	1-111	-0.398025	112-729	-0.636709	730-1876	-0.706499	-0.398025	-0.636709	-0.706499	-0.398025	-0.636709	-0.706499
ENST00000344930.7	1-452	-0.617915	453-2804	-0.361396	2805-5174	-0.928992	-0.617915	-0.361396	-0.928992	-0.617915	-0.361396	-0.928992
ENST00000371873.9	1-149	-1.05195	150-836	-0.297049	837-2930	-0.617796	-1.05195	-0.297049	-0.617796	-1.05195	-0.297049	-0.617796
ENST00000357121.5	1-165	-0.232642	166-2847	-0.758532	2848-5138	-1.27373	-0.232642	-0.758532	-1.27373	-0.232642	-0.758532	-1.27373
ENST00000403138.6	1-97	-0.31102	98-1006	-1.04015	0-0		-0.31102	-1.04015		-0.31102	-1.04015	0
ENST00000476263.1	1-16	-1.17474	17-331	-0.749014	332-891	-0.734563	-1.17474	-0.749014	-0.734563	-1.17474	-0.749014	-0.734563
ENST00000552884.5	1-21	-1.31643	22-180	-1.11379	181-997	-0.922465	-1.31643	-1.11379	-0.922465	-1.31643	-1.11379	-0.922465
ENST00000456224.7	0-0		5262-01-01	-0.841975	0-0			-0.841975		0	-0.841975	0
ENST00000288616.7	1-553	-1.63463	554-1237	-0.501907	1238-1369	-0.133995	-1.63463	-0.501907	-0.133995	-1.63463	-0.501907	-0.133995
ENST00000534158.5	1-98	-0.360191	99-605	-0.247732	0-0		-0.360191	-0.247732		-0.360191	-0.247732	0
ENST00000391739.7	0-0		1-115	-1.00406	116-3678	-1.45198		-1.00406	-1.45198	0	-1.00406	-1.45198
ENST00000639027.1	0-0		1-192	-0.448321	0-0			-0.448321		0	-0.448321	0
ENST00000448770.5	1-221	-0.177085	222-539	-0.288412	540-2494	-0.670519	-0.177085	-0.288412	-0.670519	-0.177085	-0.288412	-0.670519
ENST00000618050.4	0-0		1-1707	-0.908001	1708-2417	-0.863059		-0.908001	-0.863059	0	-0.908001	-0.863059
ENST00000601093.5	0-0		1-336	-0.91083	337-522	-0.732062		-0.91083	-0.732062	0	-0.91083	-0.732062
ENST00000396686.5	1-153	-0.663755	154-495	-0.499021	496-1086	-0.680026	-0.663755	-0.499021	-0.680026	-0.663755	-0.499021	-0.680026
ENST00000449740.6	1-80	-0.706439	81-1091	-0.965828	1092-1180	0.186731	-0.706439	-0.965828	0.186731	-0.706439	-0.965828	0.186731
ENST00000512328.1	0-0		1-307	-0.901978	308-482	-0.99232		-0.901978	-0.99232	0	-0.901978	-0.99232
ENST00000322354.4	1-127	-1.0162	128-718	-0.987714	719-1364	-0.784848	-1.0162	-0.987714	-0.784848	-1.0162	-0.987714	-0.784848
ENST00000644043.1	1-54	-0.806333	55-5349	-0.844482	5350-5457	-1.09214	-0.806333	-0.844482	-1.09214	-0.806333	-0.844482	-1.09214
ENST00000423557.1	1-59	-1.94917	60-596	-1.17873	597-1630	-1.54063	-1.94917	-1.17873	-1.54063	-1.94917	-1.17873	-1.54063
ENST00000291525.11	0-0		1-225	-0.867411	226-407	-0.595796		-0.867411	-0.595796	0	-0.867411	-0.595796
ENST00000457584.6	1-165	-2.21647	166-1812	-0.973599	1813-1828	-1.50854	-2.21647	-0.973599	-1.50854	-2.21647	-0.973599	-1.50854
ENST00000376450.7	1-55	0.290812	56-2113	-0.781888	2114-3355	-1.49268	0.290812	-0.781888	-1.49268	0.290812	-0.781888	-1.49268
ENST00000533777.5	1-65	-0.575701	66-254	-0.881156	255-2101	-1.03577	-0.575701	-0.881156	-1.03577	-0.575701	-0.881156	-1.03577
ENST00000333480.3	1-326	-0.712408	327-1388	-0.938242	1389-2669	-0.632808	-0.712408	-0.938242	-0.632808	-0.712408	-0.938242	-0.632808
ENST00000358883.8	1-348	0.0516511	349-1443	-0.792399	1444-2687	-1.01681	0.0516511	-0.792399	-1.01681	0.0516511	-0.792399	-1.01681
ENST00000559066.5	1-809	-0.953483	810-3347	-1.13124	3348-3876	-1.56963	-0.953483	-1.13124	-1.56963	-0.953483	-1.13124	-1.56963
ENST00000391617.1	1-40	-0.657008	41-331	-1.72561	332-588	-2.25765	-0.657008	-1.72561	-2.25765	-0.657008	-1.72561	-2.25765
ENST00000481050.1	0-0		1-335	-0.709831	336-684	-0.95158		-0.709831	-0.95158	0	-0.709831	-0.95158
ENST00000673714.1	1-16	-0.139653	17-2287	-0.87613	2288-2386	-0.912248	-0.139653	-0.87613	-0.912248	-0.139653	-0.87613	-0.912248
ENST00000295566.8	1-24	-1.03748	25-2415	-0.756997	2416-2626	-1.98281	-1.03748	-0.756997	-1.98281	-1.03748	-0.756997	-1.98281
ENST00000415188.1	1-12	-0.106701	13-1104	-0.83187	1105-1454	-1.39617	-0.106701	-0.83187	-1.39617	-0.106701	-0.83187	-1.39617
ENST00000549077.5	1-53	-0.65682	54-581	-0.29266	582-885	-0.167451	-0.65682	-0.29266	-0.167451	-0.65682	-0.29266	-0.167451
ENST00000587178.1	1-121	-0.991894	122-748	-1.22416	0-0		-0.991894	-1.22416		-0.991894	-1.22416	0
ENST00000436884.5	1-434	-1.05087	435-1688	-0.950852	1689-1952	-0.741649	-1.05087	-0.950852	-0.741649	-1.05087	-0.950852	-0.741649
ENST00000256925.11	0-0		1902-01-01	-0.669085	1903-5002	-1.04591		-0.669085	-1.04591	0	-0.669085	-1.04591
ENST00000645280.1	1-77	0.683282	78-938	-0.606227	939-1060	-2.18812	0.683282	-0.606227	-2.18812	0.683282	-0.606227	-2.18812
ENST00000644108.1	0-0		1-235	-1.06392	236-1151	-0.533457		-1.06392	-0.533457	0	-1.06392	-0.533457
ENST00000518514.1	1-32	-1.64862	33-443	-1.48402	444-478	-0.796614	-1.64862	-1.48402	-0.796614	-1.64862	-1.48402	-0.796614
ENST00000452138.3	1-125	-0.890407	126-1457	-0.873911	1458-1535	-2.0625	-0.890407	-0.873911	-2.0625	-0.890407	-0.873911	-2.0625
ENST00000585688.5	1-196	-1.00273	197-328	-2.18283	329-1475	-0.966407	-1.00273	-2.18283	-0.966407	-1.00273	-2.18283	-0.966407
ENST00000403662.8	1-222	-2.01102	223-2916	-1.28979	2917-4853	-0.902836	-2.01102	-1.28979	-0.902836	-2.01102	-1.28979	-0.902836
ENST00000413832.1	1-306	-0.865603	307-581	-0.476698	0-0		-0.865603	-0.476698		-0.865603	-0.476698	0
ENST00000555543.1	1-331	-1.38605	332-511	-0.610368	512-718	-0.890775	-1.38605	-0.610368	-0.890775	-1.38605	-0.610368	-0.890775
ENST00000221166.10	1-33	-1.20521	34-2784	-0.81525	2785-3271	-0.471729	-1.20521	-0.81525	-0.471729	-1.20521	-0.81525	-0.471729
ENST00000544791.1	1-55	-0.290088	56-2482	-0.811394	2483-2772	-0.304174	-0.290088	-0.811394	-0.304174	-0.290088	-0.811394	-0.304174
ENST00000261593.8	1-439	-0.64225	440-1177	-0.86709	1178-3551	-0.845556	-0.64225	-0.86709	-0.845556	-0.64225	-0.86709	-0.845556
ENST00000389328.8	1-15	-0.773141	16-3756	-1.04045	3757-4474	-1.15212	-0.773141	-1.04045	-1.15212	-0.773141	-1.04045	-1.15212
ENST00000641669.1	1-403	-0.785162	404-1342	-0.893317	1343-4965	-1.17372	-0.785162	-0.893317	-1.17372	-0.785162	-0.893317	-1.17372
ENST00000417678.5	0-0		1-443	-0.744949	444-793	-0.658601		-0.744949	-0.658601	0	-0.744949	-0.658601
ENST00000228918.9	1-197	-1.07714	198-1505	-0.719416	1506-2134	-1.60942	-1.07714	-0.719416	-1.60942	-1.07714	-0.719416	-1.60942
ENST00000552499.5	0-0		1-246	-1.21468	247-555	-1.25603		-1.21468	-1.25603	0	-1.21468	-1.25603
ENST00000553711.5	1-367	-0.512721	368-562	-1.84925	563-586	-3.40051	-0.512721	-1.84925	-3.40051	-0.512721	-1.84925	-3.40051
ENST00000406271.7	1-91	-1.89962	92-2332	-0.894885	2333-3127	-1.45102	-1.89962	-0.894885	-1.45102	-1.89962	-0.894885	-1.45102
ENST00000445628.5	1-517	-0.874453	518-631	-0.550386	0-0		-0.874453	-0.550386		-0.874453	-0.550386	0
ENST00000399935.6	1-667	-0.98548	668-1096	-0.655625	1097-2093	-0.818766	-0.98548	-0.655625	-0.818766	-0.98548	-0.655625	-0.818766
ENST00000641722.1	1-143	-0.473161	144-1079	-1.48919	1080-3301	-0.844248	-0.473161	-1.48919	-0.844248	-0.473161	-1.48919	-0.844248
ENST00000430075.5	1-158	-0.439543	159-335	-1.14917	336-586	-1.02904	-0.439543	-1.14917	-1.02904	-0.439543	-1.14917	-1.02904
ENST00000545054.6	1-918	-1.22984	919-2439	-1.07701	2440-2505	-0.417314	-1.22984	-1.07701	-0.417314	-1.22984	-1.07701	-0.417314
ENST00000507513.1	1-158	-0.813991	159-425	-1.16643	0-0		-0.813991	-1.16643		-0.813991	-1.16643	0
ENST00000612727.4	0-0		1-1650	-0.737353	1651-2148	-0.541168		-0.737353	-0.541168	0	-0.737353	-0.541168
ENST00000395440.5	1-395	-0.876742	396-2555	-0.732967	2556-3177	-0.768334	-0.876742	-0.732967	-0.768334	-0.876742	-0.732967	-0.768334
ENST00000229769.3	1-208	-0.281693	209-1819	-1.00232	1820-2576	-1.67206	-0.281693	-1.00232	-1.67206	-0.281693	-1.00232	-1.67206
ENST00000398905.5	1-62	-0.391478	63-1430	-0.784838	1431-4806	-0.661435	-0.391478	-0.784838	-0.661435	-0.391478	-0.784838	-0.661435
ENST00000575561.1	1-68	-1.25829	69-600	-1.07496	0-0		-1.25829	-1.07496		-1.25829	-1.07496	0
ENST00000438707.5	0-0		5025-01-01	-0.935938	5026-5528	0.207037		-0.935938	0.207037	0	-0.935938	0.207037
ENST00000444255.1	1-191	-1.17207	192-534	-1.31047	0-0		-1.17207	-1.31047		-1.17207	-1.31047	0
ENST00000409704.6	1-202	-0.720796	203-820	-0.568044	821-1106	-0.416821	-0.720796	-0.568044	-0.416821	-0.720796	-0.568044	-0.416821
ENST00000452016.5	1-174	-0.92544	175-796	-1.07032	0-0		-0.92544	-1.07032		-0.92544	-1.07032	0
ENST00000612244.5	1-136	-3.55038	137-304	-0.693142	305-662	-1.09314	-3.55038	-0.693142	-1.09314	-3.55038	-0.693142	-1.09314
ENST00000528021.6	1-35	-0.976809	36-350	-0.923605	351-1074	-1.8489	-0.976809	-0.923605	-1.8489	-0.976809	-0.923605	-1.8489
ENST00000632593.1	1-253	-0.252504	254-506	-0.617294	0-0		-0.252504	-0.617294		-0.252504	-0.617294	0
ENST00000371997.3	1-177	-0.651617	178-4425	-0.878179	4426-6750	-0.861483	-0.651617	-0.878179	-0.861483	-0.651617	-0.878179	-0.861483
ENST00000397858.5	1-106	-0.602852	107-1222	-0.792051	1223-2054	-1.39444	-0.602852	-0.792051	-1.39444	-0.602852	-0.792051	-1.39444
ENST00000570330.5	1-67	-1.82955	68-364	-1.06424	365-459	-0.0973783	-1.82955	-1.06424	-0.0973783	-1.82955	-1.06424	-0.0973783
ENST00000619456.4	1-1	-0.666437	2-1057	-0.727017	0-0		-0.666437	-0.727017		-0.666437	-0.727017	0
ENST00000645445.1	0-0		1-1261	-0.907296	1262-1475	-0.796		-0.907296	-0.796	0	-0.907296	-0.796
ENST00000555925.5	1-217	-1.95634	218-2143	-0.576921	2144-5006	-1.11791	-1.95634	-0.576921	-1.11791	-1.95634	-0.576921	-1.11791
ENST00000397510.7	1-181	-1.48417	182-832	-1.06893	833-1094	-2.33441	-1.48417	-1.06893	-2.33441	-1.48417	-1.06893	-2.33441
ENST00000515437.5	1-206	-0.237497	207-594	-0.826653	0-0		-0.237497	-0.826653		-0.237497	-0.826653	0
ENST00000558166.2	1-279	-0.726871	280-558	-0.809203	0-0		-0.726871	-0.809203		-0.726871	-0.809203	0
ENST00000382112.8	1-86	-0.720046	87-4898	-0.733524	4899-5390	-1.44373	-0.720046	-0.733524	-1.44373	-0.720046	-0.733524	-1.44373
ENST00000616440.4	1-243	-1.20798	244-1428	-0.910527	1429-2776	-0.77052	-1.20798	-0.910527	-0.77052	-1.20798	-0.910527	-0.77052
ENST00000366514.5	1-123	-0.965245	124-1314	-0.68479	1315-1784	-1.27449	-0.965245	-0.68479	-1.27449	-0.965245	-0.68479	-1.27449
ENST00000382713.10	1-357	-0.496658	358-1353	-0.751138	1354-9057	-0.775668	-0.496658	-0.751138	-0.775668	-0.496658	-0.751138	-0.775668
ENST00000558460.5	1-3	-0.496111	4-1173	-0.994911	1174-1522	-1.49619	-0.496111	-0.994911	-1.49619	-0.496111	-0.994911	-1.49619
ENST00000672312.1	1-210	-1.12178	211-5667	-0.608748	5668-8417	-0.902537	-1.12178	-0.608748	-0.902537	-1.12178	-0.608748	-0.902537
ENST00000424303.5	1-102	-3.21734	103-796	-1.33154	0-0		-3.21734	-1.33154		-3.21734	-1.33154	0
ENST00000415300.6	1-105	-0.849762	106-978	-0.60038	0-0		-0.849762	-0.60038		-0.849762	-0.60038	0
ENST00000560321.5	0-0		1-386	-0.242727	387-940	-0.63142		-0.242727	-0.63142	0	-0.242727	-0.63142
ENST00000325006.7	1-54	-0.476887	55-1890	-0.741265	1891-5056	-1.33828	-0.476887	-0.741265	-1.33828	-0.476887	-0.741265	-1.33828
ENST00000621317.4	1-168	-2.14435	169-1875	-0.836184	1876-1990	-0.915751	-2.14435	-0.836184	-0.915751	-2.14435	-0.836184	-0.915751
ENST00000522360.5	0-0		1-530	-0.146982	0-0			-0.146982		0	-0.146982	0
ENST00000644686.1	1-1709	-0.681127	1710-3344	-0.643023	3345-4213	-0.75869	-0.681127	-0.643023	-0.75869	-0.681127	-0.643023	-0.75869
ENST00000478480.2	1-261	-0.163821	262-1632	-0.496985	1633-2017	-0.446665	-0.163821	-0.496985	-0.446665	-0.163821	-0.496985	-0.446665
ENST00000443957.5	1-188	-0.497611	189-463	-0.602641	0-0		-0.497611	-0.602641		-0.497611	-0.602641	0
ENST00000549147.1	1-14	-0.151262	15-443	-1.1796	444-1229	-1.53288	-0.151262	-1.1796	-1.53288	-0.151262	-1.1796	-1.53288
ENST00000540248.5	1-210	-0.448359	211-1383	-1.38284	1384-3268	-0.456017	-0.448359	-1.38284	-0.456017	-0.448359	-1.38284	-0.456017
ENST00000611324.4	1-118	-0.70229	119-3856	-0.868393	3857-4417	-0.525714	-0.70229	-0.868393	-0.525714	-0.70229	-0.868393	-0.525714
ENST00000566686.5	1-261	-1.35494	262-433	-0.240663	0-0		-1.35494	-0.240663		-1.35494	-0.240663	0
ENST00000537946.5	1-498	-0.475413	499-587	-0.272795	0-0		-0.475413	-0.272795		-0.475413	-0.272795	0
ENST00000558395.1	0-0		1-868	-0.733016	0-0			-0.733016		0	-0.733016	0
ENST00000538950.5	1-402	-1.30785	403-1473	-1.29197	1474-2032	-1.08859	-1.30785	-1.29197	-1.08859	-1.30785	-1.29197	-1.08859
ENST00000577454.5	1-40	-0.312924	41-1426	-0.774469	1427-2081	-1.25924	-0.312924	-0.774469	-1.25924	-0.312924	-0.774469	-1.25924
ENST00000569690.5	1-135	-0.266585	136-581	-0.623467	0-0		-0.266585	-0.623467		-0.266585	-0.623467	0
ENST00000561617.1	0-0		1-812	-0.600313	0-0			-0.600313		0	-0.600313	0
ENST00000575907.5	1-179	-0.0087649	180-3323	-1.07108	3324-3444	-0.650963	-0.0087649	-1.07108	-0.650963	-0.0087649	-1.07108	-0.650963
ENST00000338376.8	1-179	-0.530398	180-1592	-1.20815	1593-2246	-1.28146	-0.530398	-1.20815	-1.28146	-0.530398	-1.20815	-1.28146
ENST00000425278.6	1-259	-0.296179	260-1573	-1.08701	1574-4049	-0.900636	-0.296179	-1.08701	-0.900636	-0.296179	-1.08701	-0.900636
ENST00000588115.5	0-0		1-264	-1.41255	265-718	-2.46848		-1.41255	-2.46848	0	-1.41255	-2.46848
ENST00000635964.1	1-153	-1.64023	154-822	-1.01833	823-1292	-2.31811	-1.64023	-1.01833	-2.31811	-1.64023	-1.01833	-2.31811
ENST00000533647.1	1-15	0.009952	16-258	-0.627226	259-548	-1.40057	0.009952	-0.627226	-1.40057	0.009952	-0.627226	-1.40057
ENST00000568155.2	1-230	-0.858824	231-459	-0.696815	0-0		-0.858824	-0.696815		-0.858824	-0.696815	0
ENST00000590758.3	1-196	-0.771862	197-1387	-0.917993	1388-7566	-1.1087	-0.771862	-0.917993	-1.1087	-0.771862	-0.917993	-1.1087
ENST00000273342.8	1-197	-1.17133	198-2432	-2.06019	2433-3029	-0.747504	-1.17133	-2.06019	-0.747504	-1.17133	-2.06019	-0.747504
ENST00000587103.5	1-349	-0.510022	350-559	-0.51163	0-0		-0.510022	-0.51163		-0.510022	-0.51163	0
ENST00000286744.10	1-187	0.222006	188-5263	-0.802211	5264-7299	-0.966698	0.222006	-0.802211	-0.966698	0.222006	-0.802211	-0.966698
ENST00000449376.5	1-446	-1.28923	447-1928	-0.792405	1929-2278	-1.4893	-1.28923	-0.792405	-1.4893	-1.28923	-0.792405	-1.4893
ENST00000579681.5	0-0		1-864	-1.12889	865-952	-0.266412		-1.12889	-0.266412	0	-1.12889	-0.266412
ENST00000638421.1	1-539	-1.49092	540-3776	-1.09178	3777-5088	-0.709818	-1.49092	-1.09178	-0.709818	-1.49092	-1.09178	-0.709818
ENST00000339051.2	0-0		1-402	-0.958965	0-0			-0.958965		0	-0.958965	0
ENST00000645858.1	1-23	-0.69469	24-737	-0.882079	738-919	-0.77245	-0.69469	-0.882079	-0.77245	-0.69469	-0.882079	-0.77245
ENST00000304195.8	1-170	-0.226691	171-1964	-0.941832	1965-5260	-1.094	-0.226691	-0.941832	-1.094	-0.226691	-0.941832	-1.094
ENST00000614798.1	1-414	-0.580741	415-1428	-0.58985	1429-2681	-0.944095	-0.580741	-0.58985	-0.944095	-0.580741	-0.58985	-0.944095
ENST00000375688.5	1-235	-0.710769	236-2911	-1.17233	2912-2915	0.0575	-0.710769	-1.17233	0.0575	-0.710769	-1.17233	0.0575
ENST00000428098.5	1-103	-0.453104	104-817	-1.05853	0-0		-0.453104	-1.05853		-0.453104	-1.05853	0
ENST00000441952.5	1-58	-0.802509	59-570	-0.369525	0-0		-0.802509	-0.369525		-0.802509	-0.369525	0
ENST00000649695.1	1-322	-0.772937	323-2362	-0.531965	2363-2405	0.468738	-0.772937	-0.531965	0.468738	-0.772937	-0.531965	0.468738
ENST00000562324.5	1-101	-1.34217	102-597	-0.52051	0-0		-1.34217	-0.52051		-1.34217	-0.52051	0
ENST00000526137.1	1-360	-0.994273	361-379	-1.36097	0-0		-0.994273	-1.36097		-0.994273	-1.36097	0
ENST00000530374.5	1-207	0.0813765	208-1422	-0.305641	1423-1870	-0.221208	0.0813765	-0.305641	-0.221208	0.0813765	-0.305641	-0.221208
ENST00000417748.1	1-329	-1.01305	330-684	-0.652567	0-0		-1.01305	-0.652567		-1.01305	-0.652567	0
ENST00000272198.10	1-593	-1.082	594-2699	-0.808568	2700-5045	-1.34519	-1.082	-0.808568	-1.34519	-1.082	-0.808568	-1.34519
ENST00000414993.1	1-500	-0.227679	501-727	-1.48594	0-0		-0.227679	-1.48594		-0.227679	-1.48594	0
ENST00000460940.6	1-107	-1.16405	108-257	-1.00606	258-1725	-0.527433	-1.16405	-1.00606	-0.527433	-1.16405	-1.00606	-0.527433
ENST00000397846.7	1-79	-0.474833	80-406	-0.990754	407-422	-2.08294	-0.474833	-0.990754	-2.08294	-0.474833	-0.990754	-2.08294
ENST00000614445.4	1-190	-0.911014	191-1009	-1.05496	1010-1952	-1.10264	-0.911014	-1.05496	-1.10264	-0.911014	-1.05496	-1.10264
ENST00000311172.11	1-239	-0.797236	240-2294	-0.699593	2295-4340	-1.22985	-0.797236	-0.699593	-1.22985	-0.797236	-0.699593	-1.22985
ENST00000251822.6	1-537	-0.716116	538-2721	-0.905009	2722-5451	-1.09026	-0.716116	-0.905009	-1.09026	-0.716116	-0.905009	-1.09026
ENST00000323798.8	1-197	-1.64456	198-2411	-0.749987	2412-3569	-1.60489	-1.64456	-0.749987	-1.60489	-1.64456	-0.749987	-1.60489
ENST00000372858.8	1-839	-0.747983	840-2822	-1.07591	2823-3142	-0.0832931	-0.747983	-1.07591	-0.0832931	-0.747983	-1.07591	-0.0832931
ENST00000355784.3	0-0		1-969	-1.3491	0-0			-1.3491		0	-1.3491	0
ENST00000271234.11	1-151	-0.343752	152-1969	-0.544245	1970-4212	-0.876025	-0.343752	-0.544245	-0.876025	-0.343752	-0.544245	-0.876025
ENST00000465482.2	1-175	-0.661776	176-808	-1.05854	809-1084	-0.626694	-0.661776	-1.05854	-0.626694	-0.661776	-1.05854	-0.626694
ENST00000619900.4	0-0		1-585	-0.757851	0-0			-0.757851		0	-0.757851	0
ENST00000586963.1	1-86	-0.62267	87-570	-0.499408	0-0		-0.62267	-0.499408		-0.62267	-0.499408	0
ENST00000421462.5	1-858	-0.30249	859-1509	-0.682069	1510-3099	-0.625761	-0.30249	-0.682069	-0.625761	-0.30249	-0.682069	-0.625761
ENST00000406324.5	1-92	-0.690131	93-557	-1.30349	558-582	-1.95157	-0.690131	-1.30349	-1.95157	-0.690131	-1.30349	-1.95157
ENST00000638977.1	1-245	-0.38719	246-2981	-0.7894	2982-4601	-0.920009	-0.38719	-0.7894	-0.920009	-0.38719	-0.7894	-0.920009
ENST00000543588.2	1-139	-0.458929	140-1450	-0.985644	1451-1870	-0.713678	-0.458929	-0.985644	-0.713678	-0.458929	-0.985644	-0.713678
ENST00000261811.6	1-118	-1.02882	119-412	-1.71604	413-790	-0.616404	-1.02882	-1.71604	-0.616404	-1.02882	-1.71604	-0.616404
ENST00000334100.10	1-34	0.630163	35-733	-0.883823	734-943	-0.507549	0.630163	-0.883823	-0.507549	0.630163	-0.883823	-0.507549
ENST00000574692.5	1-83	-0.884335	84-710	-1.19547	711-1214	-1.15956	-0.884335	-1.19547	-1.15956	-0.884335	-1.19547	-1.15956
ENST00000373264.5	1-115	-0.0789088	116-1234	-1.06515	1235-2483	-1.07584	-0.0789088	-1.06515	-1.07584	-0.0789088	-1.06515	-1.07584
ENST00000268138.12	1-118	-1.32889	119-5851	-1.1219	5852-6788	-1.09605	-1.32889	-1.1219	-1.09605	-1.32889	-1.1219	-1.09605
ENST00000409332.5	1-67	-0.138799	68-559	-0.160999	560-1138	-0.227669	-0.138799	-0.160999	-0.227669	-0.138799	-0.160999	-0.227669
ENST00000463568.5	1-252	-1.44243	253-723	-0.471765	0-0		-1.44243	-0.471765		-1.44243	-0.471765	0
ENST00000563612.1	1-545	-1.06517	546-877	0.0350853	0-0		-1.06517	0.0350853		-1.06517	0.0350853	0
ENST00000368323.8	1-150	-1.13847	151-810	-0.557886	811-3390	-0.855177	-1.13847	-0.557886	-0.855177	-1.13847	-0.557886	-0.855177
ENST00000640324.1	0-0		1-1743	-0.931781	1744-2098	-1.95659		-0.931781	-1.95659	0	-0.931781	-1.95659
ENST00000261464.10	1-58	-0.467826	59-1732	-0.917485	1733-3976	-0.852361	-0.467826	-0.917485	-0.852361	-0.467826	-0.917485	-0.852361
ENST00000340473.8	1-146	-0.475491	147-896	-1.13085	897-2228	-0.408611	-0.475491	-1.13085	-0.408611	-0.475491	-1.13085	-0.408611
ENST00000485337.1	0-0		1-456	-0.831474	457-935	-0.789675		-0.831474	-0.789675	0	-0.831474	-0.789675
ENST00000465671.1	0-0		3826-01-01	-1.08679	3827-4478	-0.983726		-1.08679	-0.983726	0	-1.08679	-0.983726
ENST00000602365.1	1-81	0.497791	82-677	-0.530624	0-0		0.497791	-0.530624		0.497791	-0.530624	0
ENST00000273598.7	1-87	-0.57594	88-729	-1.01921	730-2616	-1.34911	-0.57594	-1.01921	-1.34911	-0.57594	-1.01921	-1.34911
ENST00000519204.5	1-118	-0.554172	119-8080	-0.722095	8081-9427	-0.976014	-0.554172	-0.722095	-0.976014	-0.554172	-0.722095	-0.976014
ENST00000571846.5	1-389	-0.271969	390-863	-0.00357424	864-1870	-0.702422	-0.271969	-0.00357424	-0.702422	-0.271969	-0.00357424	-0.702422
ENST00000646260.1	1-474	-0.974007	475-2501	-1.09212	0-0		-0.974007	-1.09212		-0.974007	-1.09212	0
ENST00000622479.4	1-721	-0.673807	722-1930	-0.541807	1931-4882	-1.19498	-0.673807	-0.541807	-1.19498	-0.673807	-0.541807	-1.19498
ENST00000574584.1	1-43	-2.2947	44-583	-1.03658	0-0		-2.2947	-1.03658		-2.2947	-1.03658	0
ENST00000544309.5	1-254	-0.522601	255-581	-0.665416	0-0		-0.522601	-0.665416		-0.522601	-0.665416	0
ENST00000545081.5	0-0		3172-01-01	-0.97129	3173-5832	-1.1655		-0.97129	-1.1655	0	-0.97129	-1.1655
ENST00000649276.1	1-23	-0.486793	24-1538	-0.363182	1539-2003	-0.747208	-0.486793	-0.363182	-0.747208	-0.486793	-0.363182	-0.747208
ENST00000361271.8	1-35	-0.35796	36-902	-0.375994	903-2234	-0.767931	-0.35796	-0.375994	-0.767931	-0.35796	-0.375994	-0.767931
ENST00000673864.1	0-0		1-450	-0.710959	451-1011	-1.18328		-0.710959	-1.18328	0	-0.710959	-1.18328
ENST00000314567.8	1-38	-0.376448	39-410	-0.829326	411-1489	-1.10897	-0.376448	-0.829326	-1.10897	-0.376448	-0.829326	-1.10897
ENST00000483338.1	1-632	-1.61278	633-2720	-2.72911	2721-3622	-0.714947	-1.61278	-2.72911	-0.714947	-1.61278	-2.72911	-0.714947
ENST00000563504.5	1-106	-1.97038	107-502	-0.974946	503-617	-0.657427	-1.97038	-0.974946	-0.657427	-1.97038	-0.974946	-0.657427
ENST00000530797.5	1-251	-0.449884	252-599	-0.936661	600-637	-1.79025	-0.449884	-0.936661	-1.79025	-0.449884	-0.936661	-1.79025
ENST00000371260.8	1-9	-1.36474	10-1074	-0.922435	1075-1608	-1.13126	-1.36474	-0.922435	-1.13126	-1.36474	-0.922435	-1.13126
ENST00000428530.5	0-0		1-431	-0.73023	432-894	-0.694648		-0.73023	-0.694648	0	-0.73023	-0.694648
ENST00000523816.5	1-391	-1.79107	392-2242	-0.993122	2243-2764	-0.855099	-1.79107	-0.993122	-0.855099	-1.79107	-0.993122	-0.855099
ENST00000375320.5	1-79	-1.75472	80-883	-1.12487	884-940	-0.457726	-1.75472	-1.12487	-0.457726	-1.75472	-1.12487	-0.457726
ENST00000592290.5	1-63	-0.123958	64-435	-0.745634	436-883	-1.03379	-0.123958	-0.745634	-1.03379	-0.123958	-0.745634	-1.03379
ENST00000555090.5	1-437	-1.47333	438-569	-2.22776	0-0		-1.47333	-2.22776		-1.47333	-2.22776	0
ENST00000409041.7	0-0		1-783	-0.937869	784-2375	-0.758321		-0.937869	-0.758321	0	-0.937869	-0.758321
ENST00000358290.9	1-118	-1.56324	119-1021	-0.912285	1022-1782	-1.21428	-1.56324	-0.912285	-1.21428	-1.56324	-0.912285	-1.21428
ENST00000393451.7	1-199	-0.761737	200-1864	-0.999859	1865-2110	-0.510824	-0.761737	-0.999859	-0.510824	-0.761737	-0.999859	-0.510824
ENST00000457807.5	1-301	-1.46026	302-880	-0.521906	881-1548	-0.606722	-1.46026	-0.521906	-0.606722	-1.46026	-0.521906	-0.606722
ENST00000417515.5	1-181	-0.837778	182-547	-0.955606	548-789	-2.52601	-0.837778	-0.955606	-2.52601	-0.837778	-0.955606	-2.52601
ENST00000641504.1	1-700	-0.563833	701-1663	-1.59678	1664-8661	-0.832518	-0.563833	-1.59678	-0.832518	-0.563833	-1.59678	-0.832518
ENST00000606887.5	1-492	-0.900406	493-571	-0.90528	0-0		-0.900406	-0.90528		-0.900406	-0.90528	0
ENST00000375708.4	1-265	-0.315966	266-3097	-0.747968	3098-4158	-1.00432	-0.315966	-0.747968	-1.00432	-0.315966	-0.747968	-1.00432
ENST00000643857.1	0-0		3206-01-01	-0.720852	3207-3637	-0.219994		-0.720852	-0.219994	0	-0.720852	-0.219994
ENST00000316610.7	1-479	-0.872065	480-1319	-0.909994	1320-4277	-0.858512	-0.872065	-0.909994	-0.858512	-0.872065	-0.909994	-0.858512
ENST00000375345.3	1-62	-1.40313	63-416	-1.07135	417-604	-2.41362	-1.40313	-1.07135	-2.41362	-1.40313	-1.07135	-2.41362
ENST00000482745.5	1-32	-0.166739	33-194	-0.229711	195-2135	-0.751507	-0.166739	-0.229711	-0.751507	-0.166739	-0.229711	-0.751507
ENST00000254166.4	1-332	-0.512912	333-2453	-0.870887	2454-2962	-0.795889	-0.512912	-0.870887	-0.795889	-0.512912	-0.870887	-0.795889
ENST00000420242.5	1-265	0.0340563	266-525	0.251773	0-0		0.0340563	0.251773		0.0340563	0.251773	0
ENST00000610919.4	1-153	-1.19449	154-2682	-1.01631	2683-5644	-0.969372	-1.19449	-1.01631	-0.969372	-1.19449	-1.01631	-0.969372
ENST00000529237.5	1-239	-0.654404	240-623	0.188924	624-1278	-0.614652	-0.654404	0.188924	-0.614652	-0.654404	0.188924	-0.614652
ENST00000392692.7	1-176	-1.14038	177-2921	-0.793085	2922-4158	-0.630709	-1.14038	-0.793085	-0.630709	-1.14038	-0.793085	-0.630709
ENST00000362018.2	1-163	-1.92843	164-487	-1.32256	488-570	-1.30799	-1.92843	-1.32256	-1.30799	-1.92843	-1.32256	-1.30799
ENST00000603108.6	1-314	-0.493364	315-1220	-0.413099	1221-2055	-0.866966	-0.493364	-0.413099	-0.866966	-0.493364	-0.413099	-0.866966
ENST00000313431.13	1-657	-0.680105	658-4056	-1.0387	4057-5676	-1.33698	-0.680105	-1.0387	-1.33698	-0.680105	-1.0387	-1.33698
ENST00000440722.2	0-0		1-1126	-0.585236	1127-1172	-0.223303		-0.585236	-0.223303	0	-0.585236	-0.223303
ENST00000557095.5	1-38	-0.429294	39-1193	-0.492792	1194-1307	-0.441085	-0.429294	-0.492792	-0.441085	-0.429294	-0.492792	-0.441085
ENST00000467562.5	1-174	-1.17041	175-1227	-0.728903	1228-1457	-0.801429	-1.17041	-0.728903	-0.801429	-1.17041	-0.728903	-0.801429
ENST00000529894.1	1-292	-0.420582	293-1597	-0.795314	1598-2017	-0.0731347	-0.420582	-0.795314	-0.0731347	-0.420582	-0.795314	-0.0731347
ENST00000561501.5	1-321	-0.590921	322-538	0.126235	0-0		-0.590921	0.126235		-0.590921	0.126235	0
ENST00000621429.1	1-24	-0.623099	25-1086	-0.607202	1087-1179	-0.320753	-0.623099	-0.607202	-0.320753	-0.623099	-0.607202	-0.320753
ENST00000336023.9	1-95	-0.697298	96-1451	-1.2019	1452-1627	-0.357869	-0.697298	-1.2019	-0.357869	-0.697298	-1.2019	-0.357869
ENST00000316562.8	1-6	-1.97239	7-1719	-0.776197	1720-2280	-0.431534	-1.97239	-0.776197	-0.431534	-1.97239	-0.776197	-0.431534
ENST00000546741.2	0-0		1-110	-0.414688	111-1563	-1.13613		-0.414688	-1.13613	0	-0.414688	-1.13613
ENST00000433760.1	1-26	-1.03816	27-920	-0.46753	0-0		-1.03816	-0.46753		-1.03816	-0.46753	0
ENST00000503297.1	1-272	-0.575641	273-468	-0.899257	0-0		-0.575641	-0.899257		-0.575641	-0.899257	0
ENST00000588203.1	1-451	-1.17509	452-585	-0.711798	0-0		-1.17509	-0.711798		-1.17509	-0.711798	0
ENST00000358739.4	1-11	-1.49879	12-404	-1.7976	405-503	-1.74794	-1.49879	-1.7976	-1.74794	-1.49879	-1.7976	-1.74794
ENST00000335515.10	1-587	-1.40486	588-1742	-1.12637	1743-2871	-0.81151	-1.40486	-1.12637	-0.81151	-1.40486	-1.12637	-0.81151
ENST00000559240.5	0-0		1-1020	-0.521638	1021-2866	-1.18419		-0.521638	-1.18419	0	-0.521638	-1.18419
ENST00000514217.5	1-89	-0.246159	90-632	-1.00094	633-1287	-1.29199	-0.246159	-1.00094	-1.29199	-0.246159	-1.00094	-1.29199
ENST00000533551.5	0-0		1-834	-0.335422	835-1019	-0.174938		-0.335422	-0.174938	0	-0.335422	-0.174938
ENST00000367632.2	0-0		1-438	-1.04304	0-0			-1.04304		0	-1.04304	0
ENST00000371471.6	1-426	-1.28839	427-3573	-0.811377	3574-5796	-0.649521	-1.28839	-0.811377	-0.649521	-1.28839	-0.811377	-0.649521
ENST00000522783.5	1-8	-1.95726	9-1805	-1.05732	1806-2477	-1.87418	-1.95726	-1.05732	-1.87418	-1.95726	-1.05732	-1.87418
ENST00000644265.1	0-0		1-349	0.409365	350-649	-0.249604		0.409365	-0.249604	0	0.409365	-0.249604
ENST00000417826.3	1-140	-0.969476	141-869	-1.06332	870-3442	-1.09706	-0.969476	-1.06332	-1.09706	-0.969476	-1.06332	-1.09706
ENST00000333430.6	1-68	-0.586694	69-1265	-0.634962	1266-2338	-1.50381	-0.586694	-0.634962	-1.50381	-0.586694	-0.634962	-1.50381
ENST00000548092.5	1-366	-0.837627	367-584	-0.960483	0-0		-0.837627	-0.960483		-0.837627	-0.960483	0
ENST00000486459.1	0-0		1-519	-0.901802	520-545	-1.3533		-0.901802	-1.3533	0	-0.901802	-1.3533
ENST00000608704.5	1-330	-2.05924	331-1686	-1.05048	1687-2095	-2.80499	-2.05924	-1.05048	-2.80499	-2.05924	-1.05048	-2.80499
ENST00000473881.2	1-28	-0.976098	29-244	-0.47261	245-1507	-0.670421	-0.976098	-0.47261	-0.670421	-0.976098	-0.47261	-0.670421
ENST00000414043.7	1-154	-0.955968	155-3880	-1.07564	3881-4589	-0.645815	-0.955968	-1.07564	-0.645815	-0.955968	-1.07564	-0.645815
ENST00000638189.1	1-33	-0.82147	34-678	-0.566634	679-1945	-1.12945	-0.82147	-0.566634	-1.12945	-0.82147	-0.566634	-1.12945
ENST00000376758.1	1-471	-1.5088	472-696	-0.731902	697-1723	-1.66609	-1.5088	-0.731902	-1.66609	-1.5088	-0.731902	-1.66609
ENST00000255224.8	1-209	-1.46346	210-1487	-0.877571	1488-3936	-0.796267	-1.46346	-0.877571	-0.796267	-1.46346	-0.877571	-0.796267
ENST00000371059.7	1-185	-0.780143	186-3062	-0.560411	3063-3079	2.26753	-0.780143	-0.560411	2.26753	-0.780143	-0.560411	2.26753
ENST00000652698.1	1-150	-0.21066	151-1974	-0.657388	1975-11618	-0.980292	-0.21066	-0.657388	-0.980292	-0.21066	-0.657388	-0.980292
ENST00000338896.10	1-128	-0.90448	129-959	-0.885165	960-1274	-1.09559	-0.90448	-0.885165	-1.09559	-0.90448	-0.885165	-1.09559
ENST00000373706.9	1-153	-2.2731	154-1431	-1.0404	1432-1642	-0.616658	-2.2731	-1.0404	-0.616658	-2.2731	-1.0404	-0.616658
ENST00000524224.5	0-0		1-458	-0.699246	459-625	-0.505717		-0.699246	-0.505717	0	-0.699246	-0.505717
ENST00000379248.6	1-256	-0.564122	257-829	-0.38344	830-1165	-0.0344882	-0.564122	-0.38344	-0.0344882	-0.564122	-0.38344	-0.0344882
ENST00000359709.7	1-172	-0.258476	173-2362	-0.583053	2363-2609	0.00174205	-0.258476	-0.583053	0.00174205	-0.258476	-0.583053	0.00174205
ENST00000515721.1	1-522	-1.24748	523-603	-0.703953	0-0		-1.24748	-0.703953		-1.24748	-0.703953	0
ENST00000532067.1	0-0		1-127	-0.26465	128-297	-0.738045		-0.26465	-0.738045	0	-0.26465	-0.738045
ENST00000636217.1	1-61	-0.481705	62-724	-0.982108	725-2255	-1.33147	-0.481705	-0.982108	-1.33147	-0.481705	-0.982108	-1.33147
ENST00000339556.8	1-121	-1.83926	122-418	-1.52432	419-514	-1.6315	-1.83926	-1.52432	-1.6315	-1.83926	-1.52432	-1.6315
ENST00000611551.1	1-146	-0.399614	147-488	-0.585691	489-4931	-1.15975	-0.399614	-0.585691	-1.15975	-0.399614	-0.585691	-1.15975
ENST00000447540.5	1-209	-1.15023	210-8903	-0.880873	8904-11509	-0.779294	-1.15023	-0.880873	-0.779294	-1.15023	-0.880873	-0.779294
ENST00000480740.5	1-167	-1.37485	168-581	-1.13252	582-783	-1.09521	-1.37485	-1.13252	-1.09521	-1.37485	-1.13252	-1.09521
ENST00000582822.1	0-0		1-202	-0.314471	203-448	-2.16226		-0.314471	-2.16226	0	-0.314471	-2.16226
ENST00000643501.1	1-453	-0.138725	454-550	-0.40551	0-0		-0.138725	-0.40551		-0.138725	-0.40551	0
ENST00000642689.1	1-170	-0.389059	171-1295	-0.22147	1296-2545	-1.00534	-0.389059	-0.22147	-1.00534	-0.389059	-0.22147	-1.00534
ENST00000395284.8	1-118	-1.61917	119-1012	-0.924328	1013-1889	-0.443494	-1.61917	-0.924328	-0.443494	-1.61917	-0.924328	-0.443494
ENST00000478500.3	1-342	-1.10503	343-1992	-0.858601	1993-3335	-1.17678	-1.10503	-0.858601	-1.17678	-1.10503	-0.858601	-1.17678
ENST00000641852.1	0-0		1-1008	-1.1951	0-0			-1.1951		0	-1.1951	0
ENST00000569338.5	0-0		1-843	-1.2192	0-0			-1.2192		0	-1.2192	0
ENST00000449795.5	1-476	-0.840492	477-1049	-0.663768	0-0		-0.840492	-0.663768		-0.840492	-0.663768	0
ENST00000599724.5	0-0		1-910	-0.217935	0-0			-0.217935		0	-0.217935	0
ENST00000630543.2	0-0		4500-01-01	-0.54913	0-0			-0.54913		0	-0.54913	0
ENST00000399147.8	0-0		1-1194	-0.969942	0-0			-0.969942		0	-0.969942	0
ENST00000392781.7	1-748	-0.486313	749-1744	-1.22564	1745-3620	-1.01284	-0.486313	-1.22564	-1.01284	-0.486313	-1.22564	-1.01284
ENST00000484049.6	1-125	-0.751212	126-470	-1.08212	471-1412	-0.585228	-0.751212	-1.08212	-0.585228	-0.751212	-1.08212	-0.585228
ENST00000529324.5	1-138	-0.700287	139-579	-0.91526	0-0		-0.700287	-0.91526		-0.700287	-0.91526	0
ENST00000541966.5	1-493	-0.780533	494-722	-0.203671	0-0		-0.780533	-0.203671		-0.780533	-0.203671	0
ENST00000233027.10	1-194	-1.60472	195-2720	-1.03941	2721-6053	-1.14202	-1.60472	-1.03941	-1.14202	-1.60472	-1.03941	-1.14202
ENST00000464009.1	1-105	-1.25805	106-478	-1.5185	0-0		-1.25805	-1.5185		-1.25805	-1.5185	0
ENST00000493484.5	1-113	0.15167	114-437	-0.35485	438-1182	-1.48902	0.15167	-0.35485	-1.48902	0.15167	-0.35485	-1.48902
ENST00000634301.1	0-0		1-270	-0.431182	271-340	-0.56328		-0.431182	-0.56328	0	-0.431182	-0.56328
ENST00000453615.1	0-0		1-254	-0.892751	255-371	-0.105111		-0.892751	-0.105111	0	-0.892751	-0.105111
ENST00000622142.5	1-245	-1.25992	246-3779	-0.928565	3780-10730	-1.31517	-1.25992	-0.928565	-1.31517	-1.25992	-0.928565	-1.31517
ENST00000431485.2	1-384	-1.34946	385-594	-1.28302	0-0		-1.34946	-1.28302		-1.34946	-1.28302	0
ENST00000503927.5	1-466	-0.238387	467-583	-0.541959	0-0		-0.238387	-0.541959		-0.238387	-0.541959	0
ENST00000409789.5	1-428	-0.743983	429-1661	-0.796404	1662-2073	-1.03166	-0.743983	-0.796404	-1.03166	-0.743983	-0.796404	-1.03166
ENST00000526332.5	1-252	-1.34275	253-579	-0.585141	0-0		-1.34275	-0.585141		-1.34275	-0.585141	0
ENST00000611914.1	1-99	-0.269464	100-2541	-0.636263	2542-3552	-1.0235	-0.269464	-0.636263	-1.0235	-0.269464	-0.636263	-1.0235
ENST00000376417.8	1-4	-0.928542	5-277	-0.622883	278-511	-1.94275	-0.928542	-0.622883	-1.94275	-0.928542	-0.622883	-1.94275
ENST00000415955.5	1-297	-1.01132	298-429	-0.709154	430-1896	-0.602185	-1.01132	-0.709154	-0.602185	-1.01132	-0.709154	-0.602185
ENST00000553424.5	1-57	-0.500074	58-645	-0.556038	646-3866	-0.798025	-0.500074	-0.556038	-0.798025	-0.500074	-0.556038	-0.798025
ENST00000474018.1	1-687	-0.590623	688-951	-0.657479	0-0		-0.590623	-0.657479		-0.590623	-0.657479	0
ENST00000643944.1	1-563	-0.727382	564-1901	-0.96874	1902-2158	-1.29569	-0.727382	-0.96874	-1.29569	-0.727382	-0.96874	-1.29569
ENST00000582467.1	0-0		1-1015	-0.909485	0-0			-0.909485		0	-0.909485	0
ENST00000374593.4	1-70	-0.933424	71-622	-0.771971	623-761	-2.38305	-0.933424	-0.771971	-2.38305	-0.933424	-0.771971	-2.38305
ENST00000580934.1	1-241	-1.98287	242-462	-2.44479	0-0		-1.98287	-2.44479		-1.98287	-2.44479	0
ENST00000453258.6	1-178	-0.726354	179-1732	-0.969083	1733-5044	-1.23537	-0.726354	-0.969083	-1.23537	-0.726354	-0.969083	-1.23537
ENST00000641417.1	1-216	-1.01214	217-1155	-1.26265	1156-2392	-0.65197	-1.01214	-1.26265	-0.65197	-1.01214	-1.26265	-0.65197
ENST00000430340.5	1-363	-0.855795	364-521	-0.700005	0-0		-0.855795	-0.700005		-0.855795	-0.700005	0
ENST00000539335.5	1-322	-1.08924	323-834	-0.555195	0-0		-1.08924	-0.555195		-1.08924	-0.555195	0
ENST00000457914.5	0-0		1-277	-0.993777	278-448	-0.697809		-0.993777	-0.697809	0	-0.993777	-0.697809
ENST00000536323.5	1-431	-0.465981	432-1283	-0.939838	1284-1872	-0.676678	-0.465981	-0.939838	-0.676678	-0.465981	-0.939838	-0.676678
ENST00000429115.1	1-66	-0.56747	67-660	-0.570178	661-683	0.188164	-0.56747	-0.570178	0.188164	-0.56747	-0.570178	0.188164
ENST00000592383.5	1-80	-0.536265	81-611	-0.483904	612-987	-0.987018	-0.536265	-0.483904	-0.987018	-0.536265	-0.483904	-0.987018
ENST00000465474.5	1-47	-0.407355	48-224	-0.156172	225-1413	-0.953186	-0.407355	-0.156172	-0.953186	-0.407355	-0.156172	-0.953186
ENST00000625320.2	0-0		1-641	0.190509	0-0			0.190509		0	0.190509	0
ENST00000563111.2	1-114	-1.0196	115-583	-0.226853	0-0		-1.0196	-0.226853		-1.0196	-0.226853	0
ENST00000361229.8	1-528	-0.634849	529-2172	-1.21787	2173-3974	-0.982974	-0.634849	-1.21787	-0.982974	-0.634849	-1.21787	-0.982974
ENST00000360669.10	1-73	0.693759	74-1006	-0.797614	1007-4499	-1.04874	0.693759	-0.797614	-1.04874	0.693759	-0.797614	-1.04874
ENST00000452268.5	1-99	-0.0438668	100-330	-0.392854	331-1448	-1.04333	-0.0438668	-0.392854	-1.04333	-0.0438668	-0.392854	-1.04333
ENST00000673977.1	0-0		1-344	-0.964383	345-726	-1.51339		-0.964383	-1.51339	0	-0.964383	-1.51339
ENST00000649365.1	1-46	-1.16077	47-292	-0.969905	293-3874	-1.0054	-1.16077	-0.969905	-1.0054	-1.16077	-0.969905	-1.0054
ENST00000373567.6	1-39	-0.622919	40-1650	-0.675373	1651-4321	-1.12662	-0.622919	-0.675373	-1.12662	-0.622919	-0.675373	-1.12662
ENST00000527604.1	0-0		1-132	-0.514118	133-334	-0.587719		-0.514118	-0.587719	0	-0.514118	-0.587719
ENST00000371834.6	1-322	-0.309474	323-1993	-0.42673	1994-2529	-1.11175	-0.309474	-0.42673	-1.11175	-0.309474	-0.42673	-1.11175
ENST00000406427.6	1-205	-1.67447	206-4234	-0.685242	4235-4675	-0.0276521	-1.67447	-0.685242	-0.0276521	-1.67447	-0.685242	-0.0276521
ENST00000520695.5	1-227	-2.10766	228-658	-0.748673	0-0		-2.10766	-0.748673		-2.10766	-0.748673	0
ENST00000571955.5	1-256	-1.00063	257-721	-0.925228	722-1366	-2.04407	-1.00063	-0.925228	-2.04407	-1.00063	-0.925228	-2.04407
ENST00000519317.5	0-0		1-420	-1.24376	0-0			-1.24376		0	-1.24376	0
ENST00000617316.2	1-193	-0.172428	194-1099	-1.0071	1100-1496	-1.09117	-0.172428	-1.0071	-1.09117	-0.172428	-1.0071	-1.09117
ENST00000455911.5	1-74	0.129151	75-493	-0.149352	0-0		0.129151	-0.149352		0.129151	-0.149352	0
ENST00000599637.5	1-525	-0.388621	526-565	-0.488973	0-0		-0.388621	-0.488973		-0.388621	-0.488973	0
ENST00000579371.5	1-105	0.0709117	106-1104	-0.314098	1105-1362	-0.733076	0.0709117	-0.314098	-0.733076	0.0709117	-0.314098	-0.733076
ENST00000610417.4	1-211	-0.896055	212-2296	-1.10888	2297-3664	-2.19505	-0.896055	-1.10888	-2.19505	-0.896055	-1.10888	-2.19505
ENST00000580462.1	1-48	-0.0820468	49-297	-0.393841	298-565	-1.17027	-0.0820468	-0.393841	-1.17027	-0.0820468	-0.393841	-1.17027
ENST00000371791.5	1-170	-0.851143	171-449	-0.565727	450-781	-1.18601	-0.851143	-0.565727	-1.18601	-0.851143	-0.565727	-1.18601
ENST00000553972.5	0-0		1-993	-0.295052	994-1719	-0.410582		-0.295052	-0.410582	0	-0.295052	-0.410582
ENST00000392190.9	1-214	-1.71729	215-1090	-0.886712	1091-1518	-0.90129	-1.71729	-0.886712	-0.90129	-1.71729	-0.886712	-0.90129
ENST00000643412.1	1-276	-1.51972	277-1719	-0.7529	1720-2683	-0.59889	-1.51972	-0.7529	-0.59889	-1.51972	-0.7529	-0.59889
ENST00000589626.5	1-266	-0.611071	267-434	-1.04625	435-1920	-0.778645	-0.611071	-1.04625	-0.778645	-0.611071	-1.04625	-0.778645
ENST00000221355.10	1-702	-0.653518	703-2760	-0.797235	2761-3538	-0.63505	-0.653518	-0.797235	-0.63505	-0.653518	-0.797235	-0.63505
ENST00000460315.5	1-94	-0.762711	95-193	-0.724643	194-723	-0.72404	-0.762711	-0.724643	-0.72404	-0.762711	-0.724643	-0.72404
ENST00000402185.6	1-201	-0.752807	202-1314	-0.350012	1315-1881	-1.2324	-0.752807	-0.350012	-1.2324	-0.752807	-0.350012	-1.2324
ENST00000496410.1	1-440	-0.264375	441-715	-1.09583	0-0		-0.264375	-1.09583		-0.264375	-1.09583	0
ENST00000558665.1	0-0		1-538	-0.993331	0-0			-0.993331		0	-0.993331	0
ENST00000374412.8	1-57	-0.617841	58-1614	-0.974016	1615-2334	-1.09275	-0.617841	-0.974016	-1.09275	-0.617841	-0.974016	-1.09275
ENST00000372801.5	1-47	-0.808661	48-1436	-0.760775	1437-2038	-0.681404	-0.808661	-0.760775	-0.681404	-0.808661	-0.760775	-0.681404
ENST00000451316.6	1-456	-0.185054	457-1689	-1.2572	1690-2012	-1.87942	-0.185054	-1.2572	-1.87942	-0.185054	-1.2572	-1.87942
ENST00000361010.7	1-75	-0.568607	76-462	-1.19461	463-916	-0.541739	-0.568607	-1.19461	-0.541739	-0.568607	-1.19461	-0.541739
ENST00000373615.9	1-581	-0.763487	582-1802	-0.39105	1803-2396	-0.680986	-0.763487	-0.39105	-0.680986	-0.763487	-0.39105	-0.680986
ENST00000543963.5	0-0		2259-01-01	-1.21406	0-0			-1.21406		0	-1.21406	0
ENST00000422354.5	1-141	-1.22273	142-3276	-0.742727	3277-5914	-1.41946	-1.22273	-0.742727	-1.41946	-1.22273	-0.742727	-1.41946
ENST00000379957.8	1-127	-1.03994	128-1603	-0.846222	1604-1873	-0.668154	-1.03994	-0.846222	-0.668154	-1.03994	-0.846222	-0.668154
ENST00000651950.1	1-15	-0.463847	16-996	-0.811996	997-1095	0.00369599	-0.463847	-0.811996	0.00369599	-0.463847	-0.811996	0.00369599
ENST00000556345.5	1-347	-1.54044	348-722	-0.898641	723-1163	-0.179616	-1.54044	-0.898641	-0.179616	-1.54044	-0.898641	-0.179616
ENST00000471779.1	0-0		1993-01-01	-0.20414	94-362	-0.290521		-0.20414	-0.290521	0	-0.20414	-0.290521
ENST00000449475.6	1-298	-0.781478	299-1054	-1.09356	1055-1242	-1.88071	-0.781478	-1.09356	-1.88071	-0.781478	-1.09356	-1.88071
ENST00000406971.6	1-104	-1.49348	105-716	-0.718699	717-2554	-0.975117	-1.49348	-0.718699	-0.975117	-1.49348	-0.718699	-0.975117
ENST00000284856.4	1-437	-1.28861	438-572	-0.440367	573-1337	-0.267336	-1.28861	-0.440367	-0.267336	-1.28861	-0.440367	-0.267336
ENST00000623922.1	0-0		1-939	-1.32488	0-0			-1.32488		0	-1.32488	0
ENST00000588616.6	1-149	0.280329	150-578	0.353287	0-0		0.280329	0.353287		0.280329	0.353287	0
ENST00000409967.6	1-195	-0.921802	196-2241	-0.887277	2242-2292	0.0143066	-0.921802	-0.887277	0.0143066	-0.921802	-0.887277	0.0143066
ENST00000533442.5	1-347	-0.816842	348-388	0.493013	0-0		-0.816842	0.493013		-0.816842	0.493013	0
ENST00000256458.5	1-36	-1.14775	37-1914	-0.793602	1915-3431	-1.20447	-1.14775	-0.793602	-1.20447	-1.14775	-0.793602	-1.20447
ENST00000559353.5	1-380	-1.32286	381-587	-0.89497	0-0		-1.32286	-0.89497		-1.32286	-0.89497	0
ENST00000617373.4	1-128	-1.98232	129-1526	-1.12075	1527-2048	-0.767797	-1.98232	-1.12075	-0.767797	-1.98232	-1.12075	-0.767797
ENST00000517992.2	1-203	-1.04455	204-1820	-0.732053	1821-4941	-0.446249	-1.04455	-0.732053	-0.446249	-1.04455	-0.732053	-0.446249
ENST00000389224.7	1-665	-1.33073	666-2255	-0.561204	2256-2416	-0.596274	-1.33073	-0.561204	-0.596274	-1.33073	-0.561204	-0.596274
ENST00000425430.5	1-42	0.0942628	43-204	-0.277609	205-1021	-1.06348	0.0942628	-0.277609	-1.06348	0.0942628	-0.277609	-1.06348
ENST00000563941.5	1-111	-1.06215	112-1980	-0.9127	1981-2109	-1.92345	-1.06215	-0.9127	-1.92345	-1.06215	-0.9127	-1.92345
ENST00000369762.7	1-16	-1.73866	17-1429	-1.07946	1430-2054	-1.2121	-1.73866	-1.07946	-1.2121	-1.73866	-1.07946	-1.2121
ENST00000532681.5	1-864	-0.662955	865-1590	-0.639281	1591-1639	-0.463512	-0.662955	-0.639281	-0.463512	-0.662955	-0.639281	-0.463512
ENST00000671972.1	0-0		1-982	-1.16448	983-1104	-1.05374		-1.16448	-1.05374	0	-1.16448	-1.05374
ENST00000406236.8	0-0		1-1428	-0.717743	1429-1476	-0.898136		-0.717743	-0.898136	0	-0.717743	-0.898136
ENST00000596209.4	1-135	-1.45731	136-2730	-0.536705	2731-7861	-0.880692	-1.45731	-0.536705	-0.880692	-1.45731	-0.536705	-0.880692
ENST00000428975.5	1-195	-1.24087	196-546	-0.366618	0-0		-1.24087	-0.366618		-1.24087	-0.366618	0
ENST00000631460.1	1-64	-1.00729	65-1591	-0.809554	1592-5538	-0.427601	-1.00729	-0.809554	-0.427601	-1.00729	-0.809554	-0.427601
ENST00000616326.1	1-180	-1.33318	181-1212	-0.966008	1213-1419	-0.845984	-1.33318	-0.966008	-0.845984	-1.33318	-0.966008	-0.845984
ENST00000437839.5	1-212	-0.574282	213-640	-0.87376	0-0		-0.574282	-0.87376		-0.574282	-0.87376	0
ENST00000393630.8	1-382	-0.679313	383-5536	-0.727818	5537-13263	-0.886409	-0.679313	-0.727818	-0.886409	-0.679313	-0.727818	-0.886409
ENST00000523453.5	0-0		1-563	0.0369869	0-0			0.0369869		0	0.0369869	0
ENST00000638532.1	1-640	-1.3018	641-2140	-0.834215	2141-2426	-0.675194	-1.3018	-0.834215	-0.675194	-1.3018	-0.834215	-0.675194
ENST00000361228.5	1-208	-0.906634	209-1516	-0.806585	1517-5515	-0.651655	-0.906634	-0.806585	-0.651655	-0.906634	-0.806585	-0.651655
ENST00000540210.5	1-84	-0.939458	85-1791	-0.852691	1792-3415	-0.646696	-0.939458	-0.852691	-0.646696	-0.939458	-0.852691	-0.646696
ENST00000435231.6	1-261	-1.1239	262-393	-1.04613	394-784	-0.991824	-1.1239	-1.04613	-0.991824	-1.1239	-1.04613	-0.991824
ENST00000587010.5	0-0		1-215	-0.75588	216-607	-0.528576		-0.75588	-0.528576	0	-0.75588	-0.528576
ENST00000528852.5	1-267	-0.908066	268-726	-0.843777	727-1524	-1.61728	-0.908066	-0.843777	-1.61728	-0.908066	-0.843777	-1.61728
ENST00000334134.4	1-483	-0.950726	484-1203	-0.966114	1204-1540	-1.15938	-0.950726	-0.966114	-1.15938	-0.950726	-0.966114	-1.15938
ENST00000478266.6	1-4	0.309821	5-598	-0.722147	599-1133	-1.6698	0.309821	-0.722147	-1.6698	0.309821	-0.722147	-1.6698
ENST00000561349.6	1-198	-0.347913	199-1515	-0.660743	1516-1756	-1.59831	-0.347913	-0.660743	-1.59831	-0.347913	-0.660743	-1.59831
ENST00000635877.1	0-0		1-1442	-0.931526	1443-2010	-0.634765		-0.931526	-0.634765	0	-0.931526	-0.634765
ENST00000450536.6	1-575	-0.598237	576-2966	-0.711506	2967-4537	-0.969754	-0.598237	-0.711506	-0.969754	-0.598237	-0.711506	-0.969754
ENST00000642379.1	1-139	-0.239733	140-1663	-0.489734	1664-4364	-1.14913	-0.239733	-0.489734	-1.14913	-0.239733	-0.489734	-1.14913
ENST00000580081.1	1-208	-1.2575	209-575	-1.21143	0-0		-1.2575	-1.21143		-1.2575	-1.21143	0
ENST00000358171.7	1-268	-0.069831	269-1525	-1.01438	1526-2225	-1.2024	-0.069831	-1.01438	-1.2024	-0.069831	-1.01438	-1.2024
ENST00000488731.6	1-26	-0.537141	27-677	-0.85886	678-740	-0.185594	-0.537141	-0.85886	-0.185594	-0.537141	-0.85886	-0.185594
ENST00000514159.1	1-430	-1.31693	431-2893	-1.0279	2894-3010	-0.0327972	-1.31693	-1.0279	-0.0327972	-1.31693	-1.0279	-0.0327972
ENST00000642232.1	1-8	-0.853542	1901-09-01	-0.893791	1902-2675	-0.723058	-0.853542	-0.893791	-0.723058	-0.853542	-0.893791	-0.723058
ENST00000561704.1	1-264	-0.827218	265-574	-0.269417	0-0		-0.827218	-0.269417		-0.827218	-0.269417	0
ENST00000596389.5	1-237	-2.36955	238-621	-1.04769	622-1044	-1.17064	-2.36955	-1.04769	-1.17064	-2.36955	-1.04769	-1.17064
ENST00000550201.5	1-89	-1.13336	90-1037	-0.960487	1038-1527	-1.49695	-1.13336	-0.960487	-1.49695	-1.13336	-0.960487	-1.49695
ENST00000371239.5	0-0		2436-01-01	-0.798728	0-0			-0.798728		0	-0.798728	0
ENST00000398470.1	0-0		1-753	-1.42845	0-0			-1.42845		0	-1.42845	0
ENST00000491062.5	1-15	-0.30586	16-1488	-0.716432	1489-1768	-0.046882	-0.30586	-0.716432	-0.046882	-0.30586	-0.716432	-0.046882
ENST00000638479.1	1-170	-0.668018	171-1010	-1.07646	0-0		-0.668018	-1.07646		-0.668018	-1.07646	0
ENST00000590090.1	0-0		1-406	-0.730766	0-0			-0.730766		0	-0.730766	0
ENST00000456262.5	1-51	-1.35093	52-480	-0.756906	481-3579	-0.719606	-1.35093	-0.756906	-0.719606	-1.35093	-0.756906	-0.719606
ENST00000528919.5	1-121	-0.330282	122-5047	-0.788146	5048-5234	-1.78083	-0.330282	-0.788146	-1.78083	-0.330282	-0.788146	-1.78083
ENST00000440021.1	1-138	-1.83194	139-2274	-0.929453	2275-2831	-0.76209	-1.83194	-0.929453	-0.76209	-1.83194	-0.929453	-0.76209
ENST00000599699.2	1-261	-0.41056	262-477	-0.973629	478-793	-1.98435	-0.41056	-0.973629	-1.98435	-0.41056	-0.973629	-1.98435
ENST00000309737.11	1-36	-0.163865	37-1146	-0.957344	1147-5788	-1.09246	-0.163865	-0.957344	-1.09246	-0.163865	-0.957344	-1.09246
ENST00000557796.6	1-433	-0.391843	434-1579	-0.292974	1580-2666	-0.763137	-0.391843	-0.292974	-0.763137	-0.391843	-0.292974	-0.763137
ENST00000535506.5	1-177	-0.220672	178-471	-0.964956	472-529	-0.298997	-0.220672	-0.964956	-0.298997	-0.220672	-0.964956	-0.298997
ENST00000487727.6	0-0		1-1438	-0.773343	1439-4802	-0.94071		-0.773343	-0.94071	0	-0.773343	-0.94071
ENST00000370621.7	1-527	-0.85059	528-10025	-0.869371	10026-10485	-0.679411	-0.85059	-0.869371	-0.679411	-0.85059	-0.869371	-0.679411
ENST00000534030.1	1-21	1.99941	22-225	0.771008	226-585	-0.618877	1.99941	0.771008	-0.618877	1.99941	0.771008	-0.618877
ENST00000644795.1	1-294	-0.534962	295-2445	-0.836015	2446-3359	-1.51852	-0.534962	-0.836015	-1.51852	-0.534962	-0.836015	-1.51852
ENST00000423281.1	1-505	-1.04745	506-777	-0.752656	0-0		-1.04745	-0.752656		-1.04745	-0.752656	0
ENST00000394905.2	1-258	-1.30723	259-543	-1.11758	544-703	-1.4032	-1.30723	-1.11758	-1.4032	-1.30723	-1.11758	-1.4032
ENST00000570368.5	1-123	-0.329852	124-793	-0.645135	0-0		-0.329852	-0.645135		-0.329852	-0.645135	0
ENST00000621204.4	1-1468	-0.685772	1469-2551	-1.02358	2552-3999	-0.767328	-0.685772	-1.02358	-0.767328	-0.685772	-1.02358	-0.767328
ENST00000317251.8	1-453	-0.56373	454-1185	-1.11578	1186-1910	-0.846546	-0.56373	-1.11578	-0.846546	-0.56373	-1.11578	-0.846546
ENST00000508870.5	1-280	-0.593108	281-487	-2.04453	488-540	-0.831501	-0.593108	-2.04453	-0.831501	-0.593108	-2.04453	-0.831501
ENST00000621092.1	1-414	-1.05186	415-1122	-0.679632	1123-1452	-0.284959	-1.05186	-0.679632	-0.284959	-1.05186	-0.679632	-0.284959
ENST00000489701.5	1-1228	-1.06794	1229-1963	-0.862474	1964-2396	-0.613307	-1.06794	-0.862474	-0.613307	-1.06794	-0.862474	-0.613307
ENST00000415213.6	1-66	-1.59984	67-1197	-0.672234	1198-1509	-0.557388	-1.59984	-0.672234	-0.557388	-1.59984	-0.672234	-0.557388
ENST00000488489.5	1-68	0.446165	69-233	-0.139826	234-2142	-1.26302	0.446165	-0.139826	-1.26302	0.446165	-0.139826	-1.26302
ENST00000451506.5	1-265	-1.46463	266-466	-0.695359	0-0		-1.46463	-0.695359		-1.46463	-0.695359	0
ENST00000462856.6	1-292	-0.708898	293-989	-1.1431	0-0		-0.708898	-1.1431		-0.708898	-1.1431	0
ENST00000360814.8	1-406	-0.464336	407-1456	-0.783963	1457-1880	-0.454187	-0.464336	-0.783963	-0.454187	-0.464336	-0.783963	-0.454187
ENST00000368009.7	1-72	-0.709319	73-1056	-0.917703	1057-1485	-0.886894	-0.709319	-0.917703	-0.886894	-0.709319	-0.917703	-0.886894
ENST00000524021.1	1-373	-1.30991	374-1729	-1.20392	1730-2042	-1.60063	-1.30991	-1.20392	-1.60063	-1.30991	-1.20392	-1.60063
ENST00000614800.4	1-363	-0.787775	364-553	0.332782	0-0		-0.787775	0.332782		-0.787775	0.332782	0
ENST00000453855.5	0-0		1-381	-0.494266	382-1035	-0.92458		-0.494266	-0.92458	0	-0.494266	-0.92458
ENST00000532262.5	0-0		1-1521	-1.09347	1522-1901	-1.52896		-1.09347	-1.52896	0	-1.09347	-1.52896
ENST00000555836.5	1-259	-1.23957	260-2152	-0.75548	2153-2467	-1.21957	-1.23957	-0.75548	-1.21957	-1.23957	-0.75548	-1.21957
ENST00000522338.5	1-334	0.356442	335-539	-0.201212	0-0		0.356442	-0.201212		0.356442	-0.201212	0
ENST00000332303.6	1-117	-0.477856	118-1032	-0.522381	1033-4834	-0.75889	-0.477856	-0.522381	-0.75889	-0.477856	-0.522381	-0.75889
ENST00000590765.5	1-138	0.410735	139-558	-0.444438	0-0		0.410735	-0.444438		0.410735	-0.444438	0
ENST00000366934.3	1-111	-0.757308	112-1242	-0.900456	1243-3218	-0.861627	-0.757308	-0.900456	-0.861627	-0.757308	-0.900456	-0.861627
ENST00000377970.6	1-555	-0.786289	556-1875	-0.860061	1876-2351	-1.84892	-0.786289	-0.860061	-1.84892	-0.786289	-0.860061	-1.84892
ENST00000555295.1	0-0		1-289	-0.186368	290-406	0.145498		-0.186368	0.145498	0	-0.186368	0.145498
ENST00000535850.5	1-221	-1.00184	222-1499	-0.915096	1500-1907	-0.368482	-1.00184	-0.915096	-0.368482	-1.00184	-0.915096	-0.368482
ENST00000585458.2	1-294	-0.113894	295-891	-0.262046	892-1819	-0.527368	-0.113894	-0.262046	-0.527368	-0.113894	-0.262046	-0.527368
ENST00000506006.1	1-531	-0.348121	532-616	-0.129068	0-0		-0.348121	-0.129068		-0.348121	-0.129068	0
ENST00000640237.1	1-52	-1.56387	53-3136	-0.84812	3137-4351	-0.844664	-1.56387	-0.84812	-0.844664	-1.56387	-0.84812	-0.844664
ENST00000637939.1	1-102	-0.89531	103-526	-0.29703	0-0		-0.89531	-0.29703		-0.89531	-0.29703	0
ENST00000322060.9	1-54	-0.59747	55-1206	-0.955051	0-0		-0.59747	-0.955051		-0.59747	-0.955051	0
ENST00000562489.1	1-69	-0.181241	70-387	-0.908669	388-715	-0.647306	-0.181241	-0.908669	-0.647306	-0.181241	-0.908669	-0.647306
ENST00000568816.5	1-589	-0.83563	590-817	-0.417541	818-4013	-0.991372	-0.83563	-0.417541	-0.991372	-0.83563	-0.417541	-0.991372
ENST00000452533.6	1-164	-0.683129	165-2297	-0.780595	2298-4439	-0.902755	-0.683129	-0.780595	-0.902755	-0.683129	-0.780595	-0.902755
ENST00000637872.1	1-246	-0.795381	247-579	-2.12274	580-886	-0.65239	-0.795381	-2.12274	-0.65239	-0.795381	-2.12274	-0.65239
ENST00000393631.5	1-45	-0.343231	46-1419	-0.876921	1420-1456	-0.193415	-0.343231	-0.876921	-0.193415	-0.343231	-0.876921	-0.193415
ENST00000582084.1	1-158	0.227889	159-305	-1.16848	306-560	-1.37118	0.227889	-1.16848	-1.37118	0.227889	-1.16848	-1.37118
ENST00000604024.5	0-0		2574-01-01	-0.88596	2575-2741	0.248888		-0.88596	0.248888	0	-0.88596	0.248888
ENST00000525841.5	1-361	-1.26663	362-622	-0.786419	0-0		-1.26663	-0.786419		-1.26663	-0.786419	0
ENST00000542215.5	1-692	-0.8238	693-929	-0.836941	930-1592	-0.433317	-0.8238	-0.836941	-0.433317	-0.8238	-0.836941	-0.433317
ENST00000572498.1	0-0		1-649	-0.807152	650-858	-1.6311		-0.807152	-1.6311	0	-0.807152	-1.6311
ENST00000650226.1	1-43	0.32838	44-6712	-0.849046	6713-8717	-0.769102	0.32838	-0.849046	-0.769102	0.32838	-0.849046	-0.769102
ENST00000401030.4	1-15	-1.77081	16-450	-1.38442	451-727	0.0574222	-1.77081	-1.38442	0.0574222	-1.77081	-1.38442	0.0574222
ENST00000518389.1	0-0		1-412	-0.28481	413-872	-1.01682		-0.28481	-1.01682	0	-0.28481	-1.01682
ENST00000638864.1	0-0		2022-01-11	-1.418	12-473	-0.967459		-1.418	-0.967459	0	-1.418	-0.967459
ENST00000420047.1	1-106	-0.10861	107-553	-0.895681	0-0		-0.10861	-0.895681		-0.10861	-0.895681	0
ENST00000376597.9	1-144	-0.0702037	145-2313	-1.20461	2314-2626	-2.14119	-0.0702037	-1.20461	-2.14119	-0.0702037	-1.20461	-2.14119
ENST00000647553.1	1-205	-1.42301	206-1231	-1.75351	1232-3239	-1.56312	-1.42301	-1.75351	-1.56312	-1.42301	-1.75351	-1.56312
ENST00000518537.5	1-280	-0.988858	281-1873	-0.875353	1874-2171	-0.444723	-0.988858	-0.875353	-0.444723	-0.988858	-0.875353	-0.444723
ENST00000370418.8	1-244	-0.292665	245-1621	-1.06844	1622-1855	-1.00156	-0.292665	-1.06844	-1.00156	-0.292665	-1.06844	-1.00156
ENST00000420541.6	1-91	-0.290981	92-397	-0.367757	398-1619	-1.03586	-0.290981	-0.367757	-1.03586	-0.290981	-0.367757	-1.03586
ENST00000626918.2	1-112	-0.686445	113-2431	-0.816776	2432-2457	-0.573967	-0.686445	-0.816776	-0.573967	-0.686445	-0.816776	-0.573967
ENST00000602583.5	1-551	-0.856187	552-746	-0.779698	747-1237	-1.59133	-0.856187	-0.779698	-1.59133	-0.856187	-0.779698	-1.59133
ENST00000622254.1	1-125	-0.738333	126-863	-2.36963	864-2836	-0.785927	-0.738333	-2.36963	-0.785927	-0.738333	-2.36963	-0.785927
ENST00000414880.1	0-0		1-765	-0.69083	0-0			-0.69083		0	-0.69083	0
ENST00000180173.10	1-59	0.183753	60-2042	-0.486711	2043-5110	-0.574556	0.183753	-0.486711	-0.574556	0.183753	-0.486711	-0.574556
ENST00000539168.1	1-834	-0.8375	835-1506	-0.529127	1507-1672	-1.26485	-0.8375	-0.529127	-1.26485	-0.8375	-0.529127	-1.26485
ENST00000530267.5	1-445	-0.345481	446-2206	-1.02197	2207-2419	-0.784683	-0.345481	-1.02197	-0.784683	-0.345481	-1.02197	-0.784683
ENST00000524871.6	1-531	-0.903726	532-3834	-0.851958	3835-6499	-0.588357	-0.903726	-0.851958	-0.588357	-0.903726	-0.851958	-0.588357
ENST00000648545.1	0-0		1-317	-1.12952	318-1117	-1.31875		-1.12952	-1.31875	0	-1.12952	-1.31875
ENST00000378609.9	1-363	0.41596	364-1386	-0.745427	1387-3163	-0.653178	0.41596	-0.745427	-0.653178	0.41596	-0.745427	-0.653178
ENST00000562237.5	0-0		2103-01-01	-0.914206	2104-2186	-0.223113		-0.914206	-0.223113	0	-0.914206	-0.223113
ENST00000335715.9	1-58	-0.448842	59-946	-0.822128	947-1031	-0.199604	-0.448842	-0.822128	-0.199604	-0.448842	-0.822128	-0.199604
ENST00000312053.9	1-30	-0.919422	31-2691	-1.01545	2692-3112	-1.20338	-0.919422	-1.01545	-1.20338	-0.919422	-1.01545	-1.20338
ENST00000332512.8	1-11	-0.299867	2366-12-01	-0.675852	2367-3831	-1.10061	-0.299867	-0.675852	-1.10061	-0.299867	-0.675852	-1.10061
ENST00000475086.5	1-238	-0.130073	239-1243	-0.819584	1244-1444	-0.208329	-0.130073	-0.819584	-0.208329	-0.130073	-0.819584	-0.208329
ENST00000649786.1	1-372	-0.47299	373-2037	-0.793813	2038-2412	-0.465594	-0.47299	-0.793813	-0.465594	-0.47299	-0.793813	-0.465594
ENST00000229265.10	1-88	-0.714871	89-820	-1.1912	821-1047	-1.46482	-0.714871	-1.1912	-1.46482	-0.714871	-1.1912	-1.46482
ENST00000457894.4	1-320	-0.591485	321-872	-0.468154	873-1902	-1.45094	-0.591485	-0.468154	-1.45094	-0.591485	-0.468154	-1.45094
ENST00000508526.5	0-0		2019-01-01	-0.642296	0-0			-0.642296		0	-0.642296	0
ENST00000426215.5	1-385	-0.942549	386-563	-1.53261	0-0		-0.942549	-1.53261		-0.942549	-1.53261	0
ENST00000520276.5	1-124	-0.169721	125-3982	-0.846622	3983-4083	-1.84132	-0.169721	-0.846622	-1.84132	-0.169721	-0.846622	-1.84132
ENST00000647418.1	1-113	0.187881	114-254	0.846587	255-1801	-0.660175	0.187881	0.846587	-0.660175	0.187881	0.846587	-0.660175
ENST00000646790.1	1-46	-0.156175	47-5794	-0.973196	0-0		-0.156175	-0.973196		-0.156175	-0.973196	0
ENST00000383598.6	1-286	-0.886889	287-1672	-0.764276	1673-2330	-1.37653	-0.886889	-0.764276	-1.37653	-0.886889	-0.764276	-1.37653
ENST00000422959.6	1-202	-0.461368	203-2458	-0.736103	2459-3525	-0.495196	-0.461368	-0.736103	-0.495196	-0.461368	-0.736103	-0.495196
ENST00000298784.5	1-114	-0.817793	115-2622	-0.811295	2623-3402	-0.814028	-0.817793	-0.811295	-0.814028	-0.817793	-0.811295	-0.814028
ENST00000636769.1	1-98	-0.547557	99-2291	-1.09516	2292-8573	-1.00307	-0.547557	-1.09516	-1.00307	-0.547557	-1.09516	-1.00307
ENST00000489131.1	0-0		1976-01-01	-1.46849	77-582	-1.37638		-1.46849	-1.37638	0	-1.46849	-1.37638
ENST00000643134.1	1-389	-0.914121	390-2138	-0.863799	0-0		-0.914121	-0.863799		-0.914121	-0.863799	0
ENST00000353739.8	1-191	-0.488	192-1589	-0.672972	1590-4945	-0.820647	-0.488	-0.672972	-0.820647	-0.488	-0.672972	-0.820647
ENST00000534600.5	1-32	-1.11888	33-1565	-1.01812	1566-1760	-1.1143	-1.11888	-1.01812	-1.1143	-1.11888	-1.01812	-1.1143
ENST00000441621.6	1-223	-1.23702	224-931	-0.905458	932-3022	-1.37676	-1.23702	-0.905458	-1.37676	-1.23702	-0.905458	-1.37676
ENST00000436829.1	1-124	-0.110376	125-618	-0.295541	0-0		-0.110376	-0.295541		-0.110376	-0.295541	0
ENST00000367262.4	1-51	0.201767	52-423	-0.233804	424-3119	-1.16652	0.201767	-0.233804	-1.16652	0.201767	-0.233804	-1.16652
ENST00000512385.5	1-206	0.356308	207-407	-0.223483	408-2564	-0.760988	0.356308	-0.223483	-0.760988	0.356308	-0.223483	-0.760988
ENST00000522508.1	1-218	-0.14848	219-569	-0.48884	570-2041	-1.3273	-0.14848	-0.48884	-1.3273	-0.14848	-0.48884	-1.3273
ENST00000530901.1	0-0		1-121	-0.706696	122-478	-0.255067		-0.706696	-0.255067	0	-0.706696	-0.255067
ENST00000415568.2	1-132	-1.00065	133-780	-0.830652	781-959	-0.391088	-1.00065	-0.830652	-0.391088	-1.00065	-0.830652	-0.391088
ENST00000569646.5	1-281	-0.304381	282-643	-0.108701	0-0		-0.304381	-0.108701		-0.304381	-0.108701	0
ENST00000496430.6	1-131	-0.362046	132-332	-0.771208	333-767	-0.619548	-0.362046	-0.771208	-0.619548	-0.362046	-0.771208	-0.619548
ENST00000474923.1	1-44	-0.590159	45-590	-0.945636	591-716	-0.973173	-0.590159	-0.945636	-0.973173	-0.590159	-0.945636	-0.973173
ENST00000514622.5	1-212	-0.838005	213-1823	-0.699326	1824-2362	-0.771288	-0.838005	-0.699326	-0.771288	-0.838005	-0.699326	-0.771288
ENST00000533164.5	1-262	-0.783995	263-679	-0.580636	680-1499	-0.965771	-0.783995	-0.580636	-0.965771	-0.783995	-0.580636	-0.965771
ENST00000458381.6	1-758	-1.08784	759-2450	-1.05944	2451-2535	-1.95384	-1.08784	-1.05944	-1.95384	-1.08784	-1.05944	-1.95384
ENST00000366489.5	1-376	-0.729675	377-724	-0.625734	725-4030	-0.655787	-0.729675	-0.625734	-0.655787	-0.729675	-0.625734	-0.655787
ENST00000525621.6	1-378	-1.02166	379-3942	-0.771407	3943-4243	-1.53421	-1.02166	-0.771407	-1.53421	-1.02166	-0.771407	-1.53421
ENST00000413259.7	1-393	-1.35882	394-1704	-0.481121	1705-2195	-0.778193	-1.35882	-0.481121	-0.778193	-1.35882	-0.481121	-0.778193
ENST00000329411.9	1-3	0.497083	4-540	0.27041	541-1709	-0.454089	0.497083	0.27041	-0.454089	0.497083	0.27041	-0.454089
ENST00000571125.5	0-0		1987-01-01	-1.2833	88-951	-1.33816		-1.2833	-1.33816	0	-1.2833	-1.33816
ENST00000556663.5	1-718	-0.899987	719-1774	-1.06607	1775-2112	-0.839584	-0.899987	-1.06607	-0.839584	-0.899987	-1.06607	-0.839584
ENST00000644650.1	0-0		1-1235	-0.978238	1236-1639	-0.905391		-0.978238	-0.905391	0	-0.978238	-0.905391
ENST00000443981.5	0-0		1-413	-1.21685	414-1051	-1.47346		-1.21685	-1.47346	0	-1.21685	-1.47346
ENST00000627748.2	1-20	1.06707	21-227	0.34769	228-1273	-1.18652	1.06707	0.34769	-1.18652	1.06707	0.34769	-1.18652
ENST00000381458.6	1-63	-0.269837	64-2145	-0.756357	2146-2643	-1.5806	-0.269837	-0.756357	-1.5806	-0.269837	-0.756357	-1.5806
ENST00000257566.7	1-390	-1.10552	391-2622	-0.703694	2623-4208	-1.0546	-1.10552	-0.703694	-1.0546	-1.10552	-0.703694	-1.0546
ENST00000423709.6	1-174	-0.498623	175-1929	-0.562332	1930-2197	0.350593	-0.498623	-0.562332	0.350593	-0.498623	-0.562332	0.350593
ENST00000397256.5	1-8	-0.7305	9-1886	-0.930285	1887-2466	-2.14391	-0.7305	-0.930285	-2.14391	-0.7305	-0.930285	-2.14391
ENST00000262593.10	1-354	-1.1631	355-1275	-0.621062	1276-1965	-0.461336	-1.1631	-0.621062	-0.461336	-1.1631	-0.621062	-0.461336
ENST00000645493.1	1-308	-1.45486	309-2633	-1.10806	2634-3196	-0.597697	-1.45486	-1.10806	-0.597697	-1.45486	-1.10806	-0.597697
ENST00000393316.8	1-206	-1.98413	207-698	-0.996238	699-5005	-0.860519	-1.98413	-0.996238	-0.860519	-1.98413	-0.996238	-0.860519
ENST00000377080.7	1-656	-0.732241	657-804	-0.253123	0-0		-0.732241	-0.253123		-0.732241	-0.253123	0
ENST00000358741.3	1-303	-0.440716	304-2850	-0.984356	2851-3046	-1.24311	-0.440716	-0.984356	-1.24311	-0.440716	-0.984356	-1.24311
ENST00000369244.7	1-449	-1.18938	450-2315	-0.921591	2316-8058	-1.01582	-1.18938	-0.921591	-1.01582	-1.18938	-0.921591	-1.01582
ENST00000316157.8	1-317	-0.515422	318-2534	-0.714033	2535-5963	-0.859661	-0.515422	-0.714033	-0.859661	-0.515422	-0.714033	-0.859661
ENST00000378706.5	1-207	0.860449	208-1500	-0.605116	1501-4168	-0.976938	0.860449	-0.605116	-0.976938	0.860449	-0.605116	-0.976938
ENST00000445170.5	1-13	-0.386086	14-1351	-1.19391	1352-1379	-0.244618	-0.386086	-1.19391	-0.244618	-0.386086	-1.19391	-0.244618
ENST00000583382.1	1-251	-0.234732	252-1528	-0.175123	0-0		-0.234732	-0.175123		-0.234732	-0.175123	0
ENST00000634627.1	1-107	-0.914234	108-932	-0.992403	933-1178	-0.91883	-0.914234	-0.992403	-0.91883	-0.914234	-0.992403	-0.91883
ENST00000474475.1	0-0		1-264	-1.42484	265-445	-0.237476		-1.42484	-0.237476	0	-1.42484	-0.237476
ENST00000553049.5	1-275	-1.79114	276-846	-1.04852	0-0		-1.79114	-1.04852		-1.79114	-1.04852	0
ENST00000594249.5	0-0		1-1016	-1.10337	1017-2481	-1.10714		-1.10337	-1.10714	0	-1.10337	-1.10714
ENST00000544484.6	1-147	-1.29876	148-5961	-1.08522	5962-6555	-1.53575	-1.29876	-1.08522	-1.53575	-1.29876	-1.08522	-1.53575
ENST00000439422.1	0-0		1-484	-1.05724	485-554	-3.05437		-1.05724	-3.05437	0	-1.05724	-3.05437
ENST00000376131.8	1-96	-0.634188	97-855	-0.556518	856-12882	-0.808652	-0.634188	-0.556518	-0.808652	-0.634188	-0.556518	-0.808652
ENST00000372577.2	1-21	-2.22923	22-5271	-0.901782	5272-5689	-1.14254	-2.22923	-0.901782	-1.14254	-2.22923	-0.901782	-1.14254
ENST00000526614.5	1-81	-0.35804	82-827	-0.698782	0-0		-0.35804	-0.698782		-0.35804	-0.698782	0
ENST00000383075.7	1-513	-1.26087	514-1518	-0.745084	1519-4331	-0.704247	-1.26087	-0.745084	-0.704247	-1.26087	-0.745084	-0.704247
ENST00000568898.5	0-0		1-1389	-1.24728	0-0			-1.24728		0	-1.24728	0
ENST00000407131.5	1-52	-0.75222	53-463	-0.651453	464-652	-0.59507	-0.75222	-0.651453	-0.59507	-0.75222	-0.651453	-0.59507
ENST00000293255.3	1-157	-1.37324	158-679	-0.852344	680-1853	-0.7136	-1.37324	-0.852344	-0.7136	-1.37324	-0.852344	-0.7136
ENST00000405964.2	1-169	-0.611675	170-896	-0.903291	0-0		-0.611675	-0.903291		-0.611675	-0.903291	0
ENST00000510380.5	1-80	-0.354193	81-721	-0.95448	0-0		-0.354193	-0.95448		-0.354193	-0.95448	0
ENST00000434967.1	1-116	-0.895749	117-442	-0.76471	0-0		-0.895749	-0.76471		-0.895749	-0.76471	0
ENST00000420371.2	1-225	-0.60612	226-492	-1.41422	0-0		-0.60612	-1.41422		-0.60612	-1.41422	0
ENST00000484069.1	1-60	-1.46736	61-936	-0.46066	937-5205	-1.12206	-1.46736	-0.46066	-1.12206	-1.46736	-0.46066	-1.12206
ENST00000584313.5	1-189	-1.51104	190-483	-1.21261	484-715	-0.861301	-1.51104	-1.21261	-0.861301	-1.51104	-1.21261	-0.861301
ENST00000564655.5	1-24	-0.231374	25-935	-0.681985	0-0		-0.231374	-0.681985		-0.231374	-0.681985	0
ENST00000518601.6	1-173	-0.927708	174-905	-0.484094	0-0		-0.927708	-0.484094		-0.927708	-0.484094	0
ENST00000466937.1	1-244	-0.767874	245-1492	-0.742175	1493-1531	-1.24733	-0.767874	-0.742175	-1.24733	-0.767874	-0.742175	-1.24733
ENST00000529749.5	1-154	-0.65395	155-475	-0.573908	0-0		-0.65395	-0.573908		-0.65395	-0.573908	0
ENST00000295797.5	1-246	0.10178	247-2037	-0.590827	2038-4887	-0.819345	0.10178	-0.590827	-0.819345	0.10178	-0.590827	-0.819345
ENST00000497933.3	1-70	-2.05949	71-967	-1.50667	968-5204	-1.19525	-2.05949	-1.50667	-1.19525	-2.05949	-1.50667	-1.19525
ENST00000443322.1	1-122	0.339229	123-989	-0.750337	990-1160	-1.63979	0.339229	-0.750337	-1.63979	0.339229	-0.750337	-1.63979
ENST00000612134.4	0-0		1-531	-0.492022	532-3825	-0.874886		-0.492022	-0.874886	0	-0.492022	-0.874886
ENST00000331563.7	1-84	-1.16584	85-2478	-0.732486	2479-2817	-1.34616	-1.16584	-0.732486	-1.34616	-1.16584	-0.732486	-1.34616
ENST00000641131.1	1-41	-1.87335	42-995	-0.995783	996-3455	-0.80724	-1.87335	-0.995783	-0.80724	-1.87335	-0.995783	-0.80724
ENST00000648480.1	1-254	-1.50543	255-1403	-0.943888	1404-2578	-1.16559	-1.50543	-0.943888	-1.16559	-1.50543	-0.943888	-1.16559
ENST00000649708.1	1-145	-0.308678	146-843	-0.542855	0-0		-0.308678	-0.542855		-0.308678	-0.542855	0
ENST00000366894.5	1-332	-0.282585	333-1157	-0.906368	0-0		-0.282585	-0.906368		-0.282585	-0.906368	0
ENST00000671102.1	1-28	-0.218608	29-592	-0.893114	593-3617	-1.11831	-0.218608	-0.893114	-1.11831	-0.218608	-0.893114	-1.11831
ENST00000614493.4	1-254	-0.618173	255-677	-0.977252	678-3886	-1.09044	-0.618173	-0.977252	-1.09044	-0.618173	-0.977252	-1.09044
ENST00000583477.5	1-189	-2.09148	190-577	-0.753973	0-0		-2.09148	-0.753973		-2.09148	-0.753973	0
ENST00000442614.5	1-395	-1.83872	396-869	-0.493498	0-0		-1.83872	-0.493498		-1.83872	-0.493498	0
ENST00000510173.6	1-60	0.0604027	61-782	-0.60921	0-0		0.0604027	-0.60921		0.0604027	-0.60921	0
ENST00000375715.5	1-597	-1.39503	598-2712	-0.716252	2713-2993	-0.962586	-1.39503	-0.716252	-0.962586	-1.39503	-0.716252	-0.962586
ENST00000454457.1	1-113	-0.728549	114-725	-1.10434	0-0		-0.728549	-1.10434		-0.728549	-1.10434	0
ENST00000521170.5	1-78	0.299586	79-297	-0.126262	298-550	-0.873605	0.299586	-0.126262	-0.873605	0.299586	-0.126262	-0.873605
ENST00000647496.1	0-0		1-650	-0.946336	651-701	-1.05163		-0.946336	-1.05163	0	-0.946336	-1.05163
ENST00000437404.2	1-488	-1.20234	489-1085	-0.923685	0-0		-1.20234	-0.923685		-1.20234	-0.923685	0
ENST00000626996.2	1-120	-1.4569	121-351	-1.27534	352-1445	-1.05978	-1.4569	-1.27534	-1.05978	-1.4569	-1.27534	-1.05978
ENST00000593466.5	1-137	-1.55299	138-446	-0.647923	447-757	-0.624687	-1.55299	-0.647923	-0.624687	-1.55299	-0.647923	-0.624687
ENST00000320542.4	1-64	-0.665481	65-1372	-1.7362	1373-1644	-1.15936	-0.665481	-1.7362	-1.15936	-0.665481	-1.7362	-1.15936
ENST00000591935.5	1-70	0.0544386	71-577	-0.480212	578-746	-1.36337	0.0544386	-0.480212	-1.36337	0.0544386	-0.480212	-1.36337
ENST00000349114.8	1-8	-0.495122	1925-09-01	-0.557594	1926-1958	-0.0839058	-0.495122	-0.557594	-0.0839058	-0.495122	-0.557594	-0.0839058
ENST00000382543.3	1-4	-0.896667	2449-05-01	-0.760839	2450-2590	-0.616414	-0.896667	-0.760839	-0.616414	-0.896667	-0.760839	-0.616414
ENST00000649643.1	1-210	-1.33601	211-987	-0.464283	988-2881	-1.27747	-1.33601	-0.464283	-1.27747	-1.33601	-0.464283	-1.27747
ENST00000446915.1	0-0		1-726	-0.859929	0-0			-0.859929		0	-0.859929	0
ENST00000379893.5	1-114	0.568953	115-1416	-0.498466	1417-4612	-0.740755	0.568953	-0.498466	-0.740755	0.568953	-0.498466	-0.740755
ENST00000393001.1	1-251	-0.792494	252-1184	-0.766475	1185-4641	-0.922457	-0.792494	-0.766475	-0.922457	-0.792494	-0.766475	-0.922457
ENST00000444446.1	1-144	-0.671722	145-613	-1.02781	0-0		-0.671722	-1.02781		-0.671722	-1.02781	0
ENST00000267842.10	1-232	-0.32086	233-2095	-0.789014	2096-2384	-0.676303	-0.32086	-0.789014	-0.676303	-0.32086	-0.789014	-0.676303
ENST00000348257.9	1-76	-0.23329	77-637	-0.912285	638-2237	-0.776261	-0.23329	-0.912285	-0.776261	-0.23329	-0.912285	-0.776261
ENST00000319363.11	1-92	0.254485	93-2693	-0.777456	2694-8566	-1.22719	0.254485	-0.777456	-1.22719	0.254485	-0.777456	-1.22719
ENST00000509536.1	1-47	0.636212	48-484	-0.581366	0-0		0.636212	-0.581366		0.636212	-0.581366	0
ENST00000640711.1	1-32	-0.24959	33-233	-0.740051	234-1083	-0.735024	-0.24959	-0.740051	-0.735024	-0.24959	-0.740051	-0.735024
ENST00000641499.1	1-107	-1.10785	108-473	-0.789177	474-1538	-1.25614	-1.10785	-0.789177	-1.25614	-1.10785	-0.789177	-1.25614
ENST00000514929.1	1-97	-0.719327	98-523	-0.471788	524-775	-0.988792	-0.719327	-0.471788	-0.988792	-0.719327	-0.471788	-0.988792
ENST00000542678.5	1-2839	-1.06834	2840-5140	-0.875699	5141-6051	-1.37617	-1.06834	-0.875699	-1.37617	-1.06834	-0.875699	-1.37617
ENST00000506520.1	0-0		1-1014	-0.700857	1015-1478	-1.05184		-0.700857	-1.05184	0	-0.700857	-1.05184
ENST00000329410.4	1-80	-1.01393	81-755	-1.37848	756-2569	-1.1712	-1.01393	-1.37848	-1.1712	-1.01393	-1.37848	-1.1712
ENST00000417253.7	1-171	-0.643285	172-1872	-0.637289	0-0		-0.643285	-0.637289		-0.643285	-0.637289	0
ENST00000352689.11	1-24	-0.062639	25-2232	-0.85574	2233-11136	-0.848497	-0.062639	-0.85574	-0.848497	-0.062639	-0.85574	-0.848497
ENST00000646045.2	1-78	-0.752763	79-2598	-1.11599	2599-4789	-0.815338	-0.752763	-1.11599	-0.815338	-0.752763	-1.11599	-0.815338
ENST00000554570.1	0-0		1-274	-0.814239	275-521	-0.438598		-0.814239	-0.438598	0	-0.814239	-0.438598
ENST00000504938.1	1-301	-0.357968	302-731	-0.604209	0-0		-0.357968	-0.604209		-0.357968	-0.604209	0
ENST00000565075.5	1-95	0.412786	96-692	-0.746438	693-711	0.0395648	0.412786	-0.746438	0.0395648	0.412786	-0.746438	0.0395648
ENST00000406711.5	1-196	0.0270532	197-439	-0.351636	440-687	-0.610955	0.0270532	-0.351636	-0.610955	0.0270532	-0.351636	-0.610955
ENST00000341285.8	1-70	-2.15353	71-2146	-0.94951	2147-3488	-0.889335	-2.15353	-0.94951	-0.889335	-2.15353	-0.94951	-0.889335
ENST00000610884.4	1-146	-1.36014	147-1382	-0.570399	1383-2453	-0.953931	-1.36014	-0.570399	-0.953931	-1.36014	-0.570399	-0.953931
ENST00000491959.5	1-882	-0.780256	883-2130	-0.769621	2131-2189	-0.736731	-0.780256	-0.769621	-0.736731	-0.780256	-0.769621	-0.736731
ENST00000556823.1	0-0		1-468	-0.935181	469-710	-0.809367		-0.935181	-0.809367	0	-0.935181	-0.809367
ENST00000266383.10	1-438	-0.539034	439-3435	-0.911211	3436-5493	-1.78091	-0.539034	-0.911211	-1.78091	-0.539034	-0.911211	-1.78091
ENST00000376499.8	1-1307	-0.961293	1308-3620	-0.905292	3621-4135	-0.705722	-0.961293	-0.905292	-0.705722	-0.961293	-0.905292	-0.705722
ENST00000430285.5	1-27	-0.665393	28-246	-1.31672	247-713	-1.10694	-0.665393	-1.31672	-1.10694	-0.665393	-1.31672	-1.10694
ENST00000342652.6	0-0		1-832	-0.536869	0-0			-0.536869		0	-0.536869	0
ENST00000538178.5	1-205	-0.652579	206-716	-1.74189	0-0		-0.652579	-1.74189		-0.652579	-1.74189	0
ENST00000424893.6	1-149	-0.294855	150-905	-0.822156	906-1279	-1.88066	-0.294855	-0.822156	-1.88066	-0.294855	-0.822156	-1.88066
ENST00000527034.5	1-182	0.347659	183-2420	-0.867425	2421-3010	-1.7968	0.347659	-0.867425	-1.7968	0.347659	-0.867425	-1.7968
ENST00000409707.5	1-47	-0.513984	48-1322	-0.931331	1323-1649	-0.193004	-0.513984	-0.931331	-0.193004	-0.513984	-0.931331	-0.193004
ENST00000438704.6	1-23	-0.905937	24-653	-1.29033	654-1032	-0.575838	-0.905937	-1.29033	-0.575838	-0.905937	-1.29033	-0.575838
ENST00000643881.1	0-0		2825-01-01	-1.09587	2826-9617	-0.938097		-1.09587	-0.938097	0	-1.09587	-0.938097
ENST00000552669.5	1-17	-0.336222	18-815	-0.604241	0-0		-0.336222	-0.604241		-0.336222	-0.604241	0
ENST00000372661.6	1-250	-0.41667	251-565	-0.808027	566-1028	-0.438053	-0.41667	-0.808027	-0.438053	-0.41667	-0.808027	-0.438053
ENST00000482560.6	1-188	-1.10071	189-623	-0.638085	624-1759	-0.584076	-1.10071	-0.638085	-0.584076	-1.10071	-0.638085	-0.584076
ENST00000536458.1	1-66	-1.2855	67-344	-1.88135	0-0		-1.2855	-1.88135		-1.2855	-1.88135	0
ENST00000521593.5	0-0		1-485	-0.594273	486-651	-0.352698		-0.594273	-0.352698	0	-0.594273	-0.352698
ENST00000564543.1	1-117	-0.202847	118-1248	-0.573245	1249-1944	-0.183734	-0.202847	-0.573245	-0.183734	-0.202847	-0.573245	-0.183734
ENST00000422832.1	1-104	-0.967176	105-611	-0.776438	0-0		-0.967176	-0.776438		-0.967176	-0.776438	0
ENST00000244815.9	1-240	0.745688	241-2595	-0.672065	2596-4370	-1.13217	0.745688	-0.672065	-1.13217	0.745688	-0.672065	-1.13217
ENST00000407721.6	1-212	-1.59371	213-1640	-0.670362	1641-2601	-1.32723	-1.59371	-0.670362	-1.32723	-1.59371	-0.670362	-1.32723
ENST00000325222.9	1-288	-0.227169	289-2619	-0.669362	2620-3147	-0.123527	-0.227169	-0.669362	-0.123527	-0.227169	-0.669362	-0.123527
ENST00000592246.5	1-35	0.552439	36-782	-0.78647	783-936	-0.849784	0.552439	-0.78647	-0.849784	0.552439	-0.78647	-0.849784
ENST00000319423.4	0-0		1-996	-0.951385	0-0			-0.951385		0	-0.951385	0
ENST00000648128.1	0-0		1-253	-1.11583	254-985	-0.851055		-1.11583	-0.851055	0	-1.11583	-0.851055
ENST00000374900.4	1-120	-0.494606	121-1719	-0.935647	1720-1983	-0.583945	-0.494606	-0.935647	-0.583945	-0.494606	-0.935647	-0.583945
ENST00000451398.6	1-209	-0.465306	210-1157	-0.8972	1158-1256	-0.87064	-0.465306	-0.8972	-0.87064	-0.465306	-0.8972	-0.87064
ENST00000637002.1	1-888	-0.396742	889-2169	-0.626851	2170-2208	0.599919	-0.396742	-0.626851	0.599919	-0.396742	-0.626851	0.599919
ENST00000466082.1	0-0		1-233	-0.813478	234-539	-1.94535		-0.813478	-1.94535	0	-0.813478	-1.94535
ENST00000638014.1	0-0		1-310	-1.68309	311-4510	-1.22576		-1.68309	-1.22576	0	-1.68309	-1.22576
ENST00000457587.5	1-291	-0.984013	292-682	-0.988886	0-0		-0.984013	-0.988886		-0.984013	-0.988886	0
ENST00000290470.3	1-449	-0.884605	450-1241	-0.429697	1242-1376	-1.13587	-0.884605	-0.429697	-1.13587	-0.884605	-0.429697	-1.13587
ENST00000612881.4	0-0		1-900	-1.33099	901-3715	-1.05773		-1.33099	-1.05773	0	-1.33099	-1.05773
ENST00000343280.8	1-261	-0.850965	262-1731	-1.23842	1732-5419	-0.80665	-0.850965	-1.23842	-0.80665	-0.850965	-1.23842	-0.80665
ENST00000461783.7	1-1273	-0.688786	1274-6379	-0.947766	6380-6981	-0.868378	-0.688786	-0.947766	-0.868378	-0.688786	-0.947766	-0.868378
ENST00000512766.5	1-326	-0.403427	327-683	-0.548438	0-0		-0.403427	-0.548438		-0.403427	-0.548438	0
ENST00000523263.1	0-0		1-274	-1.20188	275-609	-0.967807		-1.20188	-0.967807	0	-1.20188	-0.967807
ENST00000504525.1	1-443	-0.757948	444-608	-0.568237	609-1011	-0.740722	-0.757948	-0.568237	-0.740722	-0.757948	-0.568237	-0.740722
ENST00000537875.2	1-174	-1.70572	175-1779	-0.991185	1780-3119	-0.551407	-1.70572	-0.991185	-0.551407	-1.70572	-0.991185	-0.551407
ENST00000642714.1	0-0		1-1318	-0.882212	1319-2378	-0.587351		-0.882212	-0.587351	0	-0.882212	-0.587351
ENST00000355354.13	1-117	0.0892419	118-1035	-0.75978	1036-5228	-0.993214	0.0892419	-0.75978	-0.993214	0.0892419	-0.75978	-0.993214
ENST00000371219.2	1-269	-0.713969	270-746	-0.857814	747-760	-0.17393	-0.713969	-0.857814	-0.17393	-0.713969	-0.857814	-0.17393
ENST00000414705.5	0-0		2706-01-01	-0.382796	2707-2974	0.157652		-0.382796	0.157652	0	-0.382796	0.157652
ENST00000533339.1	1-51	-0.187971	52-243	-0.498745	244-2094	-0.920356	-0.187971	-0.498745	-0.920356	-0.187971	-0.498745	-0.920356
ENST00000637149.1	0-0		1-113	-1.30912	114-386	-0.171561		-1.30912	-0.171561	0	-1.30912	-0.171561
ENST00000369454.4	1-203	-0.913671	204-845	-0.682855	846-3413	-0.989605	-0.913671	-0.682855	-0.989605	-0.913671	-0.682855	-0.989605
ENST00000461158.5	1-79	-0.175214	80-587	-1.0673	0-0		-0.175214	-1.0673		-0.175214	-1.0673	0
ENST00000509860.1	0-0		3255-01-01	-0.54812	3256-3737	-0.617014		-0.54812	-0.617014	0	-0.54812	-0.617014
ENST00000432073.6	1-407	-0.952694	408-1877	-0.854035	1878-3678	-1.48889	-0.952694	-0.854035	-1.48889	-0.952694	-0.854035	-1.48889
ENST00000596011.1	1-617	-0.731691	618-714	-0.84379	0-0		-0.731691	-0.84379		-0.731691	-0.84379	0
ENST00000629035.2	1-294	-1.22519	295-1896	-0.639062	1897-2251	-0.0998623	-1.22519	-0.639062	-0.0998623	-1.22519	-0.639062	-0.0998623
ENST00000599501.6	1-46	-0.79229	47-742	-0.994791	743-965	-0.446853	-0.79229	-0.994791	-0.446853	-0.79229	-0.994791	-0.446853
ENST00000505013.5	1-131	-0.271501	132-568	-0.299206	0-0		-0.271501	-0.299206		-0.271501	-0.299206	0
ENST00000210060.12	1-114	-0.456391	115-1224	-0.559181	1225-1345	-0.348894	-0.456391	-0.559181	-0.348894	-0.456391	-0.559181	-0.348894
ENST00000548044.5	1-206	0.0101821	207-1190	-0.623315	1191-1339	-0.808273	0.0101821	-0.623315	-0.808273	0.0101821	-0.623315	-0.808273
ENST00000619128.4	0-0		2862-01-01	-1.0202	2863-3161	0.286267		-1.0202	0.286267	0	-1.0202	0.286267
ENST00000619063.4	1-264	-1.1274	265-552	-1.38744	553-1398	-0.979087	-1.1274	-1.38744	-0.979087	-1.1274	-1.38744	-0.979087
ENST00000317118.12	1-396	-0.0632235	397-1953	-0.478471	1954-2599	-0.719884	-0.0632235	-0.478471	-0.719884	-0.0632235	-0.478471	-0.719884
ENST00000558055.5	1-199	-0.433827	200-565	-0.80851	0-0		-0.433827	-0.80851		-0.433827	-0.80851	0
ENST00000476766.5	1-248	-0.659214	249-635	-1.05763	636-838	-0.854467	-0.659214	-1.05763	-0.854467	-0.659214	-1.05763	-0.854467
ENST00000607537.6	1-410	-0.417308	411-1838	-0.577004	1839-2083	-1.58017	-0.417308	-0.577004	-1.58017	-0.417308	-0.577004	-1.58017
ENST00000503241.1	1-89	-0.93318	90-491	-0.908373	492-574	-0.387943	-0.93318	-0.908373	-0.387943	-0.93318	-0.908373	-0.387943
ENST00000530719.5	1-60	-1.24107	61-411	-1.2181	412-494	-0.0444514	-1.24107	-1.2181	-0.0444514	-1.24107	-1.2181	-0.0444514
ENST00000531491.5	1-240	-0.0789747	241-2082	-0.6778	2083-2160	-0.838894	-0.0789747	-0.6778	-0.838894	-0.0789747	-0.6778	-0.838894
ENST00000426620.5	1-230	-0.925867	231-572	-0.673783	573-1581	-0.88081	-0.925867	-0.673783	-0.88081	-0.925867	-0.673783	-0.88081
ENST00000594107.1	1-69	-1.23808	70-586	-0.697354	0-0		-1.23808	-0.697354		-1.23808	-0.697354	0
ENST00000332127.8	1-857	-1.2504	858-3290	-0.838193	3291-5015	-1.00247	-1.2504	-0.838193	-1.00247	-1.2504	-0.838193	-1.00247
ENST00000392973.8	1-732	-1.41912	733-1227	-1.40901	1228-2691	-1.55821	-1.41912	-1.40901	-1.55821	-1.41912	-1.40901	-1.55821
ENST00000455364.1	1-160	-0.829449	161-707	-1.01051	0-0		-0.829449	-1.01051		-0.829449	-1.01051	0
ENST00000554396.5	1-7	-0.392534	8-1516	-0.94819	1517-1581	-0.262322	-0.392534	-0.94819	-0.262322	-0.392534	-0.94819	-0.262322
ENST00000418635.6	1-309	-0.822316	310-1341	-1.05741	1342-3453	-1.3517	-0.822316	-1.05741	-1.3517	-0.822316	-1.05741	-1.3517
ENST00000455662.6	1-245	-1.35792	246-1418	-1.16057	1419-1778	-1.60284	-1.35792	-1.16057	-1.60284	-1.35792	-1.16057	-1.60284
ENST00000520643.5	1-215	-1.16289	216-1466	-0.929622	1467-1723	-1.71632	-1.16289	-0.929622	-1.71632	-1.16289	-0.929622	-1.71632
ENST00000571983.5	0-0		1-235	-0.620918	236-404	-0.0239744		-0.620918	-0.0239744	0	-0.620918	-0.0239744
ENST00000592355.5	1-62	-0.0524103	63-1550	-0.814394	1551-1813	0.56398	-0.0524103	-0.814394	0.56398	-0.0524103	-0.814394	0.56398
ENST00000534818.1	1-125	-0.979842	126-459	-0.393842	0-0		-0.979842	-0.393842		-0.979842	-0.393842	0
ENST00000555155.5	1-191	-0.908439	192-1316	-0.868147	1317-1871	-0.748078	-0.908439	-0.868147	-0.748078	-0.908439	-0.868147	-0.748078
ENST00000520708.5	1-528	-1.16582	529-1431	-0.852702	1432-1519	-1.14666	-1.16582	-0.852702	-1.14666	-1.16582	-0.852702	-1.14666
ENST00000647166.1	1-444	-1.79974	445-655	-0.707975	0-0		-1.79974	-0.707975		-1.79974	-0.707975	0
ENST00000436631.5	1-164	-2.03579	165-516	-1.06494	0-0		-2.03579	-1.06494		-2.03579	-1.06494	0
ENST00000543610.6	1-314	-0.747872	315-1310	-0.76718	1311-1363	-0.458693	-0.747872	-0.76718	-0.458693	-0.747872	-0.76718	-0.458693
ENST00000518102.5	1-240	-0.717128	241-550	-1.06539	0-0		-0.717128	-1.06539		-0.717128	-1.06539	0
ENST00000254250.7	1-231	-0.716024	232-873	-0.639872	874-2161	-0.999669	-0.716024	-0.639872	-0.999669	-0.716024	-0.639872	-0.999669
ENST00000569915.1	1-384	-1.17778	385-578	-1.50114	0-0		-1.17778	-1.50114		-1.17778	-1.50114	0
ENST00000561992.5	1-399	-0.820235	400-2013	-0.856319	2014-2184	0.931328	-0.820235	-0.856319	0.931328	-0.820235	-0.856319	0.931328
ENST00000544387.5	1-120	-0.462073	121-1086	-1.2214	1087-1351	-1.85761	-0.462073	-1.2214	-1.85761	-0.462073	-1.2214	-1.85761
ENST00000614163.4	0-0		1-888	-0.751073	889-1534	-0.336444		-0.751073	-0.336444	0	-0.751073	-0.336444
ENST00000514971.1	1-252	-0.878179	253-525	-1.02316	0-0		-0.878179	-1.02316		-0.878179	-1.02316	0
ENST00000643992.1	1-240	-0.315876	241-2586	-1.09225	2587-2858	-0.159613	-0.315876	-1.09225	-0.159613	-0.315876	-1.09225	-0.159613
ENST00000342741.6	1-43	-1.58109	44-1768	-1.02601	1769-3047	-1.28162	-1.58109	-1.02601	-1.28162	-1.58109	-1.02601	-1.28162
ENST00000393594.7	1-83	-0.603546	84-2639	-0.820185	2640-3245	-0.244118	-0.603546	-0.820185	-0.244118	-0.603546	-0.820185	-0.244118
ENST00000519434.1	1-312	-1.11531	313-524	-0.209795	0-0		-1.11531	-0.209795		-1.11531	-0.209795	0
ENST00000378614.8	1-359	-0.632483	360-1325	-1.0053	1326-2387	-0.73746	-0.632483	-1.0053	-0.73746	-0.632483	-1.0053	-0.73746
ENST00000336898.8	1-876	-0.2067	877-2694	-1.08626	2695-3561	-1.34499	-0.2067	-1.08626	-1.34499	-0.2067	-1.08626	-1.34499
ENST00000379800.4	1-408	-1.55166	409-1422	-0.577444	1423-2406	-0.783731	-1.55166	-0.577444	-0.783731	-1.55166	-0.577444	-0.783731
ENST00000409184.7	0-0		3506-01-01	-0.675192	3507-4636	-0.807334		-0.675192	-0.807334	0	-0.675192	-0.807334
ENST00000421442.2	0-0		1-861	-1.30419	862-1132	-1.53173		-1.30419	-1.53173	0	-1.30419	-1.53173
ENST00000510670.5	1-285	-0.807939	286-591	-0.544442	0-0		-0.807939	-0.544442		-0.807939	-0.544442	0
ENST00000411682.1	1-48	-0.504099	49-359	-1.71813	0-0		-0.504099	-1.71813		-0.504099	-1.71813	0
ENST00000372211.7	1-26	-0.0115429	27-875	-0.647827	876-2114	-1.11005	-0.0115429	-0.647827	-1.11005	-0.0115429	-0.647827	-1.11005
ENST00000485317.6	1-711	-1.6247	712-2211	-0.831624	2212-2496	-0.643468	-1.6247	-0.831624	-0.643468	-1.6247	-0.831624	-0.643468
ENST00000493452.5	1-157	-1.17855	158-7387	-0.748397	7388-7402	-0.268289	-1.17855	-0.748397	-0.268289	-1.17855	-0.748397	-0.268289
ENST00000447676.6	1-186	-0.994836	187-1467	-0.65274	1468-1585	-0.479121	-0.994836	-0.65274	-0.479121	-0.994836	-0.65274	-0.479121
ENST00000252485.8	1-351	-0.50257	352-1791	-1.01547	1792-2112	-1.00516	-0.50257	-1.01547	-1.00516	-0.50257	-1.01547	-1.00516
ENST00000267430.10	1-102	-1.91232	103-6249	-0.91778	6250-7131	-0.910366	-1.91232	-0.91778	-0.910366	-1.91232	-0.91778	-0.910366
ENST00000549394.5	1-57	-0.33261	58-195	-0.349349	196-1439	-1.10031	-0.33261	-0.349349	-1.10031	-0.33261	-0.349349	-1.10031
ENST00000402430.7	0-0		2652-01-01	-0.769487	0-0			-0.769487		0	-0.769487	0
ENST00000420924.1	0-0		1-751	-0.826914	0-0			-0.826914		0	-0.826914	0
ENST00000557150.5	1-253	-0.85863	254-740	-0.81461	0-0		-0.85863	-0.81461		-0.85863	-0.81461	0
ENST00000441122.5	1-233	-0.709501	234-560	-0.535533	561-1134	-0.897273	-0.709501	-0.535533	-0.897273	-0.709501	-0.535533	-0.897273
ENST00000513343.1	1-127	-1.09485	128-582	-0.596078	0-0		-1.09485	-0.596078		-1.09485	-0.596078	0
ENST00000567390.6	1-126	-0.757835	127-1995	-1.10742	1996-2397	-0.78791	-0.757835	-1.10742	-0.78791	-0.757835	-1.10742	-0.78791
ENST00000356064.3	1-251	-0.53068	252-1277	-0.27424	1278-1302	0.868743	-0.53068	-0.27424	0.868743	-0.53068	-0.27424	0.868743
ENST00000645028.1	1-59	-0.885242	60-6659	-0.573972	6660-7276	0.120323	-0.885242	-0.573972	0.120323	-0.885242	-0.573972	0.120323
ENST00000540640.3	1-198	0.00629934	199-1329	-0.246236	1330-1576	-0.457674	0.00629934	-0.246236	-0.457674	0.00629934	-0.246236	-0.457674
ENST00000424625.5	1-188	-1.7374	189-559	-1.71266	0-0		-1.7374	-1.71266		-1.7374	-1.71266	0
ENST00000458671.6	1-153	-2.52931	154-843	-0.887897	844-1066	-1.02001	-2.52931	-0.887897	-1.02001	-2.52931	-0.887897	-1.02001
ENST00000589548.6	1-250	0.133711	251-2065	-0.79712	2066-2386	-0.0809838	0.133711	-0.79712	-0.0809838	0.133711	-0.79712	-0.0809838
ENST00000533494.5	1-253	-0.887736	254-758	-0.406559	0-0		-0.887736	-0.406559		-0.887736	-0.406559	0
ENST00000258080.7	1-630	-0.613551	631-2007	-1.14307	2008-2370	-1.84446	-0.613551	-1.14307	-1.84446	-0.613551	-1.14307	-1.84446
ENST00000576444.1	1-472	-1.47249	473-725	-1.02354	0-0		-1.47249	-1.02354		-1.47249	-1.02354	0
ENST00000451078.5	0-0		1-1338	-1.0348	1339-2633	-0.716843		-1.0348	-0.716843	0	-1.0348	-0.716843
ENST00000539940.1	1-491	-0.388882	492-566	-0.707979	0-0		-0.388882	-0.707979		-0.388882	-0.707979	0
ENST00000547141.5	1-240	-1.48678	241-315	-0.175005	0-0		-1.48678	-0.175005		-1.48678	-0.175005	0
ENST00000469672.5	1-80	-0.349005	81-200	-0.696443	201-966	-0.714512	-0.349005	-0.696443	-0.714512	-0.349005	-0.696443	-0.714512
ENST00000400906.1	0-0		1-1539	-0.590681	0-0			-0.590681		0	-0.590681	0
ENST00000588578.5	1-486	-1.14326	487-768	-1.29228	769-4549	-0.846751	-1.14326	-1.29228	-0.846751	-1.14326	-1.29228	-0.846751
ENST00000546477.1	1-699	-0.684867	700-1182	-0.641307	1183-1698	-1.50443	-0.684867	-0.641307	-1.50443	-0.684867	-0.641307	-1.50443
ENST00000597434.5	1-494	-0.824897	495-1542	-0.895146	0-0		-0.824897	-0.895146		-0.824897	-0.895146	0
ENST00000321728.12	1-193	0.0590124	194-2209	-0.632441	2210-2707	-0.984512	0.0590124	-0.632441	-0.984512	0.0590124	-0.632441	-0.984512
ENST00000568538.2	0-0		1-628	-0.535725	629-910	-0.608929		-0.535725	-0.608929	0	-0.535725	-0.608929
ENST00000367149.6	1-46	-0.998657	47-250	-0.921982	251-604	-1.81545	-0.998657	-0.921982	-1.81545	-0.998657	-0.921982	-1.81545
ENST00000525069.5	1-239	-0.428969	240-614	-0.63843	615-1433	-1.30313	-0.428969	-0.63843	-1.30313	-0.428969	-0.63843	-1.30313
ENST00000354185.9	1-56	-0.322466	57-2408	-0.706727	2409-4664	-1.08413	-0.322466	-0.706727	-1.08413	-0.322466	-0.706727	-1.08413
ENST00000471111.5	1-69	-0.778649	70-1287	-0.669298	1288-1331	-0.76415	-0.778649	-0.669298	-0.76415	-0.778649	-0.669298	-0.76415
ENST00000567028.5	1-37	-1.51708	38-568	-0.919405	0-0		-1.51708	-0.919405		-1.51708	-0.919405	0
ENST00000413381.6	1-166	0.0414412	167-799	-1.69577	0-0		0.0414412	-1.69577		0.0414412	-1.69577	0
ENST00000585976.5	1-7	-1.02396	3217-08-01	-1.13247	3218-3288	-0.557946	-1.02396	-1.13247	-0.557946	-1.02396	-1.13247	-0.557946
ENST00000652616.1	1-31	-0.704954	32-199	-0.67676	200-2827	-1.15294	-0.704954	-0.67676	-1.15294	-0.704954	-0.67676	-1.15294
ENST00000449356.2	1-68	-0.578712	69-407	-1.56164	408-563	-1.2627	-0.578712	-1.56164	-1.2627	-0.578712	-1.56164	-1.2627
ENST00000216277.12	1-220	-0.064657	221-2458	-0.919985	2459-4519	-0.54966	-0.064657	-0.919985	-0.54966	-0.064657	-0.919985	-0.54966
ENST00000611749.4	1-138	-0.307432	139-612	-0.695786	613-4029	-1.0479	-0.307432	-0.695786	-1.0479	-0.307432	-0.695786	-1.0479
ENST00000587425.5	0-0		1-498	-0.814142	499-629	-1.27987		-0.814142	-1.27987	0	-0.814142	-1.27987
ENST00000461100.5	0-0		1978-01-01	-0.34809	79-546	-0.611193		-0.34809	-0.611193	0	-0.34809	-0.611193
ENST00000514121.6	1-458	-0.861138	459-1583	-0.709457	1584-2414	-0.948185	-0.861138	-0.709457	-0.948185	-0.861138	-0.709457	-0.948185
ENST00000641997.1	1-507	-1.5047	508-1524	-0.64385	1525-3152	-0.805278	-1.5047	-0.64385	-0.805278	-1.5047	-0.64385	-0.805278
ENST00000432695.2	1-393	-0.533495	394-2799	-0.628435	2800-3383	-1.23175	-0.533495	-0.628435	-1.23175	-0.533495	-0.628435	-1.23175
ENST00000588433.5	0-0		1-1023	-0.832673	0-0			-0.832673		0	-0.832673	0
ENST00000636299.1	1-1	0.1	2-181	-0.89785	182-543	-0.519877	0.1	-0.89785	-0.519877	0.1	-0.89785	-0.519877
ENST00000621654.2	1-462	-0.551184	463-1602	-0.507044	1603-3255	-1.2551	-0.551184	-0.507044	-1.2551	-0.551184	-0.507044	-1.2551
ENST00000533361.1	1-254	-1.58061	255-562	-0.564045	0-0		-1.58061	-0.564045		-1.58061	-0.564045	0
ENST00000502664.5	1-52	-0.606848	53-328	-1.3347	329-521	-0.181995	-0.606848	-1.3347	-0.181995	-0.606848	-1.3347	-0.181995
ENST00000415688.1	0-0		1-268	-1.15101	269-616	-0.905061		-1.15101	-0.905061	0	-1.15101	-0.905061
ENST00000626498.2	1-134	-0.477545	135-518	-0.865723	519-1955	-0.472011	-0.477545	-0.865723	-0.472011	-0.477545	-0.865723	-0.472011
ENST00000644608.1	1-359	-0.813642	360-450	-0.43965	0-0		-0.813642	-0.43965		-0.813642	-0.43965	0
ENST00000645580.1	1-341	-1.23422	342-1484	-0.964227	1485-1565	-1.10783	-1.23422	-0.964227	-1.10783	-1.23422	-0.964227	-1.10783
ENST00000587678.1	0-0		1-403	-0.651456	404-600	-0.545512		-0.651456	-0.545512	0	-0.651456	-0.545512
ENST00000307296.8	1-99	-0.183522	100-2706	-0.945889	2707-5884	-0.714612	-0.183522	-0.945889	-0.714612	-0.183522	-0.945889	-0.714612
ENST00000440702.5	1-188	-0.302159	189-603	-0.828662	0-0		-0.302159	-0.828662		-0.302159	-0.828662	0
ENST00000549777.5	1-183	-0.893974	184-570	-1.44548	0-0		-0.893974	-1.44548		-0.893974	-1.44548	0
ENST00000377603.5	1-117	-0.279064	118-1068	-0.814225	1069-2156	-0.710316	-0.279064	-0.814225	-0.710316	-0.279064	-0.814225	-0.710316
ENST00000578272.1	0-0		1-219	-0.216929	220-701	-0.844814		-0.216929	-0.844814	0	-0.216929	-0.844814
ENST00000587235.6	1-497	-1.57145	498-951	-0.979548	0-0		-1.57145	-0.979548		-1.57145	-0.979548	0
ENST00000412752.5	1-100	-0.158392	101-325	-1.10182	326-759	-0.887782	-0.158392	-1.10182	-0.887782	-0.158392	-1.10182	-0.887782
ENST00000644743.1	1-617	-0.494047	618-1592	-0.84523	1593-2294	-0.916494	-0.494047	-0.84523	-0.916494	-0.494047	-0.84523	-0.916494
ENST00000609714.1	1-852	-0.495218	853-2193	-0.717147	2194-2772	-0.657069	-0.495218	-0.717147	-0.657069	-0.495218	-0.717147	-0.657069
ENST00000449546.1	1-306	-2.03639	307-558	-1.50559	0-0		-2.03639	-1.50559		-2.03639	-1.50559	0
ENST00000308298.11	1-146	-0.519373	147-1331	-1.05076	1332-2046	-1.29189	-0.519373	-1.05076	-1.29189	-0.519373	-1.05076	-1.29189
ENST00000578339.1	0-0		1-321	-0.603078	322-667	-0.56995		-0.603078	-0.56995	0	-0.603078	-0.56995
ENST00000377748.5	1-498	-2.30473	499-3750	-0.951249	3751-5221	-1.01679	-2.30473	-0.951249	-1.01679	-2.30473	-0.951249	-1.01679
ENST00000591570.5	1-173	-1.2735	174-576	-0.582912	0-0		-1.2735	-0.582912		-1.2735	-0.582912	0
ENST00000498505.5	1-5	-0.352033	6-512	-0.767354	513-1401	-0.671952	-0.352033	-0.767354	-0.671952	-0.352033	-0.767354	-0.671952
ENST00000446550.1	1-384	-0.0478408	385-731	-0.54959	0-0		-0.0478408	-0.54959		-0.0478408	-0.54959	0
ENST00000502572.1	1-123	-1.48596	124-306	-0.472406	0-0		-1.48596	-0.472406		-1.48596	-0.472406	0
ENST00000525234.1	1-183	-0.0817338	184-719	-0.794636	0-0		-0.0817338	-0.794636		-0.0817338	-0.794636	0
ENST00000368194.7	1-1040	-1.26043	1041-5729	-1.07538	5730-6889	-1.52438	-1.26043	-1.07538	-1.52438	-1.26043	-1.07538	-1.52438
ENST00000562909.1	1-310	-0.759703	311-517	-1.28752	0-0		-0.759703	-1.28752		-0.759703	-1.28752	0
ENST00000524702.5	1-190	-0.557452	191-580	-0.834053	0-0		-0.557452	-0.834053		-0.557452	-0.834053	0
ENST00000476065.6	1-184	-1.53042	185-491	-0.197885	0-0		-1.53042	-0.197885		-1.53042	-0.197885	0
ENST00000381163.7	1-282	-0.72329	283-1788	-0.819007	1789-3393	-0.64812	-0.72329	-0.819007	-0.64812	-0.72329	-0.819007	-0.64812
ENST00000480266.5	1-704	-0.821812	705-2135	-0.944779	2136-2804	-1.58204	-0.821812	-0.944779	-1.58204	-0.821812	-0.944779	-1.58204
ENST00000537883.5	0-0		1-715	-1.06868	716-1106	-0.832387		-1.06868	-0.832387	0	-1.06868	-0.832387
ENST00000617668.2	1-465	-1.0759	466-736	-0.946897	0-0		-1.0759	-0.946897		-1.0759	-0.946897	0
ENST00000336890.10	1-112	-0.716885	113-1642	-0.727562	1643-2091	-2.26988	-0.716885	-0.727562	-2.26988	-0.716885	-0.727562	-2.26988
ENST00000356239.7	1-233	-0.425153	234-11957	-0.943547	11958-12471	-1.31828	-0.425153	-0.943547	-1.31828	-0.425153	-0.943547	-1.31828
ENST00000528884.5	1-592	-1.15738	593-673	-1.064	674-973	-1.09059	-1.15738	-1.064	-1.09059	-1.15738	-1.064	-1.09059
ENST00000380430.5	1-295	-0.695889	296-991	-0.617804	992-1098	-0.611483	-0.695889	-0.617804	-0.611483	-0.695889	-0.617804	-0.611483
ENST00000367677.3	1-7	0.243129	8-190	-0.341121	191-910	-0.509825	0.243129	-0.341121	-0.509825	0.243129	-0.341121	-0.509825
ENST00000505216.1	1-81	-0.523199	82-219	-0.863684	220-477	-1.44813	-0.523199	-0.863684	-1.44813	-0.523199	-0.863684	-1.44813
ENST00000630065.2	1-292	-1.86802	293-493	-1.25377	494-2994	-1.22086	-1.86802	-1.25377	-1.22086	-1.86802	-1.25377	-1.22086
ENST00000434469.1	0-0		1-692	-0.789709	693-920	0.494383		-0.789709	0.494383	0	-0.789709	0.494383
ENST00000534713.5	0-0		1-600	-1.35374	0-0			-1.35374		0	-1.35374	0
ENST00000575989.5	1-326	-0.0392076	327-565	-1.12081	0-0		-0.0392076	-1.12081		-0.0392076	-1.12081	0
ENST00000568596.5	1-577	-0.176042	578-959	-0.228358	0-0		-0.176042	-0.228358		-0.176042	-0.228358	0
ENST00000589358.5	1-214	-2.13463	215-2236	-1.17144	2237-2634	-1.1827	-2.13463	-1.17144	-1.1827	-2.13463	-1.17144	-1.1827
ENST00000547257.1	0-0		1-181	-0.928026	182-635	-1.89209		-0.928026	-1.89209	0	-0.928026	-1.89209
ENST00000527892.5	1-8	-1.24425	9-140	-0.812927	141-2105	-0.832327	-1.24425	-0.812927	-0.832327	-1.24425	-0.812927	-0.832327
ENST00000559093.1	0-0		1-535	-0.705527	0-0			-0.705527		0	-0.705527	0
ENST00000391947.6	1-166	-0.896622	167-589	-0.792679	590-10008	-1.23634	-0.896622	-0.792679	-1.23634	-0.896622	-0.792679	-1.23634
ENST00000475050.5	1-260	-0.655968	261-419	-1.31829	420-582	-1.52348	-0.655968	-1.31829	-1.52348	-0.655968	-1.31829	-1.52348
ENST00000374355.7	1-317	-2.01771	318-1856	-0.748384	1857-5074	-1.11102	-2.01771	-0.748384	-1.11102	-2.01771	-0.748384	-1.11102
ENST00000393414.6	1-183	-0.296109	184-1380	-0.500026	1381-1405	0.007122	-0.296109	-0.500026	0.007122	-0.296109	-0.500026	0.007122
ENST00000361757.8	1-223	0.22495	224-4324	-0.623925	4325-4906	-1.25204	0.22495	-0.623925	-1.25204	0.22495	-0.623925	-1.25204
ENST00000646746.1	0-0		3244-01-01	-0.708432	3245-3680	-0.261991		-0.708432	-0.261991	0	-0.708432	-0.261991
ENST00000441897.5	1-1608	-1.16713	1609-2916	-1.20709	2917-3779	-1.16331	-1.16713	-1.20709	-1.16331	-1.16713	-1.20709	-1.16331
ENST00000554775.5	1-102	-0.528107	103-1227	-0.937881	1228-1687	-0.938108	-0.528107	-0.937881	-0.938108	-0.528107	-0.937881	-0.938108
ENST00000585736.1	1-222	-0.750985	223-447	-1.58879	448-687	-1.48653	-0.750985	-1.58879	-1.48653	-0.750985	-1.58879	-1.48653
ENST00000565270.1	1-241	-1.12299	242-1081	-0.933645	0-0		-1.12299	-0.933645		-1.12299	-0.933645	0
ENST00000323716.8	1-133	0.14535	134-1165	-0.756008	1166-2371	-0.848235	0.14535	-0.756008	-0.848235	0.14535	-0.756008	-0.848235
ENST00000600806.5	1-22	-0.755654	23-322	-0.96331	323-2373	-0.900086	-0.755654	-0.96331	-0.900086	-0.755654	-0.96331	-0.900086
ENST00000370952.4	1-39	-1.18651	40-1848	-0.651499	1849-2843	-0.312415	-1.18651	-0.651499	-0.312415	-1.18651	-0.651499	-0.312415
ENST00000357388.8	1-105	0.531283	106-3972	-0.727701	3973-5116	-1.10451	0.531283	-0.727701	-1.10451	0.531283	-0.727701	-1.10451
ENST00000264538.4	1-102	-1.85584	103-1392	-0.797674	1393-3057	-0.839773	-1.85584	-0.797674	-0.839773	-1.85584	-0.797674	-0.839773
ENST00000395340.5	1-264	-1.2266	265-3834	-0.964812	3835-7551	-1.05738	-1.2266	-0.964812	-1.05738	-1.2266	-0.964812	-1.05738
ENST00000583564.5	1-94	-1.22643	95-377	-1.80545	0-0		-1.22643	-1.80545		-1.22643	-1.80545	0
ENST00000194214.9	1-390	-0.428395	391-825	-0.321631	826-915	0.229064	-0.428395	-0.321631	0.229064	-0.428395	-0.321631	0.229064
ENST00000397983.7	1-60	-0.497017	61-1368	-0.673692	1369-3396	-1.38565	-0.497017	-0.673692	-1.38565	-0.497017	-0.673692	-1.38565
ENST00000263611.3	0-0		1-769	-1.14402	0-0			-1.14402		0	-1.14402	0
ENST00000327335.4	0-0		1-939	-0.909556	0-0			-0.909556		0	-0.909556	0
ENST00000613139.1	1-158	-0.997319	159-908	-1.26733	0-0		-0.997319	-1.26733		-0.997319	-1.26733	0
ENST00000553011.5	1-515	-0.810163	516-1037	-0.724822	0-0		-0.810163	-0.724822		-0.810163	-0.724822	0
ENST00000311131.6	1-467	-0.149345	468-1601	-0.619052	1602-2660	-1.38441	-0.149345	-0.619052	-1.38441	-0.149345	-0.619052	-1.38441
ENST00000424865.1	1-89	-0.188895	90-596	-1.12308	0-0		-0.188895	-1.12308		-0.188895	-1.12308	0
ENST00000409567.7	1-262	-0.996056	263-4024	-1.21512	0-0		-0.996056	-1.21512		-0.996056	-1.21512	0
ENST00000592108.1	0-0		1-152	-0.386546	153-1124	-0.974637		-0.386546	-0.974637	0	-0.386546	-0.974637
ENST00000555308.1	1-161	-0.113848	162-659	-0.434853	660-666	-1.19252	-0.113848	-0.434853	-1.19252	-0.113848	-0.434853	-1.19252
ENST00000651178.1	1-651	-0.254024	652-1647	-1.21853	1648-3392	-0.998679	-0.254024	-1.21853	-0.998679	-0.254024	-1.21853	-0.998679
ENST00000282249.6	1-390	-0.262345	391-2682	-0.880232	2683-3047	-0.888867	-0.262345	-0.880232	-0.888867	-0.262345	-0.880232	-0.888867
ENST00000361234.9	1-172	-0.276064	173-1291	-0.478557	1292-2066	-0.801291	-0.276064	-0.478557	-0.801291	-0.276064	-0.478557	-0.801291
ENST00000507213.1	0-0		1-147	-0.756952	148-789	-0.886448		-0.756952	-0.886448	0	-0.756952	-0.886448
ENST00000436021.6	1-409	-0.906273	410-824	-1.12308	0-0		-0.906273	-1.12308		-0.906273	-1.12308	0
ENST00000555243.1	1-427	-0.820995	428-1014	-0.55427	0-0		-0.820995	-0.55427		-0.820995	-0.55427	0
ENST00000455139.5	1-370	-1.0189	371-556	0.353927	0-0		-1.0189	0.353927		-1.0189	0.353927	0
ENST00000310164.3	1-473	-0.89244	474-1682	-1.0664	1683-2197	-0.8909	-0.89244	-1.0664	-0.8909	-0.89244	-1.0664	-0.8909
ENST00000570856.1	1-28	-0.628271	29-139	-0.587145	140-583	-1.23284	-0.628271	-0.587145	-1.23284	-0.628271	-0.587145	-1.23284
ENST00000528499.5	1-84	-0.658822	85-2172	-0.779746	2173-2530	-0.582063	-0.658822	-0.779746	-0.582063	-0.658822	-0.779746	-0.582063
ENST00000326397.10	1-233	-1.28646	234-800	-0.471906	801-2601	-0.803559	-1.28646	-0.471906	-0.803559	-1.28646	-0.471906	-0.803559
ENST00000521796.1	0-0		1-427	-0.877588	428-618	-0.271115		-0.877588	-0.271115	0	-0.877588	-0.271115
ENST00000472379.2	1-57	-1.11241	58-150	-1.00979	151-992	-1.113	-1.11241	-1.00979	-1.113	-1.11241	-1.00979	-1.113
ENST00000526707.5	1-58	-0.24408	59-2482	-0.954397	2483-2861	-0.5811	-0.24408	-0.954397	-0.5811	-0.24408	-0.954397	-0.5811
ENST00000641169.1	1-889	-0.955536	890-1840	-0.912377	1841-4221	-0.585582	-0.955536	-0.912377	-0.585582	-0.955536	-0.912377	-0.585582
ENST00000344366.7	1-115	0.242201	116-1147	-0.422552	1148-2744	-0.853715	0.242201	-0.422552	-0.853715	0.242201	-0.422552	-0.853715
ENST00000304478.9	1-26	-0.0473578	27-1289	-0.875875	1290-1729	-1.65925	-0.0473578	-0.875875	-1.65925	-0.0473578	-0.875875	-1.65925
ENST00000284881.9	1-61	-1.27213	62-955	-0.974448	956-5396	-0.771326	-1.27213	-0.974448	-0.771326	-1.27213	-0.974448	-0.771326
ENST00000544091.1	1-177	-1.04932	178-1197	-1.05374	1198-1597	-0.300514	-1.04932	-1.05374	-0.300514	-1.04932	-1.05374	-0.300514
ENST00000445063.5	0-0		1-752	-0.320519	753-2788	-1.10061		-0.320519	-1.10061	0	-0.320519	-1.10061
ENST00000583291.1	1-112	-0.196939	113-789	-0.321597	0-0		-0.196939	-0.321597		-0.196939	-0.321597	0
ENST00000373832.5	1-182	-0.582093	183-1448	-0.917474	1449-2424	-1.41885	-0.582093	-0.917474	-1.41885	-0.582093	-0.917474	-1.41885
ENST00000497423.1	1-197	-1.6639	198-658	-0.281986	0-0		-1.6639	-0.281986		-1.6639	-0.281986	0
ENST00000550559.5	1-15	-1.20911	16-708	-0.945824	709-897	-1.34918	-1.20911	-0.945824	-1.34918	-1.20911	-0.945824	-1.34918
ENST00000507980.1	1-31	0.0892602	32-403	-1.14909	404-836	-1.05486	0.0892602	-1.14909	-1.05486	0.0892602	-1.14909	-1.05486
ENST00000587603.5	1-90	-2.05276	91-927	-0.951255	928-1436	-0.472399	-2.05276	-0.951255	-0.472399	-2.05276	-0.951255	-0.472399
ENST00000571106.1	1-6	-0.631065	7-468	-0.852553	469-736	-1.27773	-0.631065	-0.852553	-1.27773	-0.631065	-0.852553	-1.27773
ENST00000616768.5	0-0		1-1215	-0.796251	1216-1408	-1.9212		-0.796251	-1.9212	0	-0.796251	-1.9212
ENST00000638321.1	0-0		1-236	-0.17135	237-2140	-0.802394		-0.17135	-0.802394	0	-0.17135	-0.802394
ENST00000310326.8	1-26	-0.915972	27-1439	-0.944958	1440-1602	-1.04833	-0.915972	-0.944958	-1.04833	-0.915972	-0.944958	-1.04833
ENST00000578209.5	0-0		1-544	-0.737384	545-751	-0.764048		-0.737384	-0.764048	0	-0.737384	-0.764048
ENST00000498435.1	1-31	-1.13217	32-382	-1.07488	0-0		-1.13217	-1.07488		-1.13217	-1.07488	0
ENST00000458134.7	1-307	-0.490792	308-1258	-0.945381	1259-1797	-1.21041	-0.490792	-0.945381	-1.21041	-0.490792	-0.945381	-1.21041
ENST00000547302.3	0-0		1-701	-0.713202	702-900	-0.420202		-0.713202	-0.420202	0	-0.713202	-0.420202
ENST00000397638.6	1-205	-1.66184	206-1507	-0.763491	1508-2131	-1.0062	-1.66184	-0.763491	-1.0062	-1.66184	-0.763491	-1.0062
ENST00000367963.8	1-49	0.0319942	50-1891	-0.538042	1892-2989	-0.841735	0.0319942	-0.538042	-0.841735	0.0319942	-0.538042	-0.841735
ENST00000650828.1	1-6	-0.664254	7-159	-0.62731	160-2717	-1.11518	-0.664254	-0.62731	-1.11518	-0.664254	-0.62731	-1.11518
ENST00000532414.3	1-467	-2.20402	468-2030	-0.919765	2031-6591	-1.83997	-2.20402	-0.919765	-1.83997	-2.20402	-0.919765	-1.83997
ENST00000366777.4	1-115	-0.984916	116-2059	-0.925799	2060-2866	-1.16781	-0.984916	-0.925799	-1.16781	-0.984916	-0.925799	-1.16781
ENST00000512453.5	1-99	0.56793	100-1521	-1.02714	1522-1640	-1.34976	0.56793	-1.02714	-1.34976	0.56793	-1.02714	-1.34976
ENST00000557185.6	1-89	0.0402883	90-1109	-0.652292	1110-1956	-0.903194	0.0402883	-0.652292	-0.903194	0.0402883	-0.652292	-0.903194
ENST00000447133.7	1-341	-1.41561	342-1115	-1.03638	1116-4377	-0.834955	-1.41561	-1.03638	-0.834955	-1.41561	-1.03638	-0.834955
ENST00000444878.5	1-321	-0.183492	322-444	-0.24392	445-2124	-0.7364	-0.183492	-0.24392	-0.7364	-0.183492	-0.24392	-0.7364
ENST00000360168.7	1-264	-1.1978	265-2451	-1.11668	2452-3481	-1.29123	-1.1978	-1.11668	-1.29123	-1.1978	-1.11668	-1.29123
ENST00000243112.9	1-45	-2.47203	46-579	-1.65557	580-627	-0.694473	-2.47203	-1.65557	-0.694473	-2.47203	-1.65557	-0.694473
ENST00000552941.5	0-0		1-323	-0.968256	324-1847	-0.591409		-0.968256	-0.591409	0	-0.968256	-0.591409
ENST00000550412.5	1-16	-0.492012	17-385	-1.07614	386-3382	-0.946954	-0.492012	-1.07614	-0.946954	-0.492012	-1.07614	-0.946954
ENST00000262815.13	1-31	-0.0643817	32-1873	-0.811452	1874-4845	-1.2112	-0.0643817	-0.811452	-1.2112	-0.0643817	-0.811452	-1.2112
ENST00000261900.8	1-32	-0.0743528	33-2213	-0.840397	2214-6788	-1.0386	-0.0743528	-0.840397	-1.0386	-0.0743528	-0.840397	-1.0386
ENST00000581451.1	1-415	-0.475882	416-584	-0.122617	0-0		-0.475882	-0.122617		-0.475882	-0.122617	0
ENST00000310645.9	1-82	-1.20403	83-2569	-1.12601	2570-3446	-0.703263	-1.20403	-1.12601	-0.703263	-1.20403	-1.12601	-0.703263
ENST00000584027.8	1-75	0.625948	76-3411	-1.23061	3412-5034	-0.839091	0.625948	-1.23061	-0.839091	0.625948	-1.23061	-0.839091
ENST00000644186.1	1-344	-1.47672	345-2555	-1.14443	2556-3151	-0.183996	-1.47672	-1.14443	-0.183996	-1.47672	-1.14443	-0.183996
ENST00000470307.6	1-33	-0.776723	34-1095	-1.39396	1096-1199	-1.71729	-0.776723	-1.39396	-1.71729	-0.776723	-1.39396	-1.71729
ENST00000336452.11	1-48	0.0870927	49-603	-0.687037	604-1256	-2.0308	0.0870927	-0.687037	-2.0308	0.0870927	-0.687037	-2.0308
ENST00000548371.5	1-9	-1.55678	10-207	-1.24876	208-999	-0.558706	-1.55678	-1.24876	-0.558706	-1.55678	-1.24876	-0.558706
ENST00000645345.1	1-25	-1.27611	26-622	-1.19198	623-2365	-1.07928	-1.27611	-1.19198	-1.07928	-1.27611	-1.19198	-1.07928
ENST00000479143.2	0-0		1-146	-0.261597	147-478	-0.570959		-0.261597	-0.570959	0	-0.261597	-0.570959
ENST00000413354.5	0-0		1-952	-0.538444	0-0			-0.538444		0	-0.538444	0
ENST00000590176.5	1-177	1.16509	178-561	-0.479718	0-0		1.16509	-0.479718		1.16509	-0.479718	0
ENST00000303015.2	1-6	-0.982222	7-1131	-0.97904	1132-1245	-0.259861	-0.982222	-0.97904	-0.259861	-0.982222	-0.97904	-0.259861
ENST00000557376.5	1-150	-0.723377	151-483	-0.963532	484-573	-0.77935	-0.723377	-0.963532	-0.77935	-0.723377	-0.963532	-0.77935
ENST00000467681.5	1-223	-0.649102	224-630	-0.886474	0-0		-0.649102	-0.886474		-0.649102	-0.886474	0
ENST00000586335.1	0-0		1-268	-0.660256	269-579	-0.336886		-0.660256	-0.336886	0	-0.660256	-0.336886
ENST00000447156.1	1-535	-0.785524	536-570	-0.890661	0-0		-0.785524	-0.890661		-0.785524	-0.890661	0
ENST00000433483.1	1-489	-0.748811	490-769	-0.394949	0-0		-0.748811	-0.394949		-0.748811	-0.394949	0
ENST00000396198.7	1-86	-1.21162	87-1811	-0.764789	1812-1936	-0.339965	-1.21162	-0.764789	-0.339965	-1.21162	-0.764789	-0.339965
ENST00000397210.7	1-270	0.0505803	271-729	-0.646946	730-1299	-0.813995	0.0505803	-0.646946	-0.813995	0.0505803	-0.646946	-0.813995
ENST00000524632.1	0-0		1-339	-1.48669	340-396	0.0963809		-1.48669	0.0963809	0	-1.48669	0.0963809
ENST00000215919.3	1-174	-0.384234	175-1788	-0.749972	1789-2516	-1.79254	-0.384234	-0.749972	-1.79254	-0.384234	-0.749972	-1.79254
ENST00000397029.8	1-296	-0.705268	297-686	-0.898246	0-0		-0.705268	-0.898246		-0.705268	-0.898246	0
ENST00000550944.5	1-203	-0.723964	204-565	-0.982964	0-0		-0.723964	-0.982964		-0.723964	-0.982964	0
ENST00000409579.5	1-233	0.183535	234-3989	-0.898248	3990-4342	-2.17765	0.183535	-0.898248	-2.17765	0.183535	-0.898248	-2.17765
ENST00000509305.6	1-91	-1.54661	92-847	-2.19881	848-1098	-1.66227	-1.54661	-2.19881	-1.66227	-1.54661	-2.19881	-1.66227
ENST00000611972.4	1-138	-0.349419	139-597	-0.95302	598-2197	-0.763628	-0.349419	-0.95302	-0.763628	-0.349419	-0.95302	-0.763628
ENST00000355771.7	1-12	0.317075	13-1872	-0.755545	0-0		0.317075	-0.755545		0.317075	-0.755545	0
ENST00000372037.7	1-537	-0.760611	538-2136	-0.913624	2137-11255	-1.1472	-0.760611	-0.913624	-1.1472	-0.760611	-0.913624	-1.1472
ENST00000536098.5	1-351	-0.552058	352-563	-0.26644	0-0		-0.552058	-0.26644		-0.552058	-0.26644	0
ENST00000646370.2	1-120	-0.0673464	121-426	-0.936228	427-1837	-1.05098	-0.0673464	-0.936228	-1.05098	-0.0673464	-0.936228	-1.05098
ENST00000565340.5	1-289	-0.442238	290-720	-0.255431	0-0		-0.442238	-0.255431		-0.442238	-0.255431	0
ENST00000284503.7	1-628	-0.570234	629-1627	-1.09301	1628-2699	-1.19516	-0.570234	-1.09301	-1.19516	-0.570234	-1.09301	-1.19516
ENST00000449920.5	1-95	-2.40151	96-283	-1.1634	0-0		-2.40151	-1.1634		-2.40151	-1.1634	0
ENST00000540955.5	0-0		1-1332	-0.671744	0-0			-0.671744		0	-0.671744	0
ENST00000398174.8	1-142	-0.842154	143-1423	-1.11558	1424-3810	-1.2512	-0.842154	-1.11558	-1.2512	-0.842154	-1.11558	-1.2512
ENST00000371837.5	1-222	-1.06588	223-1254	-0.50229	1255-2513	-0.671551	-1.06588	-0.50229	-0.671551	-1.06588	-0.50229	-0.671551
ENST00000338920.8	1-237	-2.10442	238-8691	-0.956228	8692-10355	-0.886786	-2.10442	-0.956228	-0.886786	-2.10442	-0.956228	-0.886786
[truncated: 98,365 more rows]
[truncated: 4 more columns]

## Sheet: Detected in all
ENST	5UTR_region	5UTR_Avg_ZS	CDS_region	CDS_Avg_ZS	3UTR_region	3UTR_Avg_ZS		5UTR_values	CDS_values	3UTR_values
ENST00000583798.1	1-448	-0.883299	449-573	-1.15931	0-0	NA		-0.883299	-1.15931	NA
ENST00000369732.4	1-14	0.309837	15-2051	-0.955902	2052-2196	-0.682361		0.309837	-0.955902	-0.682361
ENST00000610648.1	1-170	-0.612669	171-1706	-0.738192	1707-1736	0.298265		-0.612669	-0.738192	0.298265
ENST00000397990.4	1-120	-0.7253	121-564	-0.904809	565-742	-0.475915		-0.7253	-0.904809	-0.475915
ENST00000557118.5	1-516	-1.15743	517-583	-0.249227	0-0	NA		-1.15743	-0.249227	NA
ENST00000509733.7	1-151	-0.146356	152-331	-0.688501	332-553	-2.61848		-0.146356	-0.688501	-2.61848
ENST00000505666.2	0-0	NA	1-170	-1.1173	171-854	-0.795543		NA	-1.1173	-0.795543
ENST00000518175.1	1-72	-0.514959	73-1377	-0.705062	1378-1448	-1.09678		-0.514959	-0.705062	-1.09678
ENST00000431168.1	1-313	-1.29542	314-451	-0.358117	0-0	NA		-1.29542	-0.358117	NA
ENST00000596658.1	1-333	-2.07555	334-722	-1.42294	0-0	NA		-2.07555	-1.42294	NA
ENST00000555592.1	1-102	0.281976	103-469	0.430273	0-0	NA		0.281976	0.430273	NA
ENST00000601355.1	1-37	-2.25782	38-1858	-1.08919	1859-1987	-2.35078		-2.25782	-1.08919	-2.35078
ENST00000444148.1	1-52	-0.748709	53-676	-0.765042	0-0	NA		-0.748709	-0.765042	NA
ENST00000589154.1	1-29	-0.536697	30-211	-0.839658	0-0	NA		-0.536697	-0.839658	NA
ENST00000525947.1	1-285	-0.503642	286-587	-0.801461	0-0	NA		-0.503642	-0.801461	NA
ENST00000495427.1	0-0	NA	1-410	-0.202323	411-2126	-0.742988		NA	-0.202323	-0.742988
ENST00000381918.3	1-95	-0.368266	96-1589	-0.848486	1590-3652	-1.16383		-0.368266	-0.848486	-1.16383
ENST00000269576.6	1-29	-1.07393	30-1784	-0.593681	1785-2143	-1.13535		-1.07393	-0.593681	-1.13535
ENST00000324489.5	1-96	-0.755711	97-393	-1.13846	394-5605	-0.959576		-0.755711	-1.13846	-0.959576
ENST00000520699.1	0-0	NA	1-317	-0.76221	318-459	-1.52214		NA	-0.76221	-1.52214
ENST00000374738.3	1-129	1.41076	130-677	-0.265588	0-0	NA		1.41076	-0.265588	NA
ENST00000515609.1	1-361	-1.98025	362-587	-2.15873	0-0	NA		-1.98025	-2.15873	NA
ENST00000553144.1	0-0	NA	1-141	0.906568	142-264	0.76472		NA	0.906568	0.76472
ENST00000558118.1	1-31	-0.0916278	32-322	-0.40616	323-554	-0.678234		-0.0916278	-0.40616	-0.678234
ENST00000506267.1	1-226	-0.398601	227-629	-1.23474	0-0	NA		-0.398601	-1.23474	NA
ENST00000576145.1	1-410	-1.02593	411-843	-0.830515	0-0	NA		-1.02593	-0.830515	NA
ENST00000440662.1	1-9	0.761326	10-240	-0.453679	241-656	-0.30399		0.761326	-0.453679	-0.30399
ENST00000437146.1	1-100	-0.0467724	101-423	-0.855773	0-0	NA		-0.0467724	-0.855773	NA
ENST00000587867.1	1-346	-0.481256	347-457	-0.841432	458-723	-0.710797		-0.481256	-0.841432	-0.710797
ENST00000468175.1	0-0	NA	1-728	-0.447819	729-847	-0.165895		NA	-0.447819	-0.165895
ENST00000511088.1	1-333	-0.743459	334-579	-0.120004	0-0	NA		-0.743459	-0.120004	NA
ENST00000423723.1	0-0	NA	1-581	-1.22467	582-986	-1.42174		NA	-1.22467	-1.42174
ENST00000607559.1	0-0	NA	1-336	-1.54745	337-518	-2.73815		NA	-1.54745	-2.73815
ENST00000577113.1	0-0	NA	1-518	-1.41501	519-557	-0.681192		NA	-1.41501	-0.681192
ENST00000359637.2	1-62	-0.577924	63-1220	-0.939312	1221-1454	-0.17451		-0.577924	-0.939312	-0.17451
ENST00000621871.1	0-0	NA	1-330	0.160876	331-883	-1.55821		NA	0.160876	-1.55821
ENST00000380315.2	1-230	-1.22822	231-502	-0.884228	0-0	NA		-1.22822	-0.884228	NA
ENST00000449682.2	1-362	-2.82969	363-2540	-0.74003	2541-2621	-0.58328		-2.82969	-0.74003	-0.58328
ENST00000564018.1	1-175	-1.16114	176-449	-1.04065	0-0	NA		-1.16114	-1.04065	NA
ENST00000433055.1	1-396	-0.553767	397-552	-1.5105	553-749	-1.0774		-0.553767	-1.5105	-1.0774
ENST00000242465.4	1-55	-0.775822	56-532	-0.53088	533-1217	-0.834973		-0.775822	-0.53088	-0.834973
ENST00000637149.1	0-0	NA	1-113	-1.30912	114-386	-0.171561		NA	-1.30912	-0.171561
ENST00000600744.1	1-398	-1.37313	399-708	-0.489077	0-0	NA		-1.37313	-0.489077	NA
ENST00000543975.1	0-0	NA	1-260	-0.76733	261-416	-0.0211069		NA	-0.76733	-0.0211069
ENST00000358671.9	1-81	-0.875811	82-1014	-1.17652	1015-2115	-1.07375		-0.875811	-1.17652	-1.07375
ENST00000342972.3	1-248	-2.48314	249-908	-1.37155	909-1440	-0.561275		-2.48314	-1.37155	-0.561275
ENST00000483070.2	0-0	NA	1-723	-1.19272	0-0	NA		NA	-1.19272	NA
ENST00000397970.4	1-160	-0.94366	161-631	-1.17518	632-769	-1.59025		-0.94366	-1.17518	-1.59025
ENST00000591286.5	1-230	-0.629717	231-1061	-0.907107	1062-2111	-1.02627		-0.629717	-0.907107	-1.02627
ENST00000568929.1	1-202	-0.370378	203-331	-0.434959	332-1264	-1.09617		-0.370378	-0.434959	-1.09617
ENST00000426422.1	1-36	0.0372438	37-345	-0.599132	346-521	-0.645398		0.0372438	-0.599132	-0.645398
ENST00000565355.1	0-0	NA	1-392	-0.5793	393-538	0.140001		NA	-0.5793	0.140001
ENST00000592176.1	1-23	0.833913	24-143	-0.464728	144-514	-1.50732		0.833913	-0.464728	-1.50732
ENST00000533154.1	1-340	-0.518775	341-903	-0.954398	0-0	NA		-0.518775	-0.954398	NA
ENST00000545580.1	1-161	-0.405701	162-476	-0.497852	477-697	-1.43023		-0.405701	-0.497852	-1.43023
ENST00000640406.1	1-49	0.737405	50-301	-0.428534	302-2354	-1.30767		0.737405	-0.428534	-1.30767
ENST00000539099.1	1-285	0.0347465	286-1911	-0.712921	0-0	NA		0.0347465	-0.712921	NA
ENST00000342645.7	0-0	NA	2736-01-01	-0.415268	2737-2937	-0.942088		NA	-0.415268	-0.942088
ENST00000602786.5	1-345	-0.29614	346-693	-0.862207	694-3488	-0.767325		-0.29614	-0.862207	-0.767325
ENST00000395778.3	1-34	0.195924	35-394	-0.350372	395-605	-1.5917		0.195924	-0.350372	-1.5917
ENST00000530130.2	0-0	NA	1-927	-1.67162	0-0	NA		NA	-1.67162	NA
ENST00000521560.1	0-0	NA	1-383	-1.27126	384-761	-0.329945		NA	-1.27126	-0.329945
ENST00000544622.4	0-0	NA	1-277	-0.26794	278-685	-0.157108		NA	-0.26794	-0.157108
ENST00000495747.5	1-143	-0.359533	144-425	-0.706443	426-689	-0.13303		-0.359533	-0.706443	-0.13303
ENST00000520377.1	1-361	-0.720298	362-763	-1.09268	0-0	NA		-0.720298	-1.09268	NA
ENST00000673591.1	1-140	-1.76372	141-584	-0.597005	585-2365	-0.990556		-1.76372	-0.597005	-0.990556
ENST00000488343.2	0-0	NA	1-156	0.265896	157-198	-0.265892		NA	0.265896	-0.265892
ENST00000461819.5	1-89	-0.90735	90-479	-0.650487	480-780	-1.16175		-0.90735	-0.650487	-1.16175
ENST00000506575.1	1-145	-1.01287	146-414	-1.08487	0-0	NA		-1.01287	-1.08487	NA
ENST00000551814.1	0-0	NA	1-194	-0.360696	195-410	-1.16169		NA	-0.360696	-1.16169
ENST00000370472.4	1-293	-0.804368	294-727	-0.33551	0-0	NA		-0.804368	-0.33551	NA
ENST00000411688.1	1-135	-0.457021	136-799	-0.820668	0-0	NA		-0.457021	-0.820668	NA
ENST00000579155.1	1-7	-0.396836	8-430	-1.00903	0-0	NA		-0.396836	-1.00903	NA
ENST00000523027.1	1-198	-1.13379	199-1809	-0.764602	1810-2130	-2.08165		-1.13379	-0.764602	-2.08165
ENST00000260270.3	1-173	-0.0689632	174-728	-0.572717	729-3144	-0.737207		-0.0689632	-0.572717	-0.737207
ENST00000628568.1	1-132	-0.725944	133-975	-1.0858	976-2304	-1.00058		-0.725944	-1.0858	-1.00058
ENST00000415553.1	0-0	NA	1-599	-1.25488	600-668	-1.25941		NA	-1.25488	-1.25941
ENST00000357631.6	1-141	-0.533422	142-528	-0.626269	529-2906	-1.00617		-0.533422	-0.626269	-1.00617
ENST00000463263.1	0-0	NA	1-522	-0.83824	523-764	-0.574355		NA	-0.83824	-0.574355
ENST00000377026.4	1-86	-0.621097	87-983	-1.74715	984-3837	-0.900531		-0.621097	-1.74715	-0.900531
ENST00000415967.2	0-0	NA	1-343	-0.823996	344-872	-0.815683		NA	-0.823996	-0.815683
ENST00000506632.2	0-0	NA	1-695	-1.0945	696-907	0.854727		NA	-1.0945	0.854727
ENST00000423446.1	1-454	-1.24979	455-581	-0.644966	0-0	NA		-1.24979	-0.644966	NA
ENST00000358679.3	1-150	-2.03131	151-1068	-0.847546	1069-2075	-0.762868		-2.03131	-0.847546	-0.762868
ENST00000355773.6	1-106	-0.450594	107-1594	-0.571095	1595-3292	-1.00788		-0.450594	-0.571095	-1.00788
ENST00000480888.1	0-0	NA	1-182	0.130778	0-0	NA		NA	0.130778	NA
ENST00000611116.2	0-0	NA	1-425	-0.81554	426-978	-1.20082		NA	-0.81554	-1.20082
ENST00000508908.1	1-312	-0.0941121	313-469	-1.67347	0-0	NA		-0.0941121	-1.67347	NA
ENST00000367048.5	1-43	-0.780868	44-1237	-1.22539	1238-1520	-0.447882		-0.780868	-1.22539	-0.447882
ENST00000498234.2	0-0	NA	1-173	-0.0860468	174-323	-1.04704		NA	-0.0860468	-1.04704
ENST00000555126.1	1-396	-2.12673	397-1155	-1.10482	1156-1382	0.405858		-2.12673	-1.10482	0.405858
ENST00000559971.5	0-0	NA	1960-01-01	-0.570205	61-1455	-1.05639		NA	-0.570205	-1.05639
ENST00000623205.2	1-180	-0.930438	181-552	-0.416762	553-1980	-0.62568		-0.930438	-0.416762	-0.62568
ENST00000580977.1	0-0	NA	1-426	-1.01489	427-563	-0.348043		NA	-1.01489	-0.348043
ENST00000526991.3	1-99	-0.598168	100-699	-0.940843	700-3032	-0.972814		-0.598168	-0.940843	-0.972814
ENST00000412417.1	1-179	-2.73473	180-691	-1.13259	0-0	NA		-2.73473	-1.13259	NA
ENST00000585452.1	1-228	-0.77813	229-689	-1.30811	0-0	NA		-0.77813	-1.30811	NA
ENST00000466812.1	1-236	-0.532234	237-461	-1.43409	0-0	NA		-0.532234	-1.43409	NA
ENST00000479848.1	1-80	-0.382922	81-465	-0.451262	0-0	NA		-0.382922	-0.451262	NA
ENST00000443022.2	1-192	-0.237936	193-981	-0.753257	982-1227	0.141655		-0.237936	-0.753257	0.141655
ENST00000447958.1	1-515	-0.952873	516-574	-0.427436	0-0	NA		-0.952873	-0.427436	NA
ENST00000648374.1	1-178	-1.46052	179-1213	-1.1896	1214-1477	-1.8488		-1.46052	-1.1896	-1.8488
ENST00000514469.1	0-0	NA	1-337	-1.10344	338-975	-0.832248		NA	-1.10344	-0.832248
ENST00000567735.1	0-0	NA	1-272	-0.474323	273-798	-1.05028		NA	-0.474323	-1.05028
ENST00000523968.1	1-28	0.0729516	29-190	-0.195922	191-1750	-0.678615		0.0729516	-0.195922	-0.678615
ENST00000570396.1	0-0	NA	1-186	-1.37046	187-322	-0.549341		NA	-1.37046	-0.549341
ENST00000368612.3	1-145	-1.06994	146-1552	-0.53978	1553-1765	-0.57217		-1.06994	-0.53978	-0.57217
ENST00000652509.1	0-0	NA	1933-01-01	-0.953163	1934-2183	0.587684		NA	-0.953163	0.587684
ENST00000505036.5	1-403	-0.460015	404-634	-0.456961	635-809	0.708988		-0.460015	-0.456961	0.708988
ENST00000424614.1	0-0	NA	1-380	-0.424278	381-664	-0.643134		NA	-0.424278	-0.643134
ENST00000559171.1	0-0	NA	1-328	-1.36459	329-508	-2.12684		NA	-1.36459	-2.12684
ENST00000552752.5	0-0	NA	1-125	-0.358413	126-887	-0.995642		NA	-0.358413	-0.995642
ENST00000591386.1	0-0	NA	1-591	-0.642418	0-0	NA		NA	-0.642418	NA
ENST00000604912.1	1-17	0.972755	18-443	-0.44849	0-0	NA		0.972755	-0.44849	NA
ENST00000541244.1	1-617	-1.2913	618-663	-1.37482	0-0	NA		-1.2913	-1.37482	NA
ENST00000599546.1	1-504	-1.05295	505-740	0.342935	0-0	NA		-1.05295	0.342935	NA
ENST00000355705.3	1-69	-1.62081	70-360	-1.5969	361-1169	-0.770555		-1.62081	-1.5969	-0.770555
ENST00000557372.1	1-105	-0.936269	106-594	-1.21744	0-0	NA		-0.936269	-1.21744	NA
ENST00000447939.1	0-0	NA	1-165	-1.04292	166-512	-0.924004		NA	-1.04292	-0.924004
ENST00000503336.1	0-0	NA	1-375	-1.38708	376-618	-0.479983		NA	-1.38708	-0.479983
ENST00000507779.2	0-0	NA	1-558	-1.26454	559-606	-0.560018		NA	-1.26454	-0.560018
ENST00000533968.1	1-134	-0.611979	135-872	-0.79762	873-1290	-2.07778		-0.611979	-0.79762	-2.07778
ENST00000493263.1	0-0	NA	1-1188	-0.696558	1189-1595	-1.63149		NA	-0.696558	-1.63149
ENST00000367122.6	1-410	-0.838106	411-2930	-0.795788	2931-3029	-1.5301		-0.838106	-0.795788	-1.5301
ENST00000461695.1	0-0	NA	1-431	-1.04212	432-990	-0.178228		NA	-1.04212	-0.178228
ENST00000526858.1	0-0	NA	1-414	-1.39111	415-797	-0.376842		NA	-1.39111	-0.376842
ENST00000631029.1	0-0	NA	1-123	-1.25902	0-0	NA		NA	-1.25902	NA
ENST00000574840.1	0-0	NA	1-141	-1.20526	142-901	-1.22319		NA	-1.20526	-1.22319
ENST00000441084.1	0-0	NA	1-101	-1.5721	102-312	-1.28478		NA	-1.5721	-1.28478
ENST00000328969.5	1-127	-1.47726	128-1723	-0.892965	1724-1945	-0.612764		-1.47726	-0.892965	-0.612764
ENST00000298585.3	1-249	-0.0831483	250-933	-0.523936	934-1395	-0.700289		-0.0831483	-0.523936	-0.700289
ENST00000429987.1	0-0	NA	1-671	-1.05262	672-928	-0.969092		NA	-1.05262	-0.969092
ENST00000370161.6	0-0	NA	4551-01-01	-0.677861	4552-6923	-0.778957		NA	-0.677861	-0.778957
ENST00000419455.1	0-0	NA	1-170	-0.0924765	171-345	-0.73712		NA	-0.0924765	-0.73712
ENST00000542276.1	1-89	-0.822254	90-354	-0.88391	0-0	NA		-0.822254	-0.88391	NA
ENST00000414558.2	0-0	NA	1-332	-0.934889	333-464	-0.737481		NA	-0.934889	-0.737481
ENST00000604932.1	0-0	NA	1-500	-0.0540524	0-0	NA		NA	-0.0540524	NA
ENST00000557666.1	1-244	-0.992573	245-878	-0.839859	0-0	NA		-0.992573	-0.839859	NA
ENST00000409400.1	1-335	-0.324144	336-1655	-0.466578	1656-2143	-0.959524		-0.324144	-0.466578	-0.959524
ENST00000514989.1	0-0	NA	1-293	-0.147653	294-801	-0.556806		NA	-0.147653	-0.556806
ENST00000542978.1	1-190	-0.583102	191-661	-1.63879	0-0	NA		-0.583102	-1.63879	NA
ENST00000588865.2	1-134	-0.549136	135-537	-0.40377	0-0	NA		-0.549136	-0.40377	NA
ENST00000525605.1	1-70	-0.333137	71-481	-0.530567	482-573	-1.5634		-0.333137	-0.530567	-1.5634
ENST00000573008.1	1-353	-1.5297	354-466	-1.80098	0-0	NA		-1.5297	-1.80098	NA
ENST00000569970.1	1-218	-1.1686	219-714	-0.441338	0-0	NA		-1.1686	-0.441338	NA
ENST00000417176.1	1-182	-0.793154	183-558	-1.06549	0-0	NA		-0.793154	-1.06549	NA
ENST00000368220.1	1-208	0.115936	209-456	-0.545363	0-0	NA		0.115936	-0.545363	NA
ENST00000374466.4	1-376	-0.380009	377-2005	-0.492896	2006-3765	-0.685981		-0.380009	-0.492896	-0.685981
ENST00000346806.2	1-33	-1.13386	34-1119	-0.879033	1120-1196	-0.863323		-1.13386	-0.879033	-0.863323
ENST00000480402.1	1-303	-0.828894	304-489	-1.18143	490-907	-0.74279		-0.828894	-1.18143	-0.74279
ENST00000396359.1	1-470	-1.35531	471-776	-0.851328	777-986	0.0225133		-1.35531	-0.851328	0.0225133
ENST00000583024.1	1-14	-0.128144	15-344	-1.14394	345-417	-0.971943		-0.128144	-1.14394	-0.971943
ENST00000604268.1	1-247	-1.76352	248-490	-1.05207	491-598	-0.88243		-1.76352	-1.05207	-0.88243
ENST00000603695.1	1-262	-0.300822	263-559	-0.739935	0-0	NA		-0.300822	-0.739935	NA
ENST00000482125.1	0-0	NA	1-739	-0.642307	0-0	NA		NA	-0.642307	NA
ENST00000619601.1	0-0	NA	1-882	-1.3741	883-1086	-1.01823		NA	-1.3741	-1.01823
ENST00000414723.1	0-0	NA	1-440	-0.58374	441-655	-1.32471		NA	-0.58374	-1.32471
ENST00000558467.1	1-222	-2.45491	223-426	-1.24233	427-785	-1.2739		-2.45491	-1.24233	-1.2739
ENST00000471912.1	1-315	-0.244719	316-393	-0.233637	0-0	NA		-0.244719	-0.233637	NA
ENST00000428479.3	1-65	-0.194164	66-287	-0.394236	288-533	-0.463923		-0.194164	-0.394236	-0.463923
ENST00000485742.5	1-240	-0.321108	241-403	-0.314871	0-0	NA		-0.321108	-0.314871	NA
ENST00000562377.1	1-160	-0.744474	161-555	-0.442709	0-0	NA		-0.744474	-0.442709	NA
ENST00000568368.1	1-88	-0.619378	89-268	-1.34354	269-516	-0.540721		-0.619378	-1.34354	-0.540721
ENST00000554381.1	0-0	NA	1-213	-0.360885	214-729	-1.43698		NA	-0.360885	-1.43698
ENST00000594220.1	0-0	NA	1-341	-1.64851	342-427	-1.08591		NA	-1.64851	-1.08591
ENST00000484216.1	0-0	NA	1-403	-0.305415	0-0	NA		NA	-0.305415	NA
ENST00000437550.2	1-56	-1.3108	57-335	-0.769536	336-445	-0.605861		-1.3108	-0.769536	-0.605861
ENST00000264345.7	1-30	-2.12977	31-3183	-0.956122	3184-4764	-0.837691		-2.12977	-0.956122	-0.837691
ENST00000574447.1	1-216	-0.351388	217-746	-1.04788	0-0	NA		-0.351388	-1.04788	NA
ENST00000416166.1	0-0	NA	1-779	-0.192294	780-1000	-1.65229		NA	-0.192294	-1.65229
ENST00000476756.1	0-0	NA	1-718	-0.749583	719-1320	-0.793677		NA	-0.749583	-0.793677
ENST00000368219.1	1-502	-1.49975	503-1564	-0.756166	1565-2310	-2.29582		-1.49975	-0.756166	-2.29582
ENST00000367497.1	1-51	0.185013	52-459	-1.08764	460-746	-0.0661828		0.185013	-1.08764	-0.0661828
ENST00000570232.2	0-0	NA	1-501	-0.289929	502-707	1.60629		NA	-0.289929	1.60629
ENST00000377954.3	1-128	-0.759759	129-492	-1.04631	0-0	NA		-0.759759	-1.04631	NA
ENST00000375321.1	1-117	-1.75132	118-1521	-0.771975	1522-2518	-0.796421		-1.75132	-0.771975	-0.796421
ENST00000560919.5	1-9	-0.493722	10-144	-0.293763	145-470	-1.0903		-0.493722	-0.293763	-1.0903
ENST00000536605.1	1-66	-0.0600344	67-582	-0.82602	583-899	-0.796503		-0.0600344	-0.82602	-0.796503
ENST00000277554.4	1-160	-0.326651	161-1924	-0.687542	1925-6903	-1.00316		-0.326651	-0.687542	-1.00316
ENST00000620821.1	1-173	-1.34776	174-1073	-1.50423	1074-2051	-1.2242		-1.34776	-1.50423	-1.2242
ENST00000570172.1	1-67	1.32819	68-495	-0.123203	0-0	NA		1.32819	-0.123203	NA
ENST00000581319.1	0-0	NA	1-402	-0.854761	403-481	-1.03222		NA	-0.854761	-1.03222
ENST00000477601.1	0-0	NA	1-392	-0.978662	393-548	-2.54691		NA	-0.978662	-2.54691
ENST00000482448.1	0-0	NA	1-551	-1.70844	0-0	NA		NA	-1.70844	NA
ENST00000507675.1	1-126	-1.57611	127-291	-1.10595	292-673	-0.698637		-1.57611	-1.10595	-0.698637
ENST00000418394.1	0-0	NA	1-686	-1.16004	687-796	-1.06256		NA	-1.16004	-1.06256
ENST00000358912.5	1-409	-0.224863	410-1666	-0.639351	1667-3716	-0.644747		-0.224863	-0.639351	-0.644747
ENST00000469307.4	1-63	-1.71319	64-798	-0.928481	0-0	NA		-1.71319	-0.928481	NA
ENST00000409746.5	1-72	0.630759	73-1077	-0.876319	1078-3000	-1.08315		0.630759	-0.876319	-1.08315
ENST00000590881.1	0-0	NA	1-453	-0.659272	454-999	-1.71763		NA	-0.659272	-1.71763
ENST00000449649.1	1-331	-1.61792	332-667	-0.973206	0-0	NA		-1.61792	-0.973206	NA
ENST00000521076.5	1-321	-2.00205	322-485	-0.44282	0-0	NA		-2.00205	-0.44282	NA
ENST00000528630.1	0-0	NA	1987-01-01	-1.38299	88-549	-0.991023		NA	-1.38299	-0.991023
ENST00000488865.2	1-171	0.181638	172-309	-0.424826	310-860	-0.907868		0.181638	-0.424826	-0.907868
ENST00000640240.1	1-59	-0.754158	60-353	-1.03314	0-0	NA		-0.754158	-1.03314	NA
ENST00000566577.1	0-0	NA	1-484	-1.23347	0-0	NA		NA	-1.23347	NA
ENST00000368733.4	1-55	0.393274	56-337	-0.990493	338-408	-2.52688		0.393274	-0.990493	-2.52688
ENST00000596348.2	1-487	-1.02711	488-1045	-0.788153	1046-1176	-0.938041		-1.02711	-0.788153	-0.938041
ENST00000621603.1	0-0	NA	1-140	-1.37535	141-639	-1.32467		NA	-1.37535	-1.32467
ENST00000519558.5	1-520	-1.15102	521-563	-1.9519	0-0	NA		-1.15102	-1.9519	NA
ENST00000472162.2	1-180	-0.353448	181-402	-0.358803	403-568	0.442833		-0.353448	-0.358803	0.442833
ENST00000533263.1	1-358	-0.740204	359-690	-0.574469	0-0	NA		-0.740204	-0.574469	NA
ENST00000461735.1	1-547	-0.503305	548-4231	-1.19451	4232-4387	-2.33259		-0.503305	-1.19451	-2.33259
ENST00000506691.1	1-187	-0.229828	188-387	-1.28594	0-0	NA		-0.229828	-1.28594	NA
ENST00000442023.1	1-223	-0.429507	224-570	-1.10492	0-0	NA		-0.429507	-1.10492	NA
ENST00000369664.1	1-174	-0.490999	175-862	-0.202467	0-0	NA		-0.490999	-0.202467	NA
ENST00000420551.1	1-128	-2.1989	129-395	-1.10025	0-0	NA		-2.1989	-1.10025	NA
ENST00000530221.1	0-0	NA	1-231	-0.746869	232-534	-0.202617		NA	-0.746869	-0.202617
ENST00000358298.6	0-0	NA	1-530	-0.929183	531-1611	-1.13468		NA	-0.929183	-1.13468
ENST00000604203.1	0-0	NA	1-325	-0.509275	326-680	-0.502084		NA	-0.509275	-0.502084
ENST00000450753.2	1-75	-1.15091	76-777	-0.848713	778-1006	-1.16934		-1.15091	-0.848713	-1.16934
ENST00000615437.1	0-0	NA	1-164	-1.07703	165-1003	-1.08979		NA	-1.07703	-1.08979
ENST00000444047.6	1-2	-1.44	3-293	-1.3754	294-779	-0.931636		-1.44	-1.3754	-0.931636
ENST00000449609.1	1-300	-0.661282	301-874	-0.586431	0-0	NA		-0.661282	-0.586431	NA
ENST00000414082.1	1-210	0.216138	211-442	-0.350937	0-0	NA		0.216138	-0.350937	NA
ENST00000373014.5	1-69	-0.545066	70-831	-0.630047	832-2023	-1.05363		-0.545066	-0.630047	-1.05363
ENST00000370115.1	1-97	-1.03406	98-1720	-1.12198	1721-2475	-0.888812		-1.03406	-1.12198	-0.888812
ENST00000522010.1	1-2	-0.495	3-305	-1.03262	306-631	-0.857126		-0.495	-1.03262	-0.857126
ENST00000412008.5	0-0	NA	1-305	-0.385518	306-813	-0.781838		NA	-0.385518	-0.781838
ENST00000425888.1	1-518	-0.332576	519-980	-0.646592	0-0	NA		-0.332576	-0.646592	NA
ENST00000538098.2	1-377	-1.93674	378-548	0.242779	0-0	NA		-1.93674	0.242779	NA
ENST00000472716.1	1-502	-0.801526	503-617	-1.39548	0-0	NA		-0.801526	-1.39548	NA
ENST00000651061.1	1-578	-1.44076	579-2264	-0.777727	2265-2544	-2.66556		-1.44076	-0.777727	-2.66556
ENST00000599155.1	1-251	-0.239797	252-558	-0.550729	0-0	NA		-0.239797	-0.550729	NA
ENST00000418880.1	1-57	-2.075	58-399	-1.0532	400-737	-1.08746		-2.075	-1.0532	-1.08746
ENST00000481970.2	1-93	-0.164237	94-1524	-0.790136	1525-1891	-1.25128		-0.164237	-0.790136	-1.25128
ENST00000441931.1	0-0	NA	1-414	-1.36585	415-481	-0.757651		NA	-1.36585	-0.757651
ENST00000466924.1	0-0	NA	1-1556	-0.767787	1557-1723	0.0353711		NA	-0.767787	0.0353711
ENST00000578590.1	1-472	-1.05764	473-839	-0.365387	0-0	NA		-1.05764	-0.365387	NA
ENST00000380490.4	1-98	-0.25489	99-584	-0.478279	585-904	-1.40295		-0.25489	-0.478279	-1.40295
ENST00000532090.3	1-385	-0.292295	386-3022	-0.841235	3023-6980	-1.22266		-0.292295	-0.841235	-1.22266
ENST00000425718.1	1-265	-2.01326	266-923	-1.01038	0-0	NA		-2.01326	-1.01038	NA
ENST00000637165.1	0-0	NA	1-230	-0.712196	231-534	-0.156204		NA	-0.712196	-0.156204
ENST00000504995.5	1-490	-0.618913	491-611	0.0842784	0-0	NA		-0.618913	0.0842784	NA
ENST00000322611.4	1-189	-0.261195	190-873	-0.863772	874-1807	-1.01452		-0.261195	-0.863772	-1.01452
ENST00000506636.1	1-137	-0.367995	138-2156	-1.02588	2157-2570	-1.05558		-0.367995	-1.02588	-1.05558
ENST00000596080.1	0-0	NA	1-341	-1.23286	342-498	-0.881298		NA	-1.23286	-0.881298
ENST00000556161.1	1-89	-1.63902	90-539	-0.652487	540-546	0.654279		-1.63902	-0.652487	0.654279
ENST00000481152.2	0-0	NA	1-305	-1.25398	306-1367	-1.18349		NA	-1.25398	-1.18349
ENST00000642383.1	0-0	NA	1-1773	-0.989098	1774-2214	-0.54716		NA	-0.989098	-0.54716
ENST00000538259.2	0-0	NA	1-577	-0.425593	578-991	-0.628783		NA	-0.425593	-0.628783
ENST00000405961.3	1-427	-1.42489	428-826	-1.82848	827-829	-2.29389		-1.42489	-1.82848	-2.29389
ENST00000367840.3	1-94	-0.647185	95-2950	-0.698346	2951-3349	-0.969383		-0.647185	-0.698346	-0.969383
ENST00000391877.3	1-71	0.555736	72-1043	-0.7281	1044-1345	-2.60403		0.555736	-0.7281	-2.60403
ENST00000467709.6	0-0	NA	1-415	-0.474158	416-4844	-0.846286		NA	-0.474158	-0.846286
ENST00000446286.1	0-0	NA	1-376	-0.209367	0-0	NA		NA	-0.209367	NA
ENST00000429525.1	1-511	-1.05627	512-547	-0.718552	0-0	NA		-1.05627	-0.718552	NA
ENST00000458552.1	0-0	NA	1-216	-1.76373	0-0	NA		NA	-1.76373	NA
ENST00000377673.10	1-31	0.114317	32-853	-1.08592	854-1101	-0.302736		0.114317	-1.08592	-0.302736
ENST00000463560.1	0-0	NA	1-734	-0.663278	0-0	NA		NA	-0.663278	NA
ENST00000595636.1	1-48	-0.894681	49-288	-1.56155	289-487	-0.710393		-0.894681	-1.56155	-0.710393
ENST00000447283.6	1-51	0.79452	52-1998	-0.857554	1999-2174	-1.56734		0.79452	-0.857554	-1.56734
ENST00000370508.7	1-59	-0.238188	60-1301	-0.539508	1302-1978	-0.299892		-0.238188	-0.539508	-0.299892
ENST00000545321.1	0-0	NA	1-683	-0.494396	0-0	NA		NA	-0.494396	NA
ENST00000416916.2	1-38	0.348736	39-407	-0.626238	408-1006	-1.29331		0.348736	-0.626238	-1.29331
ENST00000397797.1	1-60	-0.0051647	61-393	-0.31684	394-504	0.339599		-0.0051647	-0.31684	0.339599
ENST00000216117.9	1-78	0.823757	79-945	-0.682828	946-1554	-1.34455		0.823757	-0.682828	-1.34455
ENST00000540499.2	1-161	-0.700569	162-1364	-0.584495	1365-1453	-0.821405		-0.700569	-0.584495	-0.821405
ENST00000431467.1	1-65	-0.720335	66-1277	-0.782188	1278-1447	-0.759213		-0.720335	-0.782188	-0.759213
ENST00000574165.1	1-385	-1.0644	386-799	-0.450484	0-0	NA		-1.0644	-0.450484	NA
ENST00000483437.1	0-0	NA	1-510	-1.38784	0-0	NA		NA	-1.38784	NA
ENST00000371058.1	1-20	-0.721407	21-2741	-0.581355	2742-2805	-0.0824195		-0.721407	-0.581355	-0.0824195
ENST00000584915.1	1-104	-0.706258	105-491	-0.807455	0-0	NA		-0.706258	-0.807455	NA
ENST00000513174.1	1-543	-1.60238	544-780	-0.513652	0-0	NA		-1.60238	-0.513652	NA
ENST00000571578.1	1-229	-0.460551	230-670	-0.982864	0-0	NA		-0.460551	-0.982864	NA
ENST00000438394.1	0-0	NA	1-313	-0.591127	314-582	-0.694019		NA	-0.591127	-0.694019
ENST00000518026.5	1-356	-0.362777	357-530	-0.850289	0-0	NA		-0.362777	-0.850289	NA
ENST00000530139.2	1-351	-0.599887	352-563	-1.02782	0-0	NA		-0.599887	-1.02782	NA
ENST00000414651.3	1-5	-0.599091	6-716	-0.613898	717-841	-0.865427		-0.599091	-0.613898	-0.865427
ENST00000443272.3	1-54	-0.284948	55-1581	-0.878876	1582-8029	-1.25061		-0.284948	-0.878876	-1.25061
ENST00000531220.1	1-243	0.123522	244-717	-1.10368	718-815	-1.82195		0.123522	-1.10368	-1.82195
ENST00000495025.2	1-328	-1.2631	329-1171	-1.0129	1172-1349	-0.703479		-1.2631	-1.0129	-0.703479
ENST00000421351.4	1-79	0.101276	80-661	-0.71074	662-4198	-0.945491		0.101276	-0.71074	-0.945491
ENST00000371083.4	1-368	-0.171975	369-2111	-0.836222	2112-2657	-0.906331		-0.171975	-0.836222	-0.906331
ENST00000397980.3	1-96	-0.792178	97-558	-0.448434	559-745	-0.820689		-0.792178	-0.448434	-0.820689
ENST00000561712.1	0-0	NA	1-241	-0.77669	242-621	-1.63466		NA	-0.77669	-1.63466
ENST00000342558.3	1-107	-0.748308	108-1598	-0.721579	1599-2418	-0.991692		-0.748308	-0.721579	-0.991692
ENST00000439422.1	0-0	NA	1-484	-1.05724	485-554	-3.05437		NA	-1.05724	-3.05437
ENST00000493474.1	0-0	NA	1-153	-0.349513	154-590	-0.709033		NA	-0.349513	-0.709033
ENST00000294435.8	1-31	0.458526	32-436	-0.689309	437-625	-0.612461		0.458526	-0.689309	-0.612461
ENST00000329099.4	0-0	NA	1-435	-0.40956	436-3621	-0.922264		NA	-0.40956	-0.922264
ENST00000280571.9	1-297	-0.956528	298-933	-1.20595	934-6141	-1.2083		-0.956528	-1.20595	-1.2083
ENST00000555597.1	1-110	-0.784959	111-554	-0.795866	555-1341	-0.938265		-0.784959	-0.795866	-0.938265
ENST00000592271.1	1-61	-0.281112	62-280	-0.421498	281-755	-0.402481		-0.281112	-0.421498	-0.402481
ENST00000622320.4	1-445	-1.17754	446-543	-0.355526	0-0	NA		-1.17754	-0.355526	NA
ENST00000368738.4	1-43	-2.50901	44-388	-1.57522	389-573	-2.91566		-2.50901	-1.57522	-2.91566
ENST00000545493.1	1-143	-0.438923	144-581	-0.576773	0-0	NA		-0.438923	-0.576773	NA
ENST00000510965.1	1-159	-1.89559	160-787	-1.28186	0-0	NA		-1.89559	-1.28186	NA
ENST00000576951.1	1-3	-1.07333	4-893	-0.422706	0-0	NA		-1.07333	-0.422706	NA
ENST00000556868.1	1-285	0.329759	286-654	-0.0328356	655-1067	-0.741642		0.329759	-0.0328356	-0.741642
ENST00000416415.2	0-0	NA	1-296	-0.371515	297-702	-0.726293		NA	-0.371515	-0.726293
ENST00000426956.1	1-90	-0.821312	91-870	-0.711518	0-0	NA		-0.821312	-0.711518	NA
ENST00000546087.5	1-1828	-0.76069	1829-2359	-0.375424	2360-2558	-0.363599		-0.76069	-0.375424	-0.363599
ENST00000450350.1	1-154	-0.31793	155-633	-0.850357	0-0	NA		-0.31793	-0.850357	NA
ENST00000420697.1	1-366	-0.511479	367-655	-1.26007	0-0	NA		-0.511479	-1.26007	NA
ENST00000423467.1	0-0	NA	1-260	-0.151033	261-356	-0.861615		NA	-0.151033	-0.861615
ENST00000376029.3	1-190	-0.422844	191-532	-0.806858	533-959	-0.0451197		-0.422844	-0.806858	-0.0451197
ENST00000505999.5	0-0	NA	1-219	-0.569273	220-774	-1.26707		NA	-0.569273	-1.26707
ENST00000436966.1	1-99	-0.521867	100-454	-0.632274	0-0	NA		-0.521867	-0.632274	NA
ENST00000517439.1	1-75	0.23927	76-399	-0.282039	400-617	-0.147695		0.23927	-0.282039	-0.147695
ENST00000651622.1	0-0	NA	1-187	-0.957606	188-1163	-0.756564		NA	-0.957606	-0.756564
ENST00000560638.1	0-0	NA	1-1608	-0.563565	1609-2518	-1.13284		NA	-0.563565	-1.13284
ENST00000397691.1	1-143	-0.303351	144-647	-0.854597	648-764	-1.09032		-0.303351	-0.854597	-1.09032
ENST00000402708.5	1-661	-1.07662	662-1027	-0.251935	1028-1735	0.270282		-1.07662	-0.251935	0.270282
ENST00000555792.1	0-0	NA	1-456	-0.880141	457-577	-0.11264		NA	-0.880141	-0.11264
ENST00000610261.6	1-168	-0.587573	169-2115	-0.317756	2116-2872	-1.09656		-0.587573	-0.317756	-1.09656
ENST00000334095.4	0-0	NA	1958-01-01	-0.709776	59-3681	-0.779		NA	-0.709776	-0.779
ENST00000404455.2	1-119	-1.19038	120-623	-0.982961	0-0	NA		-1.19038	-0.982961	NA
ENST00000547757.2	1-1336	-0.921566	1337-1720	-1.03734	1721-2292	-1.63293		-0.921566	-1.03734	-1.63293
ENST00000316519.11	1-150	0.888866	151-2169	-0.822637	2170-3256	-1.17038		0.888866	-0.822637	-1.17038
ENST00000560362.1	1-389	-1.10151	390-563	-0.114762	0-0	NA		-1.10151	-0.114762	NA
ENST00000529666.1	0-0	NA	1-156	-1.38924	157-440	-1.29521		NA	-1.38924	-1.29521
ENST00000447885.1	1-69	0.186587	70-671	-0.905665	0-0	NA		0.186587	-0.905665	NA
ENST00000373932.3	1-346	-0.54781	347-1501	-1.41098	1502-2689	-1.18783		-0.54781	-1.41098	-1.18783
ENST00000565361.2	0-0	NA	1-839	-0.879014	0-0	NA		NA	-0.879014	NA
ENST00000244571.5	1-24	-1.68714	25-2982	-0.835285	2983-4798	-1.6202		-1.68714	-0.835285	-1.6202
ENST00000436545.5	1-14	0.985739	15-311	-0.359651	312-680	0.707544		0.985739	-0.359651	0.707544
ENST00000502617.1	1-181	-0.85589	182-2707	-0.731414	2708-3004	-0.131036		-0.85589	-0.731414	-0.131036
ENST00000278618.9	1-49	-0.336986	50-979	-0.794949	980-2767	-0.560916		-0.336986	-0.794949	-0.560916
ENST00000616434.1	0-0	NA	1-296	0.0248954	297-502	-0.076011		NA	0.0248954	-0.076011
ENST00000562115.1	1-154	-0.259822	155-508	-0.954303	509-634	-1.18408		-0.259822	-0.954303	-1.18408
ENST00000374733.1	1-319	-1.08534	320-691	-0.887238	692-923	-0.931549		-1.08534	-0.887238	-0.931549
ENST00000588665.5	1-446	-1.06996	447-560	-1.41792	0-0	NA		-1.06996	-1.41792	NA
ENST00000585714.1	1-313	-0.343429	314-582	-1.24727	0-0	NA		-0.343429	-1.24727	NA
ENST00000344517.5	1-55	-2.11094	56-2272	-0.601957	2273-3869	-0.978372		-2.11094	-0.601957	-0.978372
ENST00000452545.1	0-0	NA	1-207	-1.10537	208-544	-0.689617		NA	-1.10537	-0.689617
ENST00000643632.1	0-0	NA	1-478	-0.682822	479-561	-0.494283		NA	-0.682822	-0.494283
ENST00000491920.1	0-0	NA	1-421	-0.61388	422-717	-1.76601		NA	-0.61388	-1.76601
ENST00000505344.1	0-0	NA	1-390	-1.10973	391-721	-1.54057		NA	-1.10973	-1.54057
ENST00000446941.2	1-165	-0.723036	166-327	-1.12237	328-883	-0.900847		-0.723036	-1.12237	-0.900847
ENST00000621589.1	0-0	NA	1-450	-1.37005	0-0	NA		NA	-1.37005	NA
ENST00000315713.5	0-0	NA	1-711	-0.284888	712-884	-1.95852		NA	-0.284888	-1.95852
ENST00000470637.1	1-47	-0.44501	48-218	-0.711193	219-853	-1.42018		-0.44501	-0.711193	-1.42018
ENST00000504292.1	0-0	NA	1-444	-1.03084	445-625	-0.961983		NA	-1.03084	-0.961983
ENST00000475993.1	0-0	NA	1-1789	-1.01649	1790-2860	-1.12015		NA	-1.01649	-1.12015
ENST00000441774.1	1-221	-0.712115	222-941	-1.12585	0-0	NA		-0.712115	-1.12585	NA
ENST00000292808.5	1-34	-0.147146	35-2146	-0.700855	2147-2453	-1.52402		-0.147146	-0.700855	-1.52402
ENST00000398437.1	1-148	-0.305316	149-2623	-1.2234	2624-3475	-0.982728		-0.305316	-1.2234	-0.982728
ENST00000494817.1	1-9	0.312821	10-627	-0.720824	628-801	-1.36506		0.312821	-0.720824	-1.36506
ENST00000474130.1	0-0	NA	1-264	-0.689092	265-623	-1.29109		NA	-0.689092	-1.29109
ENST00000461204.1	1-50	-0.641208	51-407	-0.806194	408-712	-0.793387		-0.641208	-0.806194	-0.793387
ENST00000375898.4	1-288	-1.18942	289-1302	-0.995313	1303-5313	-0.979492		-1.18942	-0.995313	-0.979492
ENST00000637461.1	0-0	NA	1-137	-0.499487	138-566	-1.25338		NA	-0.499487	-1.25338
ENST00000525795.1	1-194	-0.0861045	195-827	-1.34123	828-980	-1.06597		-0.0861045	-1.34123	-1.06597
ENST00000307201.5	1-71	-0.287566	72-1478	-0.871249	1479-3492	-1.07066		-0.287566	-0.871249	-1.07066
ENST00000592757.1	0-0	NA	1-119	-0.319738	120-740	-1.35962		NA	-0.319738	-1.35962
ENST00000333421.6	1-112	-0.470645	113-979	-0.351029	980-2614	-0.838957		-0.470645	-0.351029	-0.838957
ENST00000558464.1	1-119	-0.302673	120-1007	-0.561942	1008-1976	-0.308476		-0.302673	-0.561942	-0.308476
ENST00000611882.1	1-398	-1.1261	399-1364	-0.569367	1365-1493	-0.370347		-1.1261	-0.569367	-0.370347
ENST00000352732.10	1-214	0.109551	215-1492	-0.447001	1493-8424	-1.17373		0.109551	-0.447001	-1.17373
ENST00000584464.1	0-0	NA	1-337	-0.736621	338-440	-1.96962		NA	-0.736621	-1.96962
ENST00000541962.1	0-0	NA	1-163	-0.431056	164-662	-0.423349		NA	-0.431056	-0.423349
ENST00000463153.2	0-0	NA	1-277	-0.571049	278-628	-0.738171		NA	-0.571049	-0.738171
ENST00000594194.1	1-179	-0.479101	180-570	-0.498032	0-0	NA		-0.479101	-0.498032	NA
ENST00000376140.3	0-0	NA	1-1446	-0.691444	0-0	NA		NA	-0.691444	NA
ENST00000454023.1	0-0	NA	1-881	-0.88945	882-940	-2.06008		NA	-0.88945	-2.06008
ENST00000445175.1	0-0	NA	1-389	-0.748012	0-0	NA		NA	-0.748012	NA
ENST00000318560.6	1-193	-0.393309	194-3586	-0.973879	3587-5578	-1.13257		-0.393309	-0.973879	-1.13257
ENST00000392043.4	1-287	-0.939408	288-1916	-0.794589	0-0	NA		-0.939408	-0.794589	NA
ENST00000428430.1	1-334	-1.04484	335-854	-1.33607	0-0	NA		-1.04484	-1.33607	NA
ENST00000461027.1	1-40	-0.568091	41-244	-0.762368	245-456	-1.05966		-0.568091	-0.762368	-1.05966
ENST00000515303.2	1-144	-0.127362	145-393	-0.811882	394-1732	-1.37702		-0.127362	-0.811882	-1.37702
ENST00000298492.6	1-11	-0.0136038	12-1259	-0.317585	1260-2955	-0.558439		-0.0136038	-0.317585	-0.558439
ENST00000274849.3	1-30	0.355213	31-849	-1.02025	850-2943	-1.10219		0.355213	-1.02025	-1.10219
ENST00000497162.1	0-0	NA	1-425	-0.164505	426-563	0.614916		NA	-0.164505	0.614916
ENST00000570054.3	0-0	NA	1-1284	-0.9395	0-0	NA		NA	-0.9395	NA
ENST00000562949.1	0-0	NA	1-495	-1.13831	496-887	-0.672389		NA	-1.13831	-0.672389
ENST00000444232.3	1-125	-0.809094	126-485	-0.456851	486-1605	-0.875137		-0.809094	-0.456851	-0.875137
ENST00000331436.6	0-0	NA	1-462	-1.17627	0-0	NA		NA	-1.17627	NA
ENST00000422081.6	1-1412	-1.0115	1413-2432	-0.720994	2433-2635	-0.22255		-1.0115	-0.720994	-0.22255
ENST00000586100.1	1-421	-0.431005	422-639	-0.685066	0-0	NA		-0.431005	-0.685066	NA
ENST00000612007.1	1-199	-0.650913	200-451	-0.293706	0-0	NA		-0.650913	-0.293706	NA
ENST00000536440.2	0-0	NA	1-338	-0.607721	339-959	-0.48111		NA	-0.607721	-0.48111
ENST00000507683.1	0-0	NA	1-833	-0.888718	0-0	NA		NA	-0.888718	NA
ENST00000374752.6	1-40	0.0209458	41-907	-0.623961	908-1797	-1.17993		0.0209458	-0.623961	-1.17993
ENST00000508971.1	0-0	NA	1-1155	-0.650161	1156-1872	-0.882593		NA	-0.650161	-0.882593
ENST00000528016.1	0-0	NA	1-204	-1.39156	205-546	-0.223499		NA	-1.39156	-0.223499
ENST00000358776.7	1-24	-0.731335	25-1323	-0.829629	1324-5848	-0.836477		-0.731335	-0.829629	-0.836477
ENST00000583848.5	0-0	NA	1-138	-1.16274	139-503	-1.22139		NA	-1.16274	-1.22139
ENST00000447662.1	1-58	0.03482	59-208	-0.382086	209-700	-0.751471		0.03482	-0.382086	-0.751471
ENST00000354980.7	1-6	-0.0954745	7-165	-0.70493	166-582	-1.33488		-0.0954745	-0.70493	-1.33488
ENST00000528370.1	0-0	NA	1-409	-1.06388	410-508	-0.0406261		NA	-1.06388	-0.0406261
ENST00000366812.6	1-66	0.0937754	67-1653	-0.716582	1654-3584	-0.868645		0.0937754	-0.716582	-0.868645
ENST00000589798.5	1-37	-1.08508	38-154	-1.08078	155-494	-0.947943		-1.08508	-1.08078	-0.947943
ENST00000412279.1	1-122	-0.33647	123-876	-1.28911	0-0	NA		-0.33647	-1.28911	NA
ENST00000367595.4	1-311	-0.976027	312-1160	-1.10905	1161-1293	-1.23158		-0.976027	-1.10905	-1.23158
ENST00000533404.1	1-168	-0.921402	169-400	-0.970742	0-0	NA		-0.921402	-0.970742	NA
ENST00000602850.5	0-0	NA	1951-01-01	0.0896203	52-883	-0.6784		NA	0.0896203	-0.6784
ENST00000278544.9	1-27	0.48742	28-258	-0.422989	259-3500	-0.933499		0.48742	-0.422989	-0.933499
ENST00000555352.2	0-0	NA	1-249	-1.87522	250-579	-0.911834		NA	-1.87522	-0.911834
ENST00000368121.6	1-129	-0.27961	130-1146	-1.36583	1147-1196	0.00707702		-0.27961	-1.36583	0.00707702
ENST00000272928.4	1-126	1.52283	127-1215	-0.967893	1216-2015	-1.57161		1.52283	-0.967893	-1.57161
ENST00000592970.1	1-212	-0.335921	213-540	-1.04411	0-0	NA		-0.335921	-1.04411	NA
ENST00000309951.8	1-115	-0.582399	116-2785	-0.759956	2786-7443	-1.03077		-0.582399	-0.759956	-1.03077
ENST00000396512.3	1-17	-0.880827	18-2435	-1.01268	2436-2811	-0.803804		-0.880827	-1.01268	-0.803804
ENST00000557556.1	1-28	-0.47587	29-1216	-0.825326	1217-1271	-1.50775		-0.47587	-0.825326	-1.50775
ENST00000371316.3	1-82	-0.0512595	83-1906	-0.889424	1907-6369	-1.30299		-0.0512595	-0.889424	-1.30299
ENST00000230048.5	1-187	-0.837775	188-610	-1.05368	611-4041	-1.11807		-0.837775	-1.05368	-1.11807
ENST00000613168.1	1-16	0.246248	17-1408	-0.695897	1409-1553	-0.839024		0.246248	-0.695897	-0.839024
ENST00000473466.2	1-29	-0.617269	30-868	-1.18029	0-0	NA		-0.617269	-1.18029	NA
ENST00000426915.1	0-0	NA	1-279	-0.17364	280-814	-1.35015		NA	-0.17364	-1.35015
ENST00000492081.1	1-188	-0.505879	189-599	-1.02784	600-683	-0.638058		-0.505879	-1.02784	-0.638058
ENST00000576743.1	0-0	NA	1-326	-1.36141	327-637	-1.16911		NA	-1.36141	-1.16911
ENST00000514423.1	1-252	-0.395235	253-584	-0.726195	0-0	NA		-0.395235	-0.726195	NA
ENST00000453390.5	0-0	NA	1-213	-0.569582	214-577	-0.166813		NA	-0.569582	-0.166813
ENST00000672787.1	1-16	-0.557331	17-505	-0.474678	506-826	-0.949002		-0.557331	-0.474678	-0.949002
ENST00000592659.1	1-786	-1.33289	787-803	-3.04943	0-0	NA		-1.33289	-3.04943	NA
ENST00000493129.2	1-114	-0.601307	115-543	-1.25094	0-0	NA		-0.601307	-1.25094	NA
ENST00000510262.1	0-0	NA	1-314	-1.39117	315-407	-0.348143		NA	-1.39117	-0.348143
ENST00000535176.1	0-0	NA	1-320	-0.877871	321-421	-0.739778		NA	-0.877871	-0.739778
ENST00000505492.1	0-0	NA	1-280	-0.135789	0-0	NA		NA	-0.135789	NA
ENST00000407441.4	0-0	NA	1955-01-01	-1.03231	56-538	-0.809163		NA	-1.03231	-0.809163
ENST00000469857.1	1-344	-0.819514	345-506	-1.01191	0-0	NA		-0.819514	-1.01191	NA
ENST00000354273.4	1-279	-0.417589	280-2331	-0.773722	2332-3353	-1.09269		-0.417589	-0.773722	-1.09269
ENST00000376726.3	1-878	-0.86701	879-1340	-1.03435	1341-2244	-1.27165		-0.86701	-1.03435	-1.27165
ENST00000253382.5	1-32	-0.35367	33-2177	-0.886818	2178-2925	-1.33666		-0.35367	-0.886818	-1.33666
ENST00000415557.1	1-424	-0.511816	425-878	-1.03333	0-0	NA		-0.511816	-1.03333	NA
ENST00000414620.1	1-319	-1.35448	320-561	-0.579166	0-0	NA		-1.35448	-0.579166	NA
ENST00000570382.1	1-72	-0.130323	73-471	0.150963	0-0	NA		-0.130323	0.150963	NA
ENST00000487978.5	0-0	NA	1-485	-0.749457	486-916	-1.44265		NA	-0.749457	-1.44265
ENST00000553659.1	1-218	-0.349259	219-434	-0.840115	0-0	NA		-0.349259	-0.840115	NA
ENST00000440400.1	0-0	NA	1-1029	-0.871085	1030-3180	-1.06405		NA	-0.871085	-1.06405
ENST00000554642.1	0-0	NA	1-448	-1.16434	449-687	-0.329289		NA	-1.16434	-0.329289
ENST00000487599.1	1-31	-2.58031	32-1030	-0.670655	1031-2726	-0.776782		-2.58031	-0.670655	-0.776782
ENST00000289228.7	1-154	-0.367063	155-1285	-0.74706	1286-2204	-1.429		-0.367063	-0.74706	-1.429
ENST00000542850.2	1-388	-0.816455	389-1408	-0.819247	1409-1429	0.236147		-0.816455	-0.819247	0.236147
ENST00000535589.3	1-290	-0.704847	291-1394	-0.668328	1395-1530	-1.92504		-0.704847	-0.668328	-1.92504
ENST00000397282.2	1-303	-0.393194	304-1296	-0.519928	1297-1692	0.302341		-0.393194	-0.519928	0.302341
ENST00000477367.1	1-349	-0.0283686	350-502	0.176191	0-0	NA		-0.0283686	0.176191	NA
ENST00000243903.6	1-19	-0.0820403	20-1843	-0.862869	1844-2547	-0.951549		-0.0820403	-0.862869	-0.951549
ENST00000551617.1	1-388	-0.336867	389-1273	-0.477861	1274-1715	-0.514867		-0.336867	-0.477861	-0.514867
ENST00000498740.1	1-402	-0.872237	403-708	-1.00785	0-0	NA		-0.872237	-1.00785	NA
ENST00000413751.1	1-471	-0.568933	472-536	0.034131	0-0	NA		-0.568933	0.034131	NA
ENST00000542485.1	1-185	-1.09749	186-1547	-0.752684	1548-2362	-0.947348		-1.09749	-0.752684	-0.947348
ENST00000241416.12	1-124	-0.449061	125-1666	-1.14223	1667-5214	-0.649284		-0.449061	-1.14223	-0.649284
ENST00000553302.1	1-75	-0.296961	76-189	-0.76796	190-606	-0.618393		-0.296961	-0.76796	-0.618393
ENST00000606865.1	1-205	-0.767068	206-457	-1.04904	458-674	-0.937603		-0.767068	-1.04904	-0.937603
ENST00000649746.1	1-1104	-1.5424	1105-1176	-1.59945	0-0	NA		-1.5424	-1.59945	NA
ENST00000566154.1	0-0	NA	1-332	-1.19324	333-2582	-1.25328		NA	-1.19324	-1.25328
ENST00000461408.2	1-185	-0.518302	186-365	-0.670333	366-1932	-0.528388		-0.518302	-0.670333	-0.528388
ENST00000447332.3	1-35	-2.6267	36-1937	-1.21369	1938-2146	-1.46896		-2.6267	-1.21369	-1.46896
ENST00000648002.1	0-0	NA	1-546	-0.803671	547-656	-0.158729		NA	-0.803671	-0.158729
ENST00000379917.7	1-38	-0.391308	39-2006	-0.771738	2007-3836	-0.692957		-0.391308	-0.771738	-0.692957
ENST00000517452.1	1-20	-0.933362	21-405	-0.481202	0-0	NA		-0.933362	-0.481202	NA
ENST00000584989.1	0-0	NA	1-296	-0.701901	0-0	NA		NA	-0.701901	NA
ENST00000648871.1	1-567	-0.870072	568-1619	-0.528794	0-0	NA		-0.870072	-0.528794	NA
ENST00000360697.4	1-15	-0.0878607	16-2241	-0.910977	2242-6604	-0.792732		-0.0878607	-0.910977	-0.792732
ENST00000562374.1	1-551	-1.32297	552-582	-1.72131	0-0	NA		-1.32297	-1.72131	NA
ENST00000341211.5	1-43	-0.905511	44-1411	-0.790599	1412-1972	-1.7199		-0.905511	-0.790599	-1.7199
ENST00000473512.1	0-0	NA	1-672	-0.555238	673-950	-1.85218		NA	-0.555238	-1.85218
ENST00000438445.1	1-236	-0.922714	237-572	-1.39922	0-0	NA		-0.922714	-1.39922	NA
ENST00000548820.1	1-134	-1.17723	135-382	-1.45257	0-0	NA		-1.17723	-1.45257	NA
ENST00000572288.1	0-0	NA	1-772	-1.53571	0-0	NA		NA	-1.53571	NA
ENST00000541843.2	0-0	NA	1-344	-0.320725	345-406	1.27704		NA	-0.320725	1.27704
ENST00000356080.9	1-345	-0.741046	346-2466	-0.515267	2467-4413	-0.662104		-0.741046	-0.515267	-0.662104
ENST00000315215.11	1-363	-0.633405	364-3729	-0.976751	3730-6270	-1.23399		-0.633405	-0.976751	-1.23399
ENST00000514129.5	1-442	-1.11329	443-733	0.0605421	0-0	NA		-1.11329	0.0605421	NA
ENST00000505652.1	1-36	-1.18567	37-384	-1.32723	385-623	0.0250387		-1.18567	-1.32723	0.0250387
ENST00000415131.1	0-0	NA	1-352	-1.03076	353-654	-0.600673		NA	-1.03076	-0.600673
ENST00000426229.1	1-262	-0.750479	263-879	-0.485222	0-0	NA		-0.750479	-0.485222	NA
ENST00000357103.5	1-208	-0.239771	209-1369	-1.11139	1370-3971	-0.915575		-0.239771	-1.11139	-0.915575
ENST00000561504.1	1-55	-0.229554	56-286	-0.446738	287-700	-0.831656		-0.229554	-0.446738	-0.831656
ENST00000672604.1	0-0	NA	1-538	-0.926817	539-731	-0.767048		NA	-0.926817	-0.767048
ENST00000528544.1	1-324	-0.975277	325-576	0.0509373	577-586	1.39773		-0.975277	0.0509373	1.39773
ENST00000645081.1	1-1115	-0.144909	1116-3740	-0.654316	3741-4773	-0.946391		-0.144909	-0.654316	-0.946391
ENST00000561195.1	0-0	NA	1980-01-01	-0.681638	81-124	-0.679568		NA	-0.681638	-0.679568
ENST00000373783.3	1-340	-0.600129	341-1153	-0.910807	1154-3760	-0.983576		-0.600129	-0.910807	-0.983576
ENST00000562823.1	1-39	-1.6157	40-276	-1.08263	277-514	-0.775154		-1.6157	-1.08263	-0.775154
ENST00000465513.1	1-105	-0.20051	106-1179	-1.04097	1180-1365	-0.994551		-0.20051	-1.04097	-0.994551
ENST00000609540.1	1-27	-0.211916	28-912	-0.673282	913-1138	-0.0389953		-0.211916	-0.673282	-0.0389953
ENST00000462554.2	1-311	-0.707654	312-735	-0.836219	0-0	NA		-0.707654	-0.836219	NA
ENST00000366535.4	1-92	-0.380772	93-1463	-0.464623	1464-2555	-0.951073		-0.380772	-0.464623	-0.951073
ENST00000431035.1	0-0	NA	1-165	-0.623417	166-783	-0.781601		NA	-0.623417	-0.781601
ENST00000398731.3	0-0	NA	1-423	-0.629621	424-722	-0.273293		NA	-0.629621	-0.273293
ENST00000559528.1	1-358	-0.894854	359-895	-0.952478	0-0	NA		-0.894854	-0.952478	NA
ENST00000515794.1	0-0	NA	1-373	-0.654872	374-746	-0.874492		NA	-0.654872	-0.874492
ENST00000514970.2	0-0	NA	1-582	-0.525539	0-0	NA		NA	-0.525539	NA
ENST00000421773.1	1-96	-0.451072	97-541	-0.636652	0-0	NA		-0.451072	-0.636652	NA
ENST00000431865.1	0-0	NA	1-242	-0.393762	243-779	-0.349133		NA	-0.393762	-0.349133
ENST00000590811.1	0-0	NA	1-627	-0.681724	0-0	NA		NA	-0.681724	NA
ENST00000586731.1	1-21	-0.779631	22-135	-0.729766	136-550	-0.896273		-0.779631	-0.729766	-0.896273
ENST00000422803.2	1-85	-0.875456	86-502	-0.514467	503-1525	-0.825572		-0.875456	-0.514467	-0.825572
ENST00000510635.1	0-0	NA	1-414	-0.476586	0-0	NA		NA	-0.476586	NA
ENST00000461065.1	0-0	NA	1-1214	-0.876126	1215-1707	-1.71346		NA	-0.876126	-1.71346
ENST00000492347.1	0-0	NA	1-413	-0.365052	0-0	NA		NA	-0.365052	NA
ENST00000607663.1	0-0	NA	1983-01-01	-0.0610835	84-497	-0.599157		NA	-0.0610835	-0.599157
ENST00000452145.6	1-112	-0.443649	113-2089	-0.895099	2090-2387	0.155575		-0.443649	-0.895099	0.155575
ENST00000458212.1	0-0	NA	1-398	-0.785816	399-815	-0.45414		NA	-0.785816	-0.45414
ENST00000506806.1	1-311	-0.785606	312-842	-0.955437	843-1142	-1.93667		-0.785606	-0.955437	-1.93667
ENST00000494688.1	1-14	-0.413175	15-749	-0.770099	750-951	-0.3827		-0.413175	-0.770099	-0.3827
ENST00000635259.1	0-0	NA	1-401	-0.925568	402-2836	-0.716285		NA	-0.925568	-0.716285
ENST00000524328.1	1-208	-0.818419	209-316	0.0265926	0-0	NA		-0.818419	0.0265926	NA
ENST00000246314.10	1-613	-1.46131	614-2494	-0.824131	2495-3211	-1.858		-1.46131	-0.824131	-1.858
ENST00000373210.4	1-401	-1.30948	402-2987	-0.835491	2988-7272	-0.804931		-1.30948	-0.835491	-0.804931
ENST00000546158.1	1-743	-1.27955	744-1874	-0.489916	1875-2199	-0.561474		-1.27955	-0.489916	-0.561474
ENST00000523586.1	0-0	NA	1-214	-1.22487	215-468	-0.708655		NA	-1.22487	-0.708655
ENST00000642466.1	0-0	NA	1-1681	-0.749477	1682-2273	-1.14623		NA	-0.749477	-1.14623
ENST00000510878.1	1-34	-0.570191	35-502	-0.579436	503-849	-2.36776		-0.570191	-0.579436	-2.36776
ENST00000498601.1	0-0	NA	1-243	-0.906596	244-355	-0.305721		NA	-0.906596	-0.305721
ENST00000538132.1	1-387	-0.93746	388-1602	-1.07847	1603-2366	-1.62555		-0.93746	-1.07847	-1.62555
ENST00000359172.3	1-342	-1.29678	343-1794	-1.25336	1795-2503	-1.10666		-1.29678	-1.25336	-1.10666
ENST00000534469.1	1-382	-1.56401	383-529	-1.48904	530-680	-3.65151		-1.56401	-1.48904	-3.65151
ENST00000531324.1	1-322	0.029461	323-579	-1.01918	0-0	NA		0.029461	-1.01918	NA
ENST00000463496.1	1-582	-0.76665	583-3129	-1.20136	3130-4820	-0.708703		-0.76665	-1.20136	-0.708703
ENST00000556369.1	0-0	NA	1-271	-0.556657	272-849	-0.868966		NA	-0.556657	-0.868966
ENST00000355727.3	1-111	-1.52578	112-786	-0.831383	787-1072	-0.364807		-1.52578	-0.831383	-0.364807
ENST00000376049.4	1-121	-0.321098	122-403	-0.762904	404-524	-0.706842		-0.321098	-0.762904	-0.706842
ENST00000372301.2	1-270	-0.952493	271-555	-0.461449	556-671	-0.154563		-0.952493	-0.461449	-0.154563
ENST00000529877.1	1-103	0.809709	104-373	0.00384668	374-723	-0.481457		0.809709	0.00384668	-0.481457
ENST00000307864.3	1-105	0.447544	106-1227	-0.869595	1228-3134	-1.22294		0.447544	-0.869595	-1.22294
ENST00000458219.1	1-178	-1.35027	179-593	-0.97713	0-0	NA		-1.35027	-0.97713	NA
ENST00000673018.1	1-438	-0.548713	439-1377	-1.21087	1378-1396	-3.9874		-0.548713	-1.21087	-3.9874
ENST00000395236.2	1-48	-1.44525	49-804	-0.555645	805-860	0.611109		-1.44525	-0.555645	0.611109
ENST00000525341.1	0-0	NA	1-567	-0.747883	568-635	-0.600673		NA	-0.747883	-0.600673
ENST00000550992.1	1-81	-0.506272	82-180	-0.595808	181-574	-0.437111		-0.506272	-0.595808	-0.437111
ENST00000626911.1	1-31	-0.888455	32-160	-1.00917	0-0	NA		-0.888455	-1.00917	NA
ENST00000447596.4	1-140	-0.554786	141-704	-0.536055	705-705	-0.89		-0.554786	-0.536055	-0.89
ENST00000327299.8	1-205	-0.124374	206-877	-0.406076	878-6845	-0.93364		-0.124374	-0.406076	-0.93364
ENST00000618980.1	0-0	NA	1-330	-0.293102	331-483	-0.143178		NA	-0.293102	-0.143178
ENST00000532976.1	1-210	-0.459075	211-988	-0.754283	0-0	NA		-0.459075	-0.754283	NA
ENST00000572560.1	0-0	NA	1-418	-0.492166	419-442	-0.705954		NA	-0.492166	-0.705954
ENST00000571858.1	1-149	-0.459992	150-341	-0.139106	342-564	-0.398938		-0.459992	-0.139106	-0.398938
ENST00000359755.5	1-97	0.0443348	98-5131	-0.936054	5132-6190	-1.29106		0.0443348	-0.936054	-1.29106
ENST00000557852.2	1-161	-1.60054	162-660	-0.270797	0-0	NA		-1.60054	-0.270797	NA
ENST00000474850.2	1-138	-0.577207	139-453	-0.979357	454-670	-0.546707		-0.577207	-0.979357	-0.546707
ENST00000595067.1	1-65	0.891024	66-548	-0.51227	0-0	NA		0.891024	-0.51227	NA
ENST00000435423.1	0-0	NA	1-956	-1.1043	957-1904	-0.592552		NA	-1.1043	-0.592552
ENST00000529942.1	0-0	NA	1-456	-0.386555	457-513	-0.920194		NA	-0.386555	-0.920194
ENST00000531822.1	0-0	NA	1-392	-0.285535	393-718	-0.733232		NA	-0.285535	-0.733232
ENST00000257787.6	1-549	-0.450581	550-1161	-0.832196	1162-1898	-0.597461		-0.450581	-0.832196	-0.597461
ENST00000312033.3	1-335	-1.02294	336-2831	-1.18134	2832-3334	-0.97191		-1.02294	-1.18134	-0.97191
ENST00000471651.1	1-94	-0.721816	95-454	-0.764375	455-1018	-2.10221		-0.721816	-0.764375	-2.10221
ENST00000380554.5	1-31	-0.815935	32-1003	-1.19727	1004-1186	-0.916619		-0.815935	-1.19727	-0.916619
ENST00000481966.1	0-0	NA	1-168	-0.537143	169-488	-0.904495		NA	-0.537143	-0.904495
ENST00000555926.1	1-278	-2.3588	279-553	-1.0264	0-0	NA		-2.3588	-1.0264	NA
ENST00000599525.1	1-338	-0.688487	339-438	-0.588694	0-0	NA		-0.688487	-0.588694	NA
ENST00000427375.1	1-353	-0.97762	354-554	-0.52233	0-0	NA		-0.97762	-0.52233	NA
ENST00000564497.1	1-499	0.121474	500-541	0.150897	0-0	NA		0.121474	0.150897	NA
ENST00000618693.4	1-26	0.849603	27-695	-0.7492	0-0	NA		0.849603	-0.7492	NA
ENST00000555074.1	0-0	NA	1-580	-1.24124	581-835	-0.749346		NA	-1.24124	-0.749346
ENST00000673217.1	1-132	1.5621	133-312	0.253641	313-4498	-0.644449		1.5621	0.253641	-0.644449
ENST00000544078.2	1-72	1.02255	73-336	-0.447522	337-338	-2.4775		1.02255	-0.447522	-2.4775
ENST00000662216.1	1-468	-0.696591	469-888	-0.512103	889-1361	-0.660076		-0.696591	-0.512103	-0.660076
ENST00000445750.1	1-661	-1.14821	662-703	-1.63956	0-0	NA		-1.14821	-1.63956	NA
ENST00000459884.1	0-0	NA	1-350	-0.432919	0-0	NA		NA	-0.432919	NA
ENST00000371221.3	1-138	-0.107596	139-2520	-0.678792	2521-3337	-1.04777		-0.107596	-0.678792	-1.04777
ENST00000635162.1	1-194	-0.522779	195-584	-1.65037	0-0	NA		-0.522779	-1.65037	NA
ENST00000549106.1	0-0	NA	1-352	-0.0667696	353-580	-0.690599		NA	-0.0667696	-0.690599
ENST00000573565.1	0-0	NA	1-176	-0.454825	177-577	-0.358329		NA	-0.454825	-0.358329
ENST00000432718.1	1-201	-0.730581	202-844	-0.876671	0-0	NA		-0.730581	-0.876671	NA
ENST00000672557.1	0-0	NA	1-298	-0.424596	299-859	-0.858209		NA	-0.424596	-0.858209
ENST00000509270.2	1-27	-0.154989	28-608	-0.798284	0-0	NA		-0.154989	-0.798284	NA
ENST00000354775.4	1-305	-0.294254	306-1862	-0.777089	1863-2696	-0.860927		-0.294254	-0.777089	-0.860927
ENST00000544428.1	1-181	-0.832833	182-1243	-0.872068	1244-1419	-1.66337		-0.832833	-0.872068	-1.66337
ENST00000548240.1	1-55	-0.980268	56-289	-0.544134	290-1565	-0.944776		-0.980268	-0.544134	-0.944776
ENST00000650049.1	0-0	NA	1978-01-01	0.021796	79-764	-0.265528		NA	0.021796	-0.265528
ENST00000492791.1	0-0	NA	1-590	-0.761438	591-753	-0.542402		NA	-0.761438	-0.542402
ENST00000623310.1	0-0	NA	1-233	-0.571449	234-440	-0.649627		NA	-0.571449	-0.649627
ENST00000319033.7	1-93	-0.145286	94-1065	-0.865808	1066-1627	-0.490229		-0.145286	-0.865808	-0.490229
ENST00000423996.5	1-9	-2.56563	10-207	-1.40374	208-904	-1.32533		-2.56563	-1.40374	-1.32533
ENST00000443765.5	1-67	-0.441508	68-952	-1.13302	953-1119	-0.562406		-0.441508	-1.13302	-0.562406
ENST00000525761.2	1-178	-1.16962	179-468	-0.22866	0-0	NA		-1.16962	-0.22866	NA
ENST00000612489.1	1-99	-0.73187	100-504	-1.32752	505-804	-0.724025		-0.73187	-1.32752	-0.724025
ENST00000555100.1	0-0	NA	1-339	-0.630276	340-649	-0.77213		NA	-0.630276	-0.77213
ENST00000536358.1	1-686	-0.299304	687-1049	-1.99559	0-0	NA		-0.299304	-1.99559	NA
ENST00000532129.1	0-0	NA	1-469	-0.552316	470-725	-1.89425		NA	-0.552316	-1.89425
ENST00000490528.1	1-27	0.18758	28-156	0.00823388	157-1405	-0.659188		0.18758	0.00823388	-0.659188
ENST00000399138.5	1-416	-0.786486	417-1601	-0.64936	1602-3159	-0.994491		-0.786486	-0.64936	-0.994491
ENST00000481257.5	0-0	NA	1-152	-1.16761	153-553	-0.942621		NA	-1.16761	-0.942621
ENST00000599849.1	1-15	-0.829281	16-498	-1.00784	499-556	-0.887706		-0.829281	-1.00784	-0.887706
ENST00000393100.3	1-140	-0.68193	141-575	-0.768742	576-999	-0.815229		-0.68193	-0.768742	-0.815229
ENST00000458497.6	1-382	-0.967967	383-4117	-1.10747	4118-4566	-0.492977		-0.967967	-1.10747	-0.492977
ENST00000374830.2	0-0	NA	1-650	-0.773331	651-733	-1.38444		NA	-0.773331	-1.38444
ENST00000410052.1	1-240	0.0030778	241-559	-0.881851	0-0	NA		0.0030778	-0.881851	NA
ENST00000505490.3	1-6	-1.21167	7-801	-0.519274	802-1097	-1.81173		-1.21167	-0.519274	-1.81173
ENST00000382068.3	1-9	-0.233421	10-855	-0.595609	856-862	0.704282		-0.233421	-0.595609	0.704282
ENST00000526606.1	1-450	-1.01373	451-522	-0.974533	0-0	NA		-1.01373	-0.974533	NA
ENST00000465404.2	0-0	NA	2022-01-18	0.83942	19-782	-0.565007		NA	0.83942	-0.565007
ENST00000563664.1	1-71	-0.583372	72-567	-0.582415	0-0	NA		-0.583372	-0.582415	NA
ENST00000429635.1	1-655	-0.841788	656-2224	-0.606131	2225-3058	-0.626746		-0.841788	-0.606131	-0.626746
ENST00000372057.1	1-637	-1.36942	638-1270	-0.567399	1271-3380	-0.89877		-1.36942	-0.567399	-0.89877
ENST00000393001.1	1-251	-0.792494	252-1184	-0.766475	1185-4641	-0.922457		-0.792494	-0.766475	-0.922457
ENST00000457428.6	1-276	-0.461557	277-571	-0.765892	0-0	NA		-0.461557	-0.765892	NA
ENST00000433060.3	1-156	-0.62745	157-3027	-0.805117	3028-8980	-1.07106		-0.62745	-0.805117	-1.07106
ENST00000476688.2	0-0	NA	1-695	-0.882468	696-1111	-1.98959		NA	-0.882468	-1.98959
ENST00000529744.1	0-0	NA	1-273	-1.58834	274-593	-0.560374		NA	-1.58834	-0.560374
ENST00000462048.2	1-348	-1.32913	349-546	-0.614093	0-0	NA		-1.32913	-0.614093	NA
ENST00000584350.1	0-0	NA	1972-01-01	-0.481877	73-845	-0.539075		NA	-0.481877	-0.539075
ENST00000628342.1	0-0	NA	1-450	-0.88809	0-0	NA		NA	-0.88809	NA
ENST00000502847.1	1-402	-0.27706	403-608	-1.09898	0-0	NA		-0.27706	-1.09898	NA
ENST00000585259.1	1-12	0.0116185	13-345	-0.828662	0-0	NA		0.0116185	-0.828662	NA
ENST00000511751.1	1-157	-0.871919	158-382	-0.619182	383-896	-1.09016		-0.871919	-0.619182	-1.09016
ENST00000539395.1	1-429	-0.983309	430-563	0.22487	0-0	NA		-0.983309	0.22487	NA
ENST00000299381.5	1-154	-0.843153	155-487	-1.51442	488-3231	-1.02006		-0.843153	-1.51442	-1.02006
ENST00000323927.3	1-28	-0.10259	29-2497	-0.749389	2498-2655	0.45371		-0.10259	-0.749389	0.45371
ENST00000505991.1	1-108	-0.962351	109-595	-0.645745	0-0	NA		-0.962351	-0.645745	NA
ENST00000536837.1	1-376	-0.929636	377-509	-0.965347	0-0	NA		-0.929636	-0.965347	NA
ENST00000552170.1	0-0	NA	1-163	-1.78558	164-579	-1.09634		NA	-1.78558	-1.09634
ENST00000557497.1	1-182	-1.25927	183-577	-0.89603	0-0	NA		-1.25927	-0.89603	NA
ENST00000535388.2	1-340	-0.491469	341-1468	-0.896074	1469-2517	-1.19609		-0.491469	-0.896074	-1.19609
ENST00000574736.1	1-390	-0.824725	391-570	-0.805393	0-0	NA		-0.824725	-0.805393	NA
ENST00000505140.1	1-279	0.711311	280-660	-0.837694	661-1866	-1.27687		0.711311	-0.837694	-1.27687
ENST00000437495.1	0-0	NA	1911-01-01	-0.896515	1912-2243	-1.44684		NA	-0.896515	-1.44684
ENST00000535036.5	0-0	NA	1-357	0.0677734	358-741	-0.785746		NA	0.0677734	-0.785746
ENST00000411765.1	1-429	-0.817131	430-652	-0.906419	0-0	NA		-0.817131	-0.906419	NA
ENST00000627859.1	0-0	NA	1-210	0.265362	0-0	NA		NA	0.265362	NA
ENST00000504641.1	1-369	-0.921261	370-902	-0.716772	0-0	NA		-0.921261	-0.716772	NA
ENST00000465753.1	1-103	-0.213882	104-589	-0.672601	590-997	-0.479604		-0.213882	-0.672601	-0.479604
ENST00000644045.1	1-219	-0.279104	220-486	-0.743939	487-758	-1.33229		-0.279104	-0.743939	-1.33229
ENST00000359158.7	0-0	NA	1-292	-0.583881	293-2250	-1.07231		NA	-0.583881	-1.07231
ENST00000551491.1	0-0	NA	1-252	-0.488093	253-561	-2.40688		NA	-0.488093	-2.40688
ENST00000262346.6	1-326	0.0788356	327-1847	-0.779887	1848-3327	-0.791143		0.0788356	-0.779887	-0.791143
ENST00000191063.8	1-552	-0.42475	553-1467	-0.865721	1468-1567	-1.17508		-0.42475	-0.865721	-1.17508
ENST00000639793.1	1-117	0.381163	118-3486	-0.82228	0-0	NA		0.381163	-0.82228	NA
ENST00000376087.4	1-166	-2.36388	167-5299	-0.863143	5300-6591	-1.34343		-2.36388	-0.863143	-1.34343
ENST00000590519.2	1-842	-0.193445	843-1067	0.938656	0-0	NA		-0.193445	0.938656	NA
ENST00000439830.5	1-66	-1.11526	67-111	-1.0428	112-592	-0.505506		-1.11526	-1.0428	-0.505506
ENST00000335174.6	1-83	-1.11279	84-560	-0.709866	561-784	-0.637268		-1.11279	-0.709866	-0.637268
ENST00000393537.5	1-29	0.131582	30-581	-0.841868	582-892	-0.897304		0.131582	-0.841868	-0.897304
ENST00000513072.1	1-482	-0.861503	483-848	-1.86541	0-0	NA		-0.861503	-1.86541	NA
ENST00000531815.1	0-0	NA	1-429	-0.944927	430-594	-0.413596		NA	-0.944927	-0.413596
ENST00000443014.1	1-97	-1.68258	98-326	-1.20185	0-0	NA		-1.68258	-1.20185	NA
ENST00000521345.1	1-345	-0.252452	346-592	-0.6981	0-0	NA		-0.252452	-0.6981	NA
ENST00000302755.4	1-94	-0.103631	95-814	-0.891121	815-1844	-0.871581		-0.103631	-0.891121	-0.871581
ENST00000515641.1	1-300	-0.738954	301-4053	-0.734558	4054-4212	-0.920941		-0.738954	-0.734558	-0.920941
ENST00000267116.8	1-115	-0.0316187	116-3346	-0.975069	3347-8681	-1.3061		-0.0316187	-0.975069	-1.3061
ENST00000434930.1	1-85	0.549407	86-735	-0.721902	0-0	NA		0.549407	-0.721902	NA
ENST00000521004.1	0-0	NA	1-393	-0.558371	394-514	-0.43087		NA	-0.558371	-0.43087
ENST00000557902.1	1-304	-0.543692	305-620	-0.607197	0-0	NA		-0.543692	-0.607197	NA
ENST00000650178.1	1-89	-0.62616	90-1454	-0.489618	0-0	NA		-0.62616	-0.489618	NA
ENST00000592190.1	1-75	-0.168405	76-566	-0.577567	0-0	NA		-0.168405	-0.577567	NA
ENST00000353234.5	1-64	-1.33274	65-2680	-0.906997	2681-7190	-1.13633		-1.33274	-0.906997	-1.13633
ENST00000436226.1	1-299	-0.374938	300-571	-0.632799	0-0	NA		-0.374938	-0.632799	NA
ENST00000436073.1	1-381	-0.95805	382-497	-2.03816	0-0	NA		-0.95805	-2.03816	NA
ENST00000441606.2	1-236	-1.41333	237-2915	-0.875366	2916-5955	-1.00059		-1.41333	-0.875366	-1.00059
ENST00000630631.1	1-159	0.161011	160-1905	-0.709685	0-0	NA		0.161011	-0.709685	NA
ENST00000560303.1	1-135	-0.347117	136-669	-0.268898	670-724	0.0715112		-0.347117	-0.268898	0.0715112
ENST00000339399.5	1-215	0.361885	216-971	-0.149952	972-1483	-0.436437		0.361885	-0.149952	-0.436437
ENST00000532744.2	1-278	-1.91112	279-621	-0.125306	0-0	NA		-1.91112	-0.125306	NA
ENST00000307333.7	1-3	-2.42	4-1473	-1.24437	0-0	NA		-2.42	-1.24437	NA
ENST00000376911.1	1-882	-1.58138	883-1923	-0.707577	1924-2209	-0.167876		-1.58138	-0.707577	-0.167876
ENST00000437799.1	1-160	-1.4947	161-610	-2.09021	0-0	NA		-1.4947	-2.09021	NA
ENST00000557986.5	1-719	-0.718908	720-733	-1.26671	0-0	NA		-0.718908	-1.26671	NA
ENST00000508214.1	1-164	-0.686924	165-567	-1.41171	0-0	NA		-0.686924	-1.41171	NA
ENST00000472124.1	0-0	NA	2022-01-23	-0.105833	24-376	-0.669749		NA	-0.105833	-0.669749
ENST00000513728.1	1-148	0.461362	149-256	0.367254	257-447	0.353261		0.461362	0.367254	0.353261
ENST00000523164.1	1-592	-1.03078	593-923	-0.719547	0-0	NA		-1.03078	-0.719547	NA
ENST00000394847.3	1-214	-0.654103	215-648	-2.07179	0-0	NA		-0.654103	-2.07179	NA
ENST00000588033.1	1-206	-0.744773	207-542	-0.638254	0-0	NA		-0.744773	-0.638254	NA
ENST00000478473.1	0-0	NA	1-541	-1.19385	542-895	-1.03277		NA	-1.19385	-1.03277
ENST00000528184.1	1-440	-0.768999	441-588	-1.73746	0-0	NA		-0.768999	-1.73746	NA
ENST00000543044.2	1-33	-0.919312	34-498	-0.844533	499-883	-1.29668		-0.919312	-0.844533	-1.29668
ENST00000543494.1	1-45	-0.844337	46-288	-0.794288	289-711	-1.20128		-0.844337	-0.794288	-1.20128
ENST00000512741.1	0-0	NA	1-230	0.0231888	231-333	-0.194079		NA	0.0231888	-0.194079
ENST00000415756.1	0-0	NA	1-519	-0.92514	0-0	NA		NA	-0.92514	NA
ENST00000570017.1	1-734	-0.81299	735-814	-0.968086	0-0	NA		-0.81299	-0.968086	NA
ENST00000556843.1	1-152	-1.4009	153-562	-1.16705	0-0	NA		-1.4009	-1.16705	NA
ENST00000586543.1	0-0	NA	1-530	-0.5301	531-642	-1.18341		NA	-0.5301	-1.18341
ENST00000646560.1	1-44	-1.98648	45-518	-0.943637	519-779	-1.32645		-1.98648	-0.943637	-1.32645
ENST00000597774.5	0-0	NA	1-172	0.0340195	173-2196	-0.671018		NA	0.0340195	-0.671018
ENST00000587805.1	0-0	NA	1-546	-0.422388	547-690	0.246661		NA	-0.422388	0.246661
ENST00000442686.1	0-0	NA	1-369	-1.48062	370-673	-0.974358		NA	-1.48062	-0.974358
ENST00000601649.1	0-0	NA	1-315	-0.741793	0-0	NA		NA	-0.741793	NA
ENST00000522901.1	0-0	NA	1-464	-0.712657	465-1170	-0.909268		NA	-0.712657	-0.909268
ENST00000591284.2	1-212	-0.845258	213-398	-1.08572	399-580	-1.82305		-0.845258	-1.08572	-1.82305
ENST00000372745.1	1-217	-0.568204	218-1474	-0.84478	1475-2320	-1.13225		-0.568204	-0.84478	-1.13225
ENST00000520689.1	0-0	NA	1-147	-0.333525	148-687	-1.04614		NA	-0.333525	-1.04614
ENST00000640413.1	0-0	NA	1-489	-0.414017	0-0	NA		NA	-0.414017	NA
ENST00000617003.1	1-689	-0.510392	690-881	-1.09346	882-1561	-1.16989		-0.510392	-1.09346	-1.16989
ENST00000369571.2	1-193	-1.03894	194-980	-0.708084	0-0	NA		-1.03894	-0.708084	NA
ENST00000560508.1	1-232	-0.931358	233-3421	-0.711793	3422-6653	-0.766786		-0.931358	-0.711793	-0.766786
ENST00000445295.1	0-0	NA	1-416	-1.12725	417-678	-1.1691		NA	-1.12725	-1.1691
ENST00000616371.4	1-746	-1.00176	747-1181	-1.21191	1182-4595	-1.24384		-1.00176	-1.21191	-1.24384
ENST00000556377.1	0-0	NA	1-180	-1.01157	181-466	-0.976068		NA	-1.01157	-0.976068
ENST00000615891.2	1-228	-0.695532	229-831	-0.687923	832-5372	-1.39431		-0.695532	-0.687923	-1.39431
ENST00000549007.1	0-0	NA	3492-01-01	-0.911655	0-0	NA		NA	-0.911655	NA
ENST00000532020.2	1-161	-0.594096	162-424	-1.70135	0-0	NA		-0.594096	-1.70135	NA
ENST00000503503.5	1-514	-1.03104	515-544	0.0748168	0-0	NA		-1.03104	0.0748168	NA
ENST00000504915.2	0-0	NA	1-817	-0.880182	0-0	NA		NA	-0.880182	NA
ENST00000469362.6	0-0	NA	1-144	-0.874406	145-830	-0.919811		NA	-0.874406	-0.919811
ENST00000438886.1	0-0	NA	1-451	-0.613318	0-0	NA		NA	-0.613318	NA
ENST00000374987.4	1-60	-2.24448	61-1617	-1.02863	1618-3239	-1.50578		-2.24448	-1.02863	-1.50578
ENST00000236017.5	1-213	-2.25675	214-663	-0.732133	0-0	NA		-2.25675	-0.732133	NA
ENST00000526394.1	0-0	NA	1-883	-0.60031	0-0	NA		NA	-0.60031	NA
ENST00000395787.4	1-95	-0.285004	96-824	-0.891721	825-1246	-0.204948		-0.285004	-0.891721	-0.204948
ENST00000278756.7	1-45	-0.330864	46-2331	-0.66347	2332-3687	-0.515513		-0.330864	-0.66347	-0.515513
ENST00000217456.3	1-63	-0.0638587	64-1314	-0.850471	1315-2202	-0.786654		-0.0638587	-0.850471	-0.786654
ENST00000428892.1	1-101	-0.933672	102-287	-1.78836	288-1056	-1.57429		-0.933672	-1.78836	-1.57429
ENST00000407997.4	1-87	-1.06849	88-1242	-1.11694	1243-1564	-1.37328		-1.06849	-1.11694	-1.37328
ENST00000431184.1	1-75	-1.22112	76-504	-1.66391	505-550	-2.25287		-1.22112	-1.66391	-2.25287
ENST00000454728.5	1-354	-1.1083	355-577	-0.805434	0-0	NA		-1.1083	-0.805434	NA
ENST00000409652.5	1-225	-0.627457	226-1257	-0.717668	1258-10065	-1.11554		-0.627457	-0.717668	-1.11554
ENST00000633372.1	1-916	-1.00162	917-1159	-0.583057	0-0	NA		-1.00162	-0.583057	NA
ENST00000613473.1	0-0	NA	1-807	-0.523395	808-6445	-1.36566		NA	-0.523395	-1.36566
ENST00000415997.1	0-0	NA	1-541	-0.859387	0-0	NA		NA	-0.859387	NA
ENST00000585368.1	1-76	-1.01118	77-447	-0.968021	0-0	NA		-1.01118	-0.968021	NA
ENST00000444459.1	1-115	-0.186083	116-516	-0.622352	0-0	NA		-0.186083	-0.622352	NA
ENST00000549056.1	1-308	-0.625492	309-493	-1.61544	0-0	NA		-0.625492	-1.61544	NA
ENST00000569616.1	0-0	NA	1-487	-0.401128	488-788	-1.74031		NA	-0.401128	-1.74031
ENST00000480031.6	1-33	-1.23276	34-192	-0.957123	193-672	-0.790732		-1.23276	-0.957123	-0.790732
ENST00000643650.1	1-66	0.0582617	67-375	-1.28529	376-567	-0.308922		0.0582617	-1.28529	-0.308922
ENST00000560117.1	1-1	0.53	2-543	-0.64747	0-0	NA		0.53	-0.64747	NA
ENST00000377039.2	1-89	-1.94803	90-650	-1.11238	651-1271	-0.877473		-1.94803	-1.11238	-0.877473
ENST00000452383.2	1-230	-1.17153	231-994	-0.642426	0-0	NA		-1.17153	-0.642426	NA
ENST00000504448.1	1-345	-1.47897	346-1765	-0.929011	0-0	NA		-1.47897	-0.929011	NA
ENST00000534182.2	1-112	-0.326974	113-364	-0.56423	365-1669	-0.946659		-0.326974	-0.56423	-0.946659
ENST00000555249.1	1-193	-0.444556	194-581	-0.418577	0-0	NA		-0.444556	-0.418577	NA
ENST00000541182.1	1-262	-0.648411	263-808	-0.565566	809-2006	-0.439334		-0.648411	-0.565566	-0.439334
ENST00000545855.1	1-436	-1.32794	437-557	-0.871467	0-0	NA		-1.32794	-0.871467	NA
ENST00000488156.1	1-665	-1.4201	666-732	-1.98629	0-0	NA		-1.4201	-1.98629	NA
ENST00000000233.10	1-88	-0.259733	89-631	-1.42054	632-1032	-1.50754		-0.259733	-1.42054	-1.50754
ENST00000298316.7	1-557	-0.162288	558-1085	-0.963142	1086-3875	-0.813031		-0.162288	-0.963142	-0.813031
ENST00000549076.1	0-0	NA	1-314	-0.614015	315-913	-1.25759		NA	-0.614015	-1.25759
ENST00000524586.1	1-14	0.385774	15-299	-0.990775	300-548	-1.70829		0.385774	-0.990775	-1.70829
ENST00000435208.1	1-225	-1.8978	226-501	-0.754444	0-0	NA		-1.8978	-0.754444	NA
ENST00000519436.1	1-217	-0.0440671	218-571	-0.728747	0-0	NA		-0.0440671	-0.728747	NA
ENST00000371917.5	1-179	-0.0784373	180-5537	-0.837407	5538-9031	-0.929812		-0.0784373	-0.837407	-0.929812
ENST00000356064.3	1-251	-0.53068	252-1277	-0.27424	1278-1302	0.868743		-0.53068	-0.27424	0.868743
ENST00000525235.1	1-126	-0.837783	127-735	-1.28244	736-852	-0.717569		-0.837783	-1.28244	-0.717569
ENST00000607873.1	1-207	0.0329047	208-672	-0.361647	673-1061	-0.923069		0.0329047	-0.361647	-0.923069
ENST00000400198.8	1-218	-0.424793	219-1040	-1.57014	1041-3363	-1.09282		-0.424793	-1.57014	-1.09282
ENST00000525488.1	1-313	-1.0775	314-890	-0.709006	0-0	NA		-1.0775	-0.709006	NA
ENST00000507661.1	0-0	NA	1-1240	-1.24846	1241-1934	-0.903703		NA	-1.24846	-0.903703
ENST00000454919.1	0-0	NA	1-586	0.111038	0-0	NA		NA	0.111038	NA
ENST00000573449.5	1-344	-1.9462	345-574	-1.04299	0-0	NA		-1.9462	-1.04299	NA
ENST00000368149.3	1-41	-1.25	42-2033	-0.952279	2034-4414	-0.939094		-1.25	-0.952279	-0.939094
ENST00000636842.1	1-35	-1.33386	36-551	-0.838027	0-0	NA		-1.33386	-0.838027	NA
ENST00000614693.1	0-0	NA	1-193	-0.889688	194-659	-1.43917		NA	-0.889688	-1.43917
ENST00000264343.4	1-658	-1.77027	659-2626	-0.517167	2627-4572	-1.06449		-1.77027	-0.517167	-1.06449
ENST00000425417.2	0-0	NA	1-293	-0.46309	294-782	-0.839011		NA	-0.46309	-0.839011
ENST00000587447.3	0-0	NA	2590-01-01	-1.36177	2591-2983	-1.88851		NA	-1.36177	-1.88851
ENST00000404338.8	0-0	NA	4500-01-01	-0.823804	4501-8878	-1.09797		NA	-0.823804	-1.09797
ENST00000422091.1	1-47	-2.90335	48-570	-1.59506	0-0	NA		-2.90335	-1.59506	NA
ENST00000303130.4	1-229	-0.540182	230-619	-0.889236	620-1855	-1.4401		-0.540182	-0.889236	-1.4401
ENST00000557643.1	0-0	NA	1-445	-0.43032	446-872	-0.538121		NA	-0.43032	-0.538121
ENST00000578351.1	1-56	0.573881	57-335	0.0358049	336-421	0.347666		0.573881	0.0358049	0.347666
ENST00000594417.1	0-0	NA	1-385	-0.841655	386-769	-1.48965		NA	-0.841655	-1.48965
ENST00000167825.5	0-0	NA	1-1836	-0.847172	1837-3018	-0.854407		NA	-0.847172	-0.854407
ENST00000532993.5	1-470	-0.612056	471-4796	-0.781124	4797-8753	-0.972222		-0.612056	-0.781124	-0.972222
ENST00000643371.1	1-219	0.00942579	220-3354	-0.773886	3355-4962	-1.41688		0.00942579	-0.773886	-1.41688
ENST00000594665.1	0-0	NA	2437-01-01	-0.849091	2438-4616	-1.24583		NA	-0.849091	-1.24583
ENST00000423422.6	1-31	-1.33744	32-420	-1.46053	0-0	NA		-1.33744	-1.46053	NA
ENST00000486829.1	1-80	-0.347071	81-293	-1.35153	294-428	-1.22414		-0.347071	-1.35153	-1.22414
ENST00000333677.7	1-138	-0.370276	139-2166	-1.02497	2167-4943	-1.19566		-0.370276	-1.02497	-1.19566
ENST00000553709.5	1-80	0.463341	81-1943	-1.54946	1944-5204	-1.09535		0.463341	-1.54946	-1.09535
ENST00000250617.7	1-50	0.755004	51-2381	-0.550005	2382-4860	-0.887124		0.755004	-0.550005	-0.887124
ENST00000544132.2	0-0	NA	1-391	-0.570264	392-766	-0.748781		NA	-0.570264	-0.748781
ENST00000624355.1	1-231	-0.103321	232-578	-0.869485	0-0	NA		-0.103321	-0.869485	NA
ENST00000635928.1	0-0	NA	1-939	-0.655639	940-1551	-0.597198		NA	-0.655639	-0.597198
ENST00000477947.1	0-0	NA	1-193	-1.82955	194-523	-0.888885		NA	-1.82955	-0.888885
ENST00000566147.1	1-165	-0.704581	166-581	-1.90455	0-0	NA		-0.704581	-1.90455	NA
ENST00000417477.2	1-292	-1.31658	293-2537	-0.818638	0-0	NA		-1.31658	-0.818638	NA
ENST00000418304.1	1-310	-0.523438	311-1759	-0.911984	0-0	NA		-0.523438	-0.911984	NA
ENST00000454558.2	1-1177	-1.18361	1178-2758	-1.22738	2759-3079	-1.65466		-1.18361	-1.22738	-1.65466
ENST00000309334.5	1-269	-1.25691	270-3107	-0.943447	3108-3141	-1.33579		-1.25691	-0.943447	-1.33579
ENST00000562891.2	0-0	NA	1-345	-0.603622	346-604	-1.10919		NA	-0.603622	-1.10919
ENST00000452385.5	1-841	-0.721651	842-1162	-0.82436	1163-2778	-0.874193		-0.721651	-0.82436	-0.874193
ENST00000548070.1	1-539	-0.7804	540-590	-0.193717	0-0	NA		-0.7804	-0.193717	NA
ENST00000503175.1	0-0	NA	1-240	-0.308182	241-380	-1.23854		NA	-0.308182	-1.23854
ENST00000530909.1	1-2913	-0.984428	2914-3417	-0.283245	0-0	NA		-0.984428	-0.283245	NA
ENST00000507646.2	1-97	-1.55217	98-574	-1.07857	575-578	-1.96188		-1.55217	-1.07857	-1.96188
ENST00000576914.1	0-0	NA	1-147	-0.566327	148-548	-1.41687		NA	-0.566327	-1.41687
ENST00000336125.5	1-99	-0.432417	100-633	-1.03065	634-3945	-1.07058		-0.432417	-1.03065	-1.07058
ENST00000301886.3	1-26	-0.849913	27-368	-0.557147	369-2392	-0.981847		-0.849913	-0.557147	-0.981847
ENST00000563234.1	0-0	NA	1-514	-0.354755	515-1416	-1.1446		NA	-0.354755	-1.1446
ENST00000260746.6	1-122	-0.774457	123-671	-0.914772	672-3834	-1.29221		-0.774457	-0.914772	-1.29221
ENST00000404894.1	1-180	-1.50761	181-783	-0.580952	784-840	-0.874636		-1.50761	-0.580952	-0.874636
ENST00000339728.6	1-495	-0.657062	496-1101	-0.803667	1102-3866	-0.996521		-0.657062	-0.803667	-0.996521
ENST00000428992.2	1-145	-0.597074	146-574	-1.28036	575-747	-0.231186		-0.597074	-1.28036	-0.231186
ENST00000377275.4	1-207	-0.724837	208-747	-0.535387	748-7170	-0.817085		-0.724837	-0.535387	-0.817085
ENST00000562234.2	1-87	-0.55326	88-391	-0.727117	0-0	NA		-0.55326	-0.727117	NA
ENST00000357866.4	0-0	NA	1-546	-1.74099	0-0	NA		NA	-1.74099	NA
ENST00000485444.1	1-6	0.294528	7-186	-0.638829	187-387	-0.895262		0.294528	-0.638829	-0.895262
ENST00000425034.5	0-0	NA	1-116	-1.49514	117-465	-0.747188		NA	-1.49514	-0.747188
ENST00000614750.1	1-171	0.891921	172-615	-0.120918	616-1727	-1.08374		0.891921	-0.120918	-1.08374
ENST00000519352.1	1-315	-0.647983	316-686	-0.812067	0-0	NA		-0.647983	-0.812067	NA
ENST00000431642.1	0-0	NA	1-558	-1.2254	559-688	-0.235083		NA	-1.2254	-0.235083
ENST00000414610.1	0-0	NA	1-257	-1.93295	258-555	-1.09054		NA	-1.93295	-1.09054
ENST00000540634.2	0-0	NA	1-244	-0.673308	245-1320	-1.49881		NA	-0.673308	-1.49881
ENST00000584947.1	1-108	-1.78649	109-414	-0.766557	415-445	-1.12952		-1.78649	-0.766557	-1.12952
ENST00000464181.2	0-0	NA	1-271	-0.585653	272-612	-0.10614		NA	-0.585653	-0.10614
ENST00000372829.8	1-355	-1.21998	356-1717	-1.23758	1718-2125	-0.132882		-1.21998	-1.23758	-0.132882
ENST00000537169.1	1-456	-0.758562	457-1596	-1.31562	1597-3318	-0.946492		-0.758562	-1.31562	-0.946492
ENST00000652409.1	1-1047	-0.863485	1048-2691	-1.21546	2692-5582	-1.14116		-0.863485	-1.21546	-1.14116
ENST00000539247.5	1-433	-0.605458	434-1336	-0.997926	1337-1928	-1.11957		-0.605458	-0.997926	-1.11957
ENST00000311122.5	1-120	-0.751501	121-717	-1.22757	718-724	-0.291186		-0.751501	-1.22757	-0.291186
ENST00000494826.1	1-60	-1.71342	61-231	-0.941152	232-712	-0.68915		-1.71342	-0.941152	-0.68915
ENST00000504358.1	1-129	-0.644985	130-297	-1.47341	298-571	-0.0785768		-0.644985	-1.47341	-0.0785768
ENST00000524392.5	0-0	NA	1-516	-0.927049	517-1421	-1.15265		NA	-0.927049	-1.15265
ENST00000432786.5	1-107	-0.145083	108-947	-0.961819	948-1516	-0.406211		-0.145083	-0.961819	-0.406211
ENST00000432343.1	1-15	-0.47641	16-408	-0.97801	409-839	-1.30085		-0.47641	-0.97801	-1.30085
ENST00000456575.1	0-0	NA	1-498	-1.093	499-644	-0.482137		NA	-1.093	-0.482137
ENST00000547365.1	1-54	-0.665491	55-308	-0.719737	0-0	NA		-0.665491	-0.719737	NA
ENST00000453882.1	0-0	NA	1-499	-0.939203	0-0	NA		NA	-0.939203	NA
ENST00000294742.6	1-98	-0.295807	99-563	-1.06814	564-1637	-1.55735		-0.295807	-1.06814	-1.55735
ENST00000259477.6	1-86	-0.396562	87-548	-0.793621	549-1325	-0.489475		-0.396562	-0.793621	-0.489475
ENST00000567830.1	1-59	-0.189975	60-275	-0.76705	0-0	NA		-0.189975	-0.76705	NA
ENST00000527385.1	0-0	NA	1-218	-0.735763	219-563	-1.06596		NA	-0.735763	-1.06596
ENST00000571206.1	1-906	-0.895589	907-1560	-0.798118	1561-1659	-1.45955		-0.895589	-0.798118	-1.45955
ENST00000419386.1	1-15	1.03207	16-829	-0.537445	0-0	NA		1.03207	-0.537445	NA
ENST00000222250.5	1-141	-0.228667	142-1365	-0.979669	1366-2501	-1.61809		-0.228667	-0.979669	-1.61809
ENST00000265138.4	1-225	-1.97714	226-1470	-0.720451	1471-4239	-0.759975		-1.97714	-0.720451	-0.759975
ENST00000268042.7	1-159	-0.879462	160-1416	-0.574711	1417-4062	-0.830273		-0.879462	-0.574711	-0.830273
ENST00000395619.3	1-182	-0.667292	183-1712	-1.06324	1713-1824	-1.31761		-0.667292	-1.06324	-1.31761
ENST00000521117.1	1-436	-0.544711	437-573	-0.457986	0-0	NA		-0.544711	-0.457986	NA
ENST00000559324.1	1-64	0.24721	65-313	-0.185731	314-567	-0.391081		0.24721	-0.185731	-0.391081
ENST00000452479.6	1-325	-0.751946	326-1411	-1.11733	1412-1733	-0.711649		-0.751946	-1.11733	-0.711649
ENST00000512106.1	0-0	NA	1-279	-0.536475	280-572	-0.245122		NA	-0.536475	-0.245122
ENST00000459891.1	0-0	NA	1-368	-0.647691	369-1009	-0.464887		NA	-0.647691	-0.464887
ENST00000520051.2	1-143	-0.0644908	144-362	-0.970835	363-667	-0.970471		-0.0644908	-0.970835	-0.970471
ENST00000374006.1	1-65	-0.298245	66-563	-0.481867	564-632	-0.388321		-0.298245	-0.481867	-0.388321
ENST00000521426.5	1-271	-1.50705	272-566	-0.762636	0-0	NA		-1.50705	-0.762636	NA
ENST00000438264.5	1-42	-0.431462	43-228	-0.442993	229-1048	-0.757342		-0.431462	-0.442993	-0.757342
ENST00000459912.5	1-27	0.132747	28-549	-0.52573	550-2780	-0.91162		0.132747	-0.52573	-0.91162
ENST00000661334.1	0-0	NA	1-1671	-0.696944	0-0	NA		NA	-0.696944	NA
ENST00000277459.8	1-125	-0.274027	126-719	-0.34939	720-2180	-1.10783		-0.274027	-0.34939	-1.10783
ENST00000343276.4	1-710	-0.676023	711-1535	-0.613995	1536-1694	-0.181391		-0.676023	-0.613995	-0.181391
ENST00000629941.1	1-77	-0.0136169	78-278	-0.546073	0-0	NA		-0.0136169	-0.546073	NA
ENST00000533958.1	1-430	-0.178949	431-599	-0.0612704	0-0	NA		-0.178949	-0.0612704	NA
ENST00000454854.5	1-177	-1.29485	178-291	-0.833432	292-469	-0.0871443		-1.29485	-0.833432	-0.0871443
ENST00000369143.2	1-292	0.0286443	293-628	-0.723858	629-3433	-0.80867		0.0286443	-0.723858	-0.80867
ENST00000229595.6	1-262	-0.478223	263-877	-0.815693	878-2434	-0.564957		-0.478223	-0.815693	-0.564957
ENST00000548830.1	1-271	-0.89643	272-805	-0.946764	806-1862	-0.813163		-0.89643	-0.946764	-0.813163
ENST00000521808.5	0-0	NA	1-271	-0.758931	272-613	-1.4126		NA	-0.758931	-1.4126
ENST00000414884.1	1-499	-0.931377	500-584	-2.25273	0-0	NA		-0.931377	-2.25273	NA
ENST00000420250.1	1-316	-1.76513	317-2172	-0.748229	0-0	NA		-1.76513	-0.748229	NA
ENST00000517661.5	1-87	-1.18008	88-612	-0.551845	613-809	-0.413234		-1.18008	-0.551845	-0.413234
ENST00000583744.1	0-0	NA	1-539	-0.184588	0-0	NA		NA	-0.184588	NA
ENST00000528206.1	0-0	NA	1-171	-1.08401	172-1543	-0.836863		NA	-1.08401	-0.836863
ENST00000509060.1	1-568	-0.606452	569-589	-0.683517	0-0	NA		-0.606452	-0.683517	NA
ENST00000358637.4	1-194	-0.431388	195-779	-0.783798	780-3411	-0.922257		-0.431388	-0.783798	-0.922257
ENST00000642676.1	1-200	-0.174495	201-374	-0.871916	375-535	-1.73714		-0.174495	-0.871916	-1.73714
ENST00000497092.1	1-112	-0.878964	113-549	-0.146711	0-0	NA		-0.878964	-0.146711	NA
ENST00000328142.3	1-283	-1.17534	284-1369	-0.679056	1370-2939	-0.728426		-1.17534	-0.679056	-0.728426
ENST00000519124.5	1-22	-0.602863	23-214	-0.499698	215-4650	-0.808433		-0.602863	-0.499698	-0.808433
ENST00000439915.1	1-295	-1.0443	296-1406	-1.08635	0-0	NA		-1.0443	-1.08635	NA
ENST00000400830.4	0-0	NA	1-760	-1.00575	761-830	-0.366063		NA	-1.00575	-0.366063
ENST00000455628.1	1-31	-0.199876	32-697	-1.03691	0-0	NA		-0.199876	-1.03691	NA
ENST00000552487.1	1-145	-0.344934	146-745	-0.991356	0-0	NA		-0.344934	-0.991356	NA
ENST00000409833.5	1-262	-1.10866	263-892	-0.50537	893-1335	-1.05897		-1.10866	-0.50537	-1.05897
ENST00000613104.1	1-15	-0.613801	16-390	-0.524815	391-581	-1.13897		-0.613801	-0.524815	-1.13897
ENST00000396680.2	1-280	-0.255958	281-1336	-1.40521	1337-1419	-1.16274		-0.255958	-1.40521	-1.16274
ENST00000367942.4	1-41	-1.28587	42-2054	-0.808406	2055-7470	-1.01592		-1.28587	-0.808406	-1.01592
ENST00000453203.2	1-10	0.277726	11-1894	-1.01347	1895-2532	-1.09427		0.277726	-1.01347	-1.09427
ENST00000591397.1	1-153	-0.827921	154-507	-0.741294	508-860	-1.09952		-0.827921	-0.741294	-1.09952
ENST00000535738.1	0-0	NA	1-346	-0.648523	347-619	-0.722024		NA	-0.648523	-0.722024
ENST00000513634.1	1-13	-0.845222	14-568	-0.406101	569-618	0.183654		-0.845222	-0.406101	0.183654
ENST00000548915.1	1-235	-1.8937	236-658	-0.946536	0-0	NA		-1.8937	-0.946536	NA
ENST00000513167.1	0-0	NA	1-178	-0.785089	179-732	-0.751894		NA	-0.785089	-0.751894
ENST00000532067.1	0-0	NA	1-127	-0.26465	128-297	-0.738045		NA	-0.26465	-0.738045
ENST00000247178.6	1-8	-0.0385742	9-1487	-0.373531	1488-4715	-1.10562		-0.0385742	-0.373531	-1.10562
ENST00000392018.1	1-114	0.0350023	115-1989	-0.831229	1990-3313	-1.16049		0.0350023	-0.831229	-1.16049
ENST00000541554.1	0-0	NA	1-295	-1.52769	0-0	NA		NA	-1.52769	NA
ENST00000421419.3	1-84	-1.26054	85-1080	-0.564516	1081-1481	-0.640419		-1.26054	-0.564516	-0.640419
ENST00000359933.6	1-365	-1.20837	366-6602	-0.998403	6603-13162	-0.79374		-1.20837	-0.998403	-0.79374
ENST00000492886.5	1-390	-0.591165	391-639	-0.615323	0-0	NA		-0.591165	-0.615323	NA
ENST00000394892.2	0-0	NA	1-935	-0.870304	0-0	NA		NA	-0.870304	NA
ENST00000344376.9	0-0	NA	1-230	-0.732014	231-1566	-0.709346		NA	-0.732014	-0.709346
ENST00000585437.1	0-0	NA	1-300	-1.21366	301-377	-1.46188		NA	-1.21366	-1.46188
ENST00000613993.1	0-0	NA	1-489	-0.715601	490-733	-0.856988		NA	-0.715601	-0.856988
ENST00000446110.1	0-0	NA	1-418	-0.862027	419-435	-1.86135		NA	-0.862027	-1.86135
ENST00000434939.1	1-289	-1.51895	290-568	-0.728549	0-0	NA		-1.51895	-0.728549	NA
ENST00000426233.1	0-0	NA	1-694	-1.19196	695-713	-1.07222		NA	-1.19196	-1.07222
ENST00000416222.1	1-13	-0.236654	14-295	-0.858316	296-593	-1.50917		-0.236654	-0.858316	-1.50917
ENST00000540699.1	1-206	0.552503	207-714	-0.952906	0-0	NA		0.552503	-0.952906	NA
ENST00000529588.5	0-0	NA	1-233	-1.2481	234-502	-1.26883		NA	-1.2481	-1.26883
ENST00000566488.1	1-963	-0.142282	964-2967	-1.02671	2968-5343	-0.729471		-0.142282	-1.02671	-0.729471
ENST00000396684.3	1-588	-0.667209	589-4161	-1.52824	4162-4702	-0.644658		-0.667209	-1.52824	-0.644658
ENST00000522710.1	1-105	0.752353	106-312	-0.758327	313-591	-1.8285		0.752353	-0.758327	-1.8285
ENST00000503288.6	0-0	NA	1-673	-0.379356	674-4146	-1.00422		NA	-0.379356	-1.00422
ENST00000415301.1	0-0	NA	1-226	-0.318147	227-550	-0.333655		NA	-0.318147	-0.333655
ENST00000484691.1	0-0	NA	1-358	-0.623968	359-488	-1.20717		NA	-0.623968	-1.20717
ENST00000422228.1	0-0	NA	1-606	-0.641652	0-0	NA		NA	-0.641652	NA
ENST00000455627.1	0-0	NA	1-554	-0.497544	0-0	NA		NA	-0.497544	NA
ENST00000509619.1	0-0	NA	1-570	-0.674186	0-0	NA		NA	-0.674186	NA
ENST00000446356.1	1-402	-1.17181	403-542	-1.31066	0-0	NA		-1.17181	-1.31066	NA
ENST00000440951.1	0-0	NA	1-474	-0.741258	475-579	-0.530202		NA	-0.741258	-0.530202
ENST00000494797.1	1-328	-0.624598	329-718	-0.298142	0-0	NA		-0.624598	-0.298142	NA
ENST00000487199.5	0-0	NA	1984-01-01	-0.420229	85-421	-1.55102		NA	-0.420229	-1.55102
ENST00000507194.1	0-0	NA	1-153	0.109415	154-651	-0.546316		NA	0.109415	-0.546316
ENST00000585650.1	1-12	-0.699892	13-249	-0.611165	250-520	-0.36433		-0.699892	-0.611165	-0.36433
ENST00000553007.2	1-4	-0.244439	5-814	-0.7216	0-0	NA		-0.244439	-0.7216	NA
ENST00000335698.4	1-31	0.666098	32-925	-1.05415	926-1078	0.490332		0.666098	-1.05415	0.490332
ENST00000591249.5	0-0	NA	1-299	-0.668529	300-405	-0.716069		NA	-0.668529	-0.716069
ENST00000395659.1	1-94	-0.163754	95-250	-0.62125	251-1878	-0.934296		-0.163754	-0.62125	-0.934296
ENST00000465645.1	1-30	-0.0379137	31-213	-1.07428	214-1855	-0.949196		-0.0379137	-1.07428	-0.949196
ENST00000504591.2	1-105	-1.10424	106-401	-1.10156	0-0	NA		-1.10424	-1.10156	NA
ENST00000549748.2	1-602	-0.647376	603-653	-1.06138	654-728	-0.785366		-0.647376	-1.06138	-0.785366
ENST00000392541.3	1-270	-0.510216	271-699	-1.06932	700-842	-0.775272		-0.510216	-1.06932	-0.775272
ENST00000369815.6	1-363	-0.640721	364-540	-0.693595	541-660	-0.407632		-0.640721	-0.693595	-0.407632
ENST00000304312.5	1-29	-0.047551	30-239	-0.522866	240-303	-0.157793		-0.047551	-0.522866	-0.157793
ENST00000524422.1	1-34	0.734755	35-265	-0.6873	266-720	-0.734347		0.734755	-0.6873	-0.734347
ENST00000554713.2	1-51	-0.545896	52-351	-1.09355	352-1058	-0.563896		-0.545896	-1.09355	-0.563896
ENST00000483994.1	1-58	-0.0231388	59-646	-0.493376	647-678	-0.377804		-0.0231388	-0.493376	-0.377804
ENST00000538432.2	1-35	-0.644134	36-281	-0.677945	282-533	-0.846022		-0.644134	-0.677945	-0.846022
ENST00000400093.3	1-692	-0.370718	693-1019	-1.50774	1020-1179	-0.855942		-0.370718	-1.50774	-0.855942
ENST00000429064.1	0-0	NA	1979-01-01	-1.23568	80-442	-0.443573		NA	-1.23568	-0.443573
ENST00000619046.4	1-1353	-1.34463	1354-2199	-0.871342	2200-2823	-1.17555		-1.34463	-0.871342	-1.17555
ENST00000544833.1	1-408	-0.965144	409-825	-1.61041	826-1013	-0.269738		-0.965144	-1.61041	-0.269738
ENST00000498664.1	1-60	-1.18189	61-537	-1.82105	538-825	-1.63784		-1.18189	-1.82105	-1.63784
ENST00000564973.1	1-269	-0.796273	270-608	-0.60943	609-1081	-0.0453881		-0.796273	-0.60943	-0.0453881
ENST00000568101.5	0-0	NA	1-121	-1.23363	122-552	-1.25263		NA	-1.23363	-1.25263
ENST00000517669.1	1-30	-0.169835	31-276	-0.377141	277-502	-1.24485		-0.169835	-0.377141	-1.24485
ENST00000425642.2	1-23	-1.75148	24-269	-1.38516	270-1649	-0.910886		-1.75148	-1.38516	-0.910886
ENST00000475322.1	1-91	-0.176038	92-754	-0.306274	0-0	NA		-0.176038	-0.306274	NA
ENST00000521442.1	0-0	NA	1-148	-0.563578	149-738	-0.934261		NA	-0.563578	-0.934261
ENST00000521514.5	1-231	0.0756398	232-1155	-0.306663	1156-1484	-0.201923		0.0756398	-0.306663	-0.201923
ENST00000555012.1	1-364	-0.803923	365-582	-0.0146184	0-0	NA		-0.803923	-0.0146184	NA
ENST00000413576.1	1-189	-0.521762	190-800	-0.381228	0-0	NA		-0.521762	-0.381228	NA
ENST00000492758.1	1-1	-0.66	2-445	-0.447211	446-711	-0.982465		-0.66	-0.447211	-0.982465
ENST00000374050.4	1-70	-0.71458	71-427	-0.867399	428-1563	-0.888938		-0.71458	-0.867399	-0.888938
ENST00000524234.1	1-431	-1.24554	432-735	-1.13292	0-0	NA		-1.24554	-1.13292	NA
ENST00000645094.1	1-117	-0.45098	118-267	-0.331993	268-4019	-0.837968		-0.45098	-0.331993	-0.837968
ENST00000672630.1	0-0	NA	3672-01-01	-1.04347	3673-5857	-1.35727		NA	-1.04347	-1.35727
ENST00000587919.1	0-0	NA	1-112	-0.108037	113-509	-0.146434		NA	-0.108037	-0.146434
ENST00000487193.1	0-0	NA	1-259	-0.769501	260-513	-1.31731		NA	-0.769501	-1.31731
ENST00000444058.1	1-69	-0.884144	70-685	-0.830585	0-0	NA		-0.884144	-0.830585	NA
ENST00000506108.2	1-15	-0.754347	16-465	-0.549919	466-751	-0.841373		-0.754347	-0.549919	-0.841373
ENST00000507148.1	1-20	-0.633731	21-323	-1.11258	324-724	-0.310199		-0.633731	-1.11258	-0.310199
ENST00000419744.1	1-386	-0.480023	387-612	-0.837712	0-0	NA		-0.480023	-0.837712	NA
ENST00000634384.2	0-0	NA	1-1814	-0.868003	1815-3585	-1.0877		NA	-0.868003	-1.0877
ENST00000446916.2	0-0	NA	3819-01-01	-0.706954	3820-3921	-0.651912		NA	-0.706954	-0.651912
ENST00000622960.1	1-486	-1.43875	487-628	-1.30115	0-0	NA		-1.43875	-1.30115	NA
ENST00000402380.3	1-57	-0.664014	58-438	-0.561211	439-564	-0.128129		-0.664014	-0.561211	-0.128129
ENST00000427980.7	1-308	-0.648751	309-2378	-1.02879	2379-7896	-1.0925		-0.648751	-1.02879	-1.0925
ENST00000671792.1	0-0	NA	1-1042	-0.594169	1043-1239	-1.33716		NA	-0.594169	-1.33716
ENST00000567024.1	0-0	NA	1935-01-01	0.0396221	36-525	-1.15931		NA	0.0396221	-1.15931
ENST00000526872.3	0-0	NA	1-604	-0.76737	0-0	NA		NA	-0.76737	NA
ENST00000589805.1	1-203	-0.668281	204-622	0.806638	0-0	NA		-0.668281	0.806638	NA
ENST00000519948.4	1-278	-0.142478	279-572	-0.411155	573-7596	-0.860296		-0.142478	-0.411155	-0.860296
ENST00000303617.5	1-24	-0.288801	25-957	-0.775863	958-1490	0.120697		-0.288801	-0.775863	0.120697
ENST00000377526.4	1-77	-0.616589	78-1310	-0.759422	1311-1458	-0.748399		-0.616589	-0.759422	-0.748399
ENST00000378853.3	1-211	-0.474832	212-811	-0.576639	812-875	-0.390311		-0.474832	-0.576639	-0.390311
ENST00000560649.1	0-0	NA	1-178	-0.190503	179-284	-0.612445		NA	-0.190503	-0.612445
ENST00000446718.1	0-0	NA	1-1707	-1.07232	1708-6372	-0.929585		NA	-1.07232	-0.929585
ENST00000370626.4	1-486	-0.125519	487-930	-1.12634	931-1375	-1.60206		-0.125519	-1.12634	-1.60206
ENST00000457798.1	0-0	NA	1-308	-0.985764	309-334	-0.692175		NA	-0.985764	-0.692175
ENST00000593513.1	1-376	-0.623553	377-2257	-0.736571	2258-2557	-1.90951		-0.623553	-0.736571	-1.90951
ENST00000415852.1	1-322	-2.142	323-608	-0.404069	0-0	NA		-2.142	-0.404069	NA
ENST00000518353.5	1-674	-0.868004	675-773	0.594908	0-0	NA		-0.868004	0.594908	NA
ENST00000561139.1	0-0	NA	1-216	0.0701659	217-717	-0.950906		NA	0.0701659	-0.950906
ENST00000460353.2	1-493	-0.264785	494-584	-0.237247	0-0	NA		-0.264785	-0.237247	NA
ENST00000313984.3	1-170	0.285606	171-1151	-0.525709	1152-1874	-0.660109		0.285606	-0.525709	-0.660109
ENST00000379198.5	1-42	-1.02733	43-1032	-0.411228	1033-2805	-0.561948		-1.02733	-0.411228	-0.561948
ENST00000534715.1	1-199	-1.11863	200-868	-0.417969	0-0	NA		-1.11863	-0.417969	NA
ENST00000343307.5	1-110	-0.665463	111-1607	-0.873909	1608-4215	-0.494161		-0.665463	-0.873909	-0.494161
ENST00000405767.1	1-107	-0.476101	108-1301	-0.652089	1302-2436	-0.859652		-0.476101	-0.652089	-0.859652
ENST00000481531.1	1-464	-0.828273	465-614	-0.401484	0-0	NA		-0.828273	-0.401484	NA
ENST00000379731.4	1-187	-0.849865	188-1384	-0.420184	1385-4201	-1.31842		-0.849865	-0.420184	-1.31842
ENST00000309519.8	1-76	-0.254576	77-1282	-0.649262	1283-2004	-1.90614		-0.254576	-0.649262	-1.90614
ENST00000367998.5	1-185	0.0199032	186-1367	-0.801307	1368-1871	-1.39664		0.0199032	-0.801307	-1.39664
ENST00000459820.5	1-574	-0.567947	575-582	0.0432321	0-0	NA		-0.567947	0.0432321	NA
ENST00000371711.4	1-188	-1.1536	189-1355	-0.707622	1356-4722	-0.953152		-1.1536	-0.707622	-0.953152
ENST00000507061.1	0-0	NA	1-234	-0.766099	235-410	-1.4438		NA	-0.766099	-1.4438
ENST00000311181.5	1-84	-0.750946	85-1332	-0.955339	1333-2007	-1.16191		-0.750946	-0.955339	-1.16191
ENST00000574508.7	1-463	-0.909617	464-496	-0.49694	0-0	NA		-0.909617	-0.49694	NA
ENST00000594416.1	1-212	0.102512	213-461	-0.507448	462-848	-0.506119		0.102512	-0.507448	-0.506119
ENST00000601232.1	0-0	NA	1999-01-01	-0.600446	100-690	-1.11726		NA	-0.600446	-1.11726
ENST00000468059.1	0-0	NA	1-415	-1.17912	416-663	-0.494667		NA	-1.17912	-0.494667
ENST00000492141.1	1-206	-2.19172	207-359	-0.644927	0-0	NA		-2.19172	-0.644927	NA
ENST00000488499.1	1-341	-0.625062	342-485	-1.74576	0-0	NA		-0.625062	-1.74576	NA
ENST00000450186.1	1-170	-1.11671	171-1146	-0.611608	0-0	NA		-1.11671	-0.611608	NA
ENST00000521311.1	0-0	NA	1-468	-0.862678	469-719	-0.401584		NA	-0.862678	-0.401584
ENST00000454165.1	1-68	0.449011	69-544	-1.01996	0-0	NA		0.449011	-1.01996	NA
ENST00000560846.1	0-0	NA	2334-01-01	-0.774484	2335-4432	-1.64085		NA	-0.774484	-1.64085
ENST00000572498.1	0-0	NA	1-649	-0.807152	650-858	-1.6311		NA	-0.807152	-1.6311
ENST00000374467.4	1-283	-0.957808	284-919	-1.0126	920-2170	-1.81818		-0.957808	-1.0126	-1.81818
ENST00000375533.6	1-377	-0.41107	378-1160	-0.694304	1161-1691	-0.126245		-0.41107	-0.694304	-0.126245
ENST00000527348.1	1-274	-0.270241	275-544	-0.980657	545-670	-0.44005		-0.270241	-0.980657	-0.44005
ENST00000393207.5	1-221	-1.36309	222-1781	-0.318386	1782-2438	-0.287282		-1.36309	-0.318386	-0.287282
ENST00000470173.1	1-240	-0.320698	241-578	-0.0565104	0-0	NA		-0.320698	-0.0565104	NA
ENST00000293288.12	0-0	NA	1-657	-0.591195	658-1358	-0.766241		NA	-0.591195	-0.766241
ENST00000553573.1	0-0	NA	1-233	-0.430796	234-445	0.128005		NA	-0.430796	0.128005
ENST00000404251.1	1-345	-0.113693	346-4797	-0.740951	4798-5428	-1.308		-0.113693	-0.740951	-1.308
ENST00000549506.5	1-229	-1.59825	230-577	-1.36746	0-0	NA		-1.59825	-1.36746	NA
ENST00000437839.5	1-212	-0.574282	213-640	-0.87376	0-0	NA		-0.574282	-0.87376	NA
ENST00000398289.2	1-118	-0.366333	119-256	-0.646343	257-616	-1.08536		-0.366333	-0.646343	-1.08536
ENST00000463558.3	1-222	-0.643723	223-420	-0.993291	421-550	-0.299687		-0.643723	-0.993291	-0.299687
ENST00000524458.5	1-37	-0.450244	38-205	-0.35136	206-891	-0.376453		-0.450244	-0.35136	-0.376453
ENST00000569941.5	1-549	-0.841588	550-564	0.787544	0-0	NA		-0.841588	0.787544	NA
ENST00000566197.1	0-0	NA	1-541	-1.27619	0-0	NA		NA	-1.27619	NA
ENST00000443151.1	1-52	-0.444528	53-214	0.0320544	215-583	0.355545		-0.444528	0.0320544	0.355545
ENST00000434373.3	0-0	NA	1-1363	-0.903334	1364-1982	-0.626978		NA	-0.903334	-0.626978
ENST00000458347.1	0-0	NA	1-396	-0.592932	397-410	-0.826211		NA	-0.592932	-0.826211
ENST00000590196.1	0-0	NA	1-185	-0.188521	186-518	-0.704641		NA	-0.188521	-0.704641
ENST00000436699.2	0-0	NA	1-490	-0.931903	491-1059	-0.430174		NA	-0.931903	-0.430174
ENST00000430088.1	1-155	-0.595604	156-570	-0.461953	0-0	NA		-0.595604	-0.461953	NA
ENST00000370243.1	1-275	-0.248424	276-2753	-0.831655	2754-3200	-1.11506		-0.248424	-0.831655	-1.11506
ENST00000369541.4	1-24	0.412268	25-702	0.134676	703-1275	-0.516492		0.412268	0.134676	-0.516492
ENST00000587002.1	0-0	NA	1-550	-0.886729	0-0	NA		NA	-0.886729	NA
ENST00000601681.5	1-690	-1.74128	691-1016	-0.409357	0-0	NA		-1.74128	-0.409357	NA
ENST00000368759.5	1-12	-0.176109	13-981	-0.422846	982-1433	-0.541618		-0.176109	-0.422846	-0.541618
ENST00000333924.6	1-19	0.387319	20-898	-1.04582	899-3226	-1.06078		0.387319	-1.04582	-1.06078
ENST00000544905.1	0-0	NA	1-283	-1.33132	284-562	-1.35294		NA	-1.33132	-1.35294
ENST00000320393.9	1-23	-0.356528	24-1202	-0.802214	1203-3668	-0.66165		-0.356528	-0.802214	-0.66165
ENST00000567682.1	0-0	NA	1-439	-1.72601	0-0	NA		NA	-1.72601	NA
ENST00000649060.1	1-51	0.134882	52-294	-0.599622	295-1561	-0.891871		0.134882	-0.599622	-0.891871
ENST00000434194.1	1-235	-0.864633	236-381	-0.428011	0-0	NA		-0.864633	-0.428011	NA
ENST00000438054.1	0-0	NA	1-291	-1.15028	292-656	-0.939557		NA	-1.15028	-0.939557
ENST00000598306.2	1-63	-1.31155	64-342	-1.87884	343-510	-1.08789		-1.31155	-1.87884	-1.08789
ENST00000399777.1	0-0	NA	1-115	-0.265541	116-2677	-1.09453		NA	-0.265541	-1.09453
ENST00000557008.2	1-321	-1.3244	322-1323	-0.811515	1324-1366	-0.348688		-1.3244	-0.811515	-0.348688
ENST00000444487.1	0-0	NA	1-923	-0.943202	0-0	NA		NA	-0.943202	NA
ENST00000438077.1	1-397	-1.19422	398-709	-0.35355	0-0	NA		-1.19422	-0.35355	NA
ENST00000455335.2	1-187	-0.469464	188-829	-0.521405	830-985	-0.27275		-0.469464	-0.521405	-0.27275
ENST00000215115.4	1-1016	-0.755504	1017-1670	-1.19022	1671-1740	0.699241		-0.755504	-1.19022	0.699241
ENST00000532899.2	1-346	-0.893191	347-611	-0.482795	0-0	NA		-0.893191	-0.482795	NA
ENST00000533621.1	0-0	NA	1-357	-0.27695	358-574	-0.690221		NA	-0.27695	-0.690221
ENST00000340625.3	0-0	NA	1-703	-0.324981	704-2272	-1.1093		NA	-0.324981	-1.1093
ENST00000412952.1	1-202	-0.571393	203-288	-0.102897	0-0	NA		-0.571393	-0.102897	NA
ENST00000427791.1	0-0	NA	1-771	-0.421987	0-0	NA		NA	-0.421987	NA
ENST00000436603.1	0-0	NA	1-365	-0.526377	366-552	-2.08709		NA	-0.526377	-2.08709
ENST00000509245.1	1-267	-0.129983	268-616	-0.188612	0-0	NA		-0.129983	-0.188612	NA
ENST00000612631.1	1-499	-0.559095	500-559	-0.370073	0-0	NA		-0.559095	-0.370073	NA
ENST00000425626.1	1-166	-1.02964	167-463	-0.765076	464-601	-1.1274		-1.02964	-0.765076	-1.1274
ENST00000486280.1	1-265	-0.463921	266-532	-0.553725	533-665	-1.08664		-0.463921	-0.553725	-1.08664
ENST00000449185.1	1-431	-1.28299	432-736	-0.755924	0-0	NA		-1.28299	-0.755924	NA
ENST00000372634.1	1-203	-0.191355	204-509	-0.698842	510-753	-1.07909		-0.191355	-0.698842	-1.07909
ENST00000372691.3	1-120	-0.966603	121-483	-1.32154	484-1066	-0.756956		-0.966603	-1.32154	-0.756956
ENST00000565478.1	0-0	NA	1-294	-1.57216	295-438	-1.43607		NA	-1.57216	-1.43607
ENST00000372735.1	1-585	-0.845887	586-2229	-1.21608	2230-5130	-1.1326		-0.845887	-1.21608	-1.1326
ENST00000256495.4	1-282	-0.318775	283-1521	-0.518434	1522-3152	-1.01144		-0.318775	-0.518434	-1.01144
ENST00000356884.11	1-89	-0.43909	90-2657	-0.788262	2658-6448	-1.1242		-0.43909	-0.788262	-1.1242
ENST00000394168.1	1-163	-0.368923	164-3403	-0.844525	3404-6515	-0.941761		-0.368923	-0.844525	-0.941761
ENST00000617586.1	1-173	0.450146	174-542	-0.997987	0-0	NA		0.450146	-0.997987	NA
ENST00000522268.1	1-97	-0.528016	98-181	-0.480133	182-321	-0.5226		-0.528016	-0.480133	-0.5226
ENST00000528344.1	0-0	NA	1-789	-0.893351	790-866	-0.225074		NA	-0.893351	-0.225074
ENST00000431454.2	0-0	NA	1-331	-0.800309	332-508	-0.0105611		NA	-0.800309	-0.0105611
ENST00000652084.1	1-364	-1.12638	365-1876	-0.737804	1877-1962	-0.564406		-1.12638	-0.737804	-0.564406
ENST00000456058.1	1-551	0.0460057	552-572	-0.0255136	0-0	NA		0.0460057	-0.0255136	NA
ENST00000577290.1	1-175	0.397303	176-457	-0.490542	458-586	-0.472876		0.397303	-0.490542	-0.472876
ENST00000548556.1	1-203	-1.00229	204-431	-1.22874	432-525	-2.58574		-1.00229	-1.22874	-2.58574
ENST00000579542.1	0-0	NA	1-354	-0.857927	355-360	0.406917		NA	-0.857927	0.406917
ENST00000592910.1	0-0	NA	1-237	-0.753867	238-469	-1.2939		NA	-0.753867	-1.2939
ENST00000320776.5	1-36	-1.14431	37-690	-1.05335	691-1491	-1.07108		-1.14431	-1.05335	-1.07108
ENST00000543936.7	1-9	0.429452	10-282	-0.313924	283-368	-1.24202		0.429452	-0.313924	-1.24202
ENST00000564765.1	1-261	-0.447524	262-402	-0.80938	403-706	-0.405829		-0.447524	-0.80938	-0.405829
ENST00000424330.1	1-136	-0.806892	137-443	-0.848948	0-0	NA		-0.806892	-0.848948	NA
ENST00000597870.1	1-47	-0.510178	48-512	-0.67538	513-1392	-0.793307		-0.510178	-0.67538	-0.793307
ENST00000426663.1	1-176	0.652317	177-926	-0.622668	0-0	NA		0.652317	-0.622668	NA
ENST00000565857.1	0-0	NA	1-346	-0.891408	347-497	-1.04713		NA	-0.891408	-1.04713
ENST00000560430.1	1-451	-1.44591	452-490	-1.26253	0-0	NA		-1.44591	-1.26253	NA
ENST00000443519.1	0-0	NA	1-552	0.0142315	0-0	NA		NA	0.0142315	NA
ENST00000638587.1	0-0	NA	1-1515	-0.717878	1516-3443	-1.06322		NA	-0.717878	-1.06322
ENST00000374518.6	1-69	-2.02193	70-3918	-0.970737	3919-7759	-1.07626		-2.02193	-0.970737	-1.07626
ENST00000432572.1	0-0	NA	1-1164	-0.773614	1165-1271	-0.179823		NA	-0.773614	-0.179823
ENST00000519459.2	0-0	NA	1-123	-1.60254	124-1130	-1.26032		NA	-1.60254	-1.26032
ENST00000448414.5	0-0	NA	1-262	-1.04414	263-806	-0.503691		NA	-1.04414	-0.503691
ENST00000633835.1	0-0	NA	1-731	-0.987428	732-1062	-1.618		NA	-0.987428	-1.618
ENST00000518611.5	1-176	-1.41902	177-716	-0.457628	717-1352	-0.875493		-1.41902	-0.457628	-0.875493
ENST00000462674.1	1-228	-1.69564	229-353	-0.821795	0-0	NA		-1.69564	-0.821795	NA
ENST00000482713.1	1-114	-2.39102	115-396	-0.597575	397-4367	-0.991843		-2.39102	-0.597575	-0.991843
ENST00000305321.4	1-513	-0.580288	514-972	-0.812365	973-1012	0.764393		-0.580288	-0.812365	0.764393
ENST00000295326.4	1-31	0.0121516	32-337	-0.22381	338-444	-0.778756		0.0121516	-0.22381	-0.778756
ENST00000569403.1	0-0	NA	1-651	0.309078	0-0	NA		NA	0.309078	NA
ENST00000298571.6	1-34	0.0512651	35-481	-0.761553	482-549	-1.1982		0.0512651	-0.761553	-1.1982
ENST00000389017.6	1-40	-0.448795	41-1114	-0.821327	1115-1836	-1.21935		-0.448795	-0.821327	-1.21935
ENST00000299353.6	1-15	-2.73356	16-336	-1.91365	337-2670	-1.2245		-2.73356	-1.91365	-1.2245
ENST00000477565.3	1-472	-0.641226	473-802	-0.85979	803-1489	-1.61285		-0.641226	-0.85979	-1.61285
ENST00000443095.1	1-401	-1.43421	402-635	-0.913574	0-0	NA		-1.43421	-0.913574	NA
ENST00000423798.1	0-0	NA	1989-01-01	0.174112	90-576	-1.28529		NA	0.174112	-1.28529
ENST00000498237.3	1-177	-0.780755	178-569	-0.852191	0-0	NA		-0.780755	-0.852191	NA
ENST00000577837.1	0-0	NA	1-194	0.165277	195-594	-1.44154		NA	0.165277	-1.44154
ENST00000469930.2	1-39	-1.42598	40-558	-1.14626	559-1180	-0.247917		-1.42598	-1.14626	-0.247917
ENST00000327551.6	1-141	-1.44934	142-1830	-0.619212	1831-1947	-0.765107		-1.44934	-0.619212	-0.765107
ENST00000618469.1	1-647	-1.70484	648-718	-2.74162	0-0	NA		-1.70484	-2.74162	NA
ENST00000399026.1	0-0	NA	1-273	-0.439918	274-456	-1.67674		NA	-0.439918	-1.67674
ENST00000457780.3	1-487	-0.532825	488-4057	-0.793785	4058-4997	-0.618694		-0.532825	-0.793785	-0.618694
ENST00000433041.1	1-539	-0.515701	540-599	0.165576	0-0	NA		-0.515701	0.165576	NA
ENST00000599836.1	1-523	-0.853385	524-901	-1.36223	902-1689	-1.50211		-0.853385	-1.36223	-1.50211
ENST00000601941.1	1-289	-0.889757	290-604	-0.610111	0-0	NA		-0.889757	-0.610111	NA
ENST00000394689.2	1-5	-1.14275	1964-06-01	-0.72277	1965-2145	-0.494725		-1.14275	-0.72277	-0.494725
ENST00000430331.1	1-64	-0.41609	65-432	-1.02174	0-0	NA		-0.41609	-1.02174	NA
ENST00000487688.1	1-204	-0.211672	205-477	-0.863885	478-753	-0.642855		-0.211672	-0.863885	-0.642855
ENST00000548421.2	1-649	-0.34956	650-1276	-0.733861	1277-1452	-1.94355		-0.34956	-0.733861	-1.94355
ENST00000522539.1	1-71	0.347569	72-290	-0.116741	291-473	-0.498086		0.347569	-0.116741	-0.498086
ENST00000491463.4	0-0	NA	1-144	-0.818327	145-567	-1.04906		NA	-0.818327	-1.04906
ENST00000672415.1	1-86	-0.362028	87-842	-0.599903	843-1911	-1.11229		-0.362028	-0.599903	-1.11229
ENST00000566018.1	1-72	-1.02326	73-534	-0.849572	535-555	-0.859564		-1.02326	-0.849572	-0.859564
ENST00000336767.6	1-28	-1.92762	29-1090	-0.560077	1091-1591	-0.586781		-1.92762	-0.560077	-0.586781
ENST00000530758.2	1-27	0.608722	28-255	-0.258077	256-1150	-1.3787		0.608722	-0.258077	-1.3787
ENST00000530756.1	1-230	-0.584359	231-963	-0.83475	0-0	NA		-0.584359	-0.83475	NA
ENST00000551774.1	0-0	NA	1-647	-1.04359	648-1201	-1.06495		NA	-1.04359	-1.06495
ENST00000426638.1	1-64	-0.897417	65-709	-0.528887	0-0	NA		-0.897417	-0.528887	NA
ENST00000672515.1	0-0	NA	3739-01-01	-0.847225	3740-3881	-1.21987		NA	-0.847225	-1.21987
ENST00000441730.2	0-0	NA	1-739	-0.723926	740-3329	-1.01311		NA	-0.723926	-1.01311
ENST00000341322.4	1-151	0.245009	152-514	-1.04299	515-2495	-0.953178		0.245009	-1.04299	-0.953178
ENST00000373275.5	1-406	-1.01522	407-5815	-0.821822	5816-12921	-0.793937		-1.01522	-0.821822	-0.793937
ENST00000528874.1	1-483	-1.72761	484-553	-2.18821	0-0	NA		-1.72761	-2.18821	NA
ENST00000530485.1	1-14	-1.78922	15-482	-1.0105	0-0	NA		-1.78922	-1.0105	NA
ENST00000576984.2	1-386	-0.822869	387-544	-0.391083	0-0	NA		-0.822869	-0.391083	NA
ENST00000252593.7	1-55	-0.898257	56-598	-1.05301	599-1001	-1.42812		-0.898257	-1.05301	-1.42812
ENST00000544642.2	0-0	NA	5550-01-01	-0.965613	5551-6938	-1.26687		NA	-0.965613	-1.26687
ENST00000559652.5	0-0	NA	1-112	-1.47209	113-797	-0.928594		NA	-1.47209	-0.928594
ENST00000526841.1	1-315	-0.784572	316-508	-0.516502	0-0	NA		-0.784572	-0.516502	NA
ENST00000588395.1	1-277	-0.687245	278-352	-0.0418629	0-0	NA		-0.687245	-0.0418629	NA
ENST00000430557.1	1-242	-0.334665	243-541	0.037746	0-0	NA		-0.334665	0.037746	NA
ENST00000327471.4	1-303	-0.241504	304-1536	-0.930945	1537-1948	-1.88045		-0.241504	-0.930945	-1.88045
ENST00000498633.1	1-296	-1.74414	297-573	-1.04018	0-0	NA		-1.74414	-1.04018	NA
ENST00000671928.1	0-0	NA	1-225	-0.944534	226-933	-1.1342		NA	-0.944534	-1.1342
ENST00000509708.2	0-0	NA	1-260	-1.13467	261-515	-0.404049		NA	-1.13467	-0.404049
ENST00000484036.1	1-72	-0.382092	73-510	-1.13365	511-941	-1.03483		-0.382092	-1.13365	-1.03483
ENST00000256015.5	1-311	-1.71853	312-827	-0.794214	828-4629	-0.884994		-1.71853	-0.794214	-0.884994
ENST00000290551.5	1-88	0.470969	89-565	-0.895651	566-2729	-1.31724		0.470969	-0.895651	-1.31724
ENST00000457956.1	1-373	-0.57612	374-511	-0.306976	0-0	NA		-0.57612	-0.306976	NA
ENST00000480218.1	0-0	NA	1-236	-0.602211	237-687	-0.743855		NA	-0.602211	-0.743855
ENST00000495632.1	0-0	NA	1-171	-0.496362	172-3297	-0.969547		NA	-0.496362	-0.969547
ENST00000414912.2	1-310	-0.768029	311-1696	-0.769437	1697-2077	-1.04679		-0.768029	-0.769437	-1.04679
ENST00000527639.2	0-0	NA	1-348	-1.6836	349-509	-0.615739		NA	-1.6836	-0.615739
ENST00000487272.1	1-132	-1.75931	133-883	-0.999823	0-0	NA		-1.75931	-0.999823	NA
ENST00000327705.14	1-190	-0.563603	191-1798	-0.902405	1799-3457	-1.03607		-0.563603	-0.902405	-1.03607
ENST00000370183.2	1-82	-0.299737	83-655	-0.323557	0-0	NA		-0.299737	-0.323557	NA
ENST00000407911.2	1-59	-0.234179	60-895	-0.689522	0-0	NA		-0.234179	-0.689522	NA
ENST00000260210.5	1-23	-0.764137	24-1883	-1.30626	1884-2192	-1.06693		-0.764137	-1.30626	-1.06693
ENST00000453316.1	0-0	NA	1-196	-0.0932071	197-452	-1.00075		NA	-0.0932071	-1.00075
ENST00000456893.6	1-29	-0.377544	30-341	-0.332701	342-512	-0.579249		-0.377544	-0.332701	-0.579249
ENST00000645271.1	1-545	-1.60454	546-1151	-1.09024	1152-1910	-1.26153		-1.60454	-1.09024	-1.26153
ENST00000372996.2	0-0	NA	1-550	-0.850537	551-1299	-0.924752		NA	-0.850537	-0.924752
ENST00000359893.4	0-0	NA	1-407	-0.689641	408-779	-1.46331		NA	-0.689641	-1.46331
ENST00000407633.1	1-111	-1.98936	112-789	-1.03149	790-898	-0.862084		-1.98936	-1.03149	-0.862084
ENST00000456581.1	1-45	-0.342429	46-168	-0.508124	169-2843	-0.98777		-0.342429	-0.508124	-0.98777
ENST00000481909.2	1-49	-0.9218	50-1387	-0.953261	1388-2913	-0.804161		-0.9218	-0.953261	-0.804161
ENST00000529270.1	1-675	-1.11651	676-1248	-0.641021	1249-1437	-1.18611		-1.11651	-0.641021	-1.18611
ENST00000527280.1	1-457	-1.40079	458-533	-1.91249	0-0	NA		-1.40079	-1.91249	NA
ENST00000526827.1	0-0	NA	1-582	-0.635965	583-714	-1.44826		NA	-0.635965	-1.44826
ENST00000525684.1	1-121	-0.668648	122-382	-0.857767	383-575	-0.851636		-0.668648	-0.857767	-0.851636
ENST00000530188.1	1-146	-1.25506	147-902	-1.36882	903-1528	-1.96034		-1.25506	-1.36882	-1.96034
ENST00000531415.1	0-0	NA	1-632	-0.573702	633-810	-0.480428		NA	-0.573702	-0.480428
ENST00000546282.3	1-19	-0.521194	20-163	-0.575625	164-390	-0.836598		-0.521194	-0.575625	-0.836598
ENST00000617612.3	1-268	1.01606	269-637	-0.0892299	638-1242	-0.41465		1.01606	-0.0892299	-0.41465
ENST00000525675.1	1-22	-0.840747	23-391	-1.31003	392-405	-1.72298		-0.840747	-1.31003	-1.72298
ENST00000453037.7	1-87	-0.443583	88-204	-0.769363	205-731	-1.24133		-0.443583	-0.769363	-1.24133
ENST00000542080.5	1-129	-0.205524	130-561	-0.543189	0-0	NA		-0.205524	-0.543189	NA
ENST00000535367.1	1-80	-0.182808	81-645	-0.60221	0-0	NA		-0.182808	-0.60221	NA
ENST00000548583.1	0-0	NA	1-283	-0.778325	284-451	-2.03889		NA	-0.778325	-2.03889
ENST00000540506.2	1-201	-0.813221	202-477	-0.620302	478-551	-1.52884		-0.813221	-0.620302	-1.52884
ENST00000429587.2	1-285	-0.380836	286-786	-0.713903	787-1326	-1.62431		-0.380836	-0.713903	-1.62431
ENST00000544871.1	1-59	-1.06865	60-1238	-1.02319	1239-2441	-0.828852		-1.06865	-1.02319	-0.828852
ENST00000546540.1	1-155	0.648155	156-296	-0.536717	297-590	-1.88485		0.648155	-0.536717	-1.88485
ENST00000549934.2	1-24	-0.722654	25-291	-0.256799	0-0	NA		-0.722654	-0.256799	NA
ENST00000650705.1	1-604	-0.822224	605-736	-1.98471	0-0	NA		-0.822224	-1.98471	NA
ENST00000554203.1	1-112	-1.03242	113-535	-1.27548	536-725	-1.10841		-1.03242	-1.27548	-1.10841
ENST00000557112.1	1-235	-1.13593	236-1078	-0.884612	1079-1097	0.845946		-1.13593	-0.884612	0.845946
ENST00000554179.5	1-413	-0.713152	414-441	-0.282883	0-0	NA		-0.713152	-0.282883	NA
ENST00000565074.1	0-0	NA	2422-01-01	-1.24893	2423-3152	-1.58691		NA	-1.24893	-1.58691
ENST00000565712.1	1-34	-0.940763	35-241	-1.46326	242-559	-1.23301		-0.940763	-1.46326	-1.23301
ENST00000569277.1	0-0	NA	1-295	-1.34382	296-519	-0.77744		NA	-1.34382	-0.77744
ENST00000574285.2	0-0	NA	1-451	-0.607701	452-10359	-1.04744		NA	-0.607701	-1.04744
ENST00000565112.1	0-0	NA	1-485	-0.697113	486-879	-0.690285		NA	-0.697113	-0.690285
ENST00000442039.3	1-24	-1.10659	25-423	-0.554971	424-917	-0.872997		-1.10659	-0.554971	-0.872997
ENST00000547747.1	0-0	NA	1970-01-01	-1.57552	71-430	-0.535974		NA	-1.57552	-0.535974
ENST00000449250.3	1-211	-0.323964	212-505	-0.689835	506-1082	-0.510769		-0.323964	-0.689835	-0.510769
ENST00000583334.5	1-460	-1.09284	461-573	-1.06498	0-0	NA		-1.09284	-1.06498	NA
ENST00000582793.1	1-180	-1.24005	181-417	-0.691969	418-531	-0.414259		-1.24005	-0.691969	-0.414259
ENST00000333234.5	1-287	-0.392	288-686	-0.790376	687-958	-1.6174		-0.392	-0.790376	-1.6174
ENST00000615553.1	1-315	-0.813378	316-1143	-0.721336	1144-2329	-0.938051		-0.813378	-0.721336	-0.938051
ENST00000582392.2	1-204	-0.979454	205-435	-0.829527	436-714	-1.25117		-0.979454	-0.829527	-1.25117
ENST00000342680.5	1-161	-0.460512	162-368	-1.49186	369-578	-1.05986		-0.460512	-1.49186	-1.05986
ENST00000591027.2	1-53	0.372029	54-290	0.347547	291-574	-1.4936		0.372029	0.347547	-1.4936
ENST00000601288.1	0-0	NA	1-280	-0.497618	281-439	0.0939184		NA	-0.497618	0.0939184
ENST00000593274.1	1-56	-0.208592	57-227	-0.994719	228-491	-1.30614		-0.208592	-0.994719	-1.30614
ENST00000600139.1	0-0	NA	1-196	-0.369611	197-369	-1.2984		NA	-0.369611	-1.2984
ENST00000409302.1	1-134	-0.726916	135-560	-1.50352	561-772	-0.898071		-0.726916	-1.50352	-0.898071
ENST00000402468.3	0-0	NA	1-930	-0.942053	0-0	NA		NA	-0.942053	NA
ENST00000371313.2	1-256	-0.791339	257-1213	-1.19155	1214-1492	-0.531963		-0.791339	-1.19155	-0.531963
ENST00000619962.1	1-446	-1.2468	447-559	-0.929689	0-0	NA		-1.2468	-0.929689	NA
ENST00000373042.5	1-615	-0.437841	616-948	-0.877234	949-1329	-2.21656		-0.437841	-0.877234	-2.21656
ENST00000451322.1	0-0	NA	1-771	-0.923222	772-795	0.552833		NA	-0.923222	0.552833
ENST00000369718.3	1-173	-0.00871772	174-566	-1.45318	567-915	-0.722287		-0.00871772	-1.45318	-0.722287
ENST00000361605.4	1-86	-0.142257	87-818	-0.430417	819-1645	-0.855974		-0.142257	-0.430417	-0.855974
ENST00000522201.1	1-194	-0.254673	195-675	-0.544466	0-0	NA		-0.254673	-0.544466	NA
ENST00000270815.5	1-183	-0.936894	184-873	-1.24787	874-2628	-1.73775		-0.936894	-1.24787	-1.73775
ENST00000272139.5	1-98	-1.51936	99-890	-0.833821	891-1290	-1.43224		-1.51936	-0.833821	-1.43224
ENST00000368516.1	1-221	-1.44927	222-689	-0.683025	690-872	0.0244843		-1.44927	-0.683025	0.0244843
ENST00000372525.7	1-63	-1.12273	64-663	-0.864146	664-4760	-0.926403		-1.12273	-0.864146	-0.926403
ENST00000344356.5	0-0	NA	1-504	-0.261492	0-0	NA		NA	-0.261492	NA
ENST00000369099.8	1-28	-0.327756	29-424	-0.667781	425-509	-1.45877		-0.327756	-0.667781	-1.45877
ENST00000402322.1	1-37	-1.85388	38-775	-1.56345	776-976	-0.721487		-1.85388	-1.56345	-0.721487
ENST00000509305.6	1-91	-1.54661	92-847	-2.19881	848-1098	-1.66227		-1.54661	-2.19881	-1.66227
ENST00000576122.1	1-356	-1.14909	357-383	-0.931285	0-0	NA		-1.14909	-0.931285	NA
ENST00000374637.1	1-247	-1.6171	248-985	-1.61534	986-1089	-0.561157		-1.6171	-1.61534	-0.561157
ENST00000538050.5	1-406	-0.971884	407-553	-0.834064	0-0	NA		-0.971884	-0.834064	NA
ENST00000545337.1	1-30	-1.77984	31-594	-1.55329	595-813	-1.57672		-1.77984	-1.55329	-1.57672
ENST00000252032.9	1-68	0.375889	69-3602	-0.938341	3603-6869	-1.09032		0.375889	-0.938341	-1.09032
ENST00000379772.3	1-811	-0.732048	812-1336	-0.798183	1337-1886	-0.890997		-0.732048	-0.798183	-0.890997
ENST00000400269.4	1-175	-0.798539	176-1264	-1.10799	1265-1608	-1.81525		-0.798539	-1.10799	-1.81525
ENST00000405964.2	1-169	-0.611675	170-896	-0.903291	0-0	NA		-0.611675	-0.903291	NA
ENST00000333059.5	1-9	0.407156	10-327	-0.416111	328-1221	-1.10383		0.407156	-0.416111	-1.10383
ENST00000380486.4	1-370	-0.596278	371-2461	-0.76887	2462-6473	-1.00532		-0.596278	-0.76887	-1.00532
ENST00000528586.2	0-0	NA	1-1246	-1.11952	1247-2320	-1.36734		NA	-1.11952	-1.36734
ENST00000535954.1	0-0	NA	1-574	-0.475846	0-0	NA		NA	-0.475846	NA
ENST00000535555.1	0-0	NA	1-544	-0.435005	0-0	NA		NA	-0.435005	NA
ENST00000417203.5	1-484	-1.19656	485-551	-2.3709	0-0	NA		-1.19656	-2.3709	NA
ENST00000258457.7	1-48	0.164856	49-747	-0.306449	748-4587	-1.19726		0.164856	-0.306449	-1.19726
ENST00000409734.3	1-48	-1.00313	49-432	-0.545959	433-1722	-1.21438		-1.00313	-0.545959	-1.21438
ENST00000319974.6	1-146	-0.399564	147-1304	-0.667085	1305-3691	-0.793071		-0.399564	-0.667085	-0.793071
ENST00000432605.1	0-0	NA	1-585	-0.740665	586-887	-0.370874		NA	-0.740665	-0.370874
ENST00000414534.1	1-253	-1.67254	254-509	-0.531422	0-0	NA		-1.67254	-0.531422	NA
ENST00000443551.2	1-338	-0.601024	339-626	-0.551311	627-692	0.0784377		-0.601024	-0.551311	0.0784377
ENST00000542214.2	1-124	-0.501696	125-511	-1.64822	512-768	-0.539186		-0.501696	-1.64822	-0.539186
ENST00000486435.1	0-0	NA	1-347	-1.11035	348-864	-0.692751		NA	-1.11035	-0.692751
ENST00000486971.1	1-66	-1.36234	67-489	-0.553326	490-1259	-0.629883		-1.36234	-0.553326	-0.629883
ENST00000436325.1	1-9	-0.753312	10-581	-1.04362	0-0	NA		-0.753312	-1.04362	NA
ENST00000399075.6	0-0	NA	1-600	-0.360785	601-2960	-1.26325		NA	-0.360785	-1.26325
ENST00000508622.1	1-271	0.41499	272-465	-0.378301	0-0	NA		0.41499	-0.378301	NA
ENST00000508457.1	1-91	-0.653383	92-289	-1.16603	290-3358	-0.877636		-0.653383	-1.16603	-0.877636
ENST00000355085.4	1-35	-2.15212	36-1088	-0.869506	1089-2324	-1.35843		-2.15212	-0.869506	-1.35843
ENST00000231512.5	1-41	-0.447987	42-839	-1.05849	840-2188	-0.688769		-0.447987	-1.05849	-0.688769
ENST00000504464.5	1-77	-0.378347	78-488	-0.621901	489-914	-0.176146		-0.378347	-0.621901	-0.176146
ENST00000507390.1	0-0	NA	1-254	-1.05191	255-269	0.345723		NA	-1.05191	0.345723
ENST00000612065.1	0-0	NA	1-459	-0.413424	460-1391	-1.06795		NA	-0.413424	-1.06795
ENST00000332290.3	1-270	-1.44101	271-846	-0.655432	847-2667	-0.843078		-1.44101	-0.655432	-0.843078
ENST00000408925.4	1-33	0.140813	34-339	-0.569544	340-557	-0.43456		0.140813	-0.569544	-0.43456
ENST00000378102.3	1-97	-1.296	98-700	-1.01304	701-741	-1.46549		-1.296	-1.01304	-1.46549
ENST00000373685.1	1-275	-0.891158	276-1319	-0.467921	1320-1400	-0.916927		-0.891158	-0.467921	-0.916927
ENST00000440409.1	0-0	NA	1-294	-0.205837	295-458	-0.364678		NA	-0.205837	-0.364678
ENST00000491163.1	1-44	-2.09502	45-621	-1.09095	0-0	NA		-2.09502	-1.09095	NA
ENST00000648784.1	1-25	0.704958	26-736	-0.73574	737-1761	-1.66505		0.704958	-0.73574	-1.66505
ENST00000495957.1	0-0	NA	1-526	-0.844875	527-807	-0.476652		NA	-0.844875	-0.476652
ENST00000276704.6	1-31	0.956547	32-1174	-1.10638	1175-1310	-0.282386		0.956547	-1.10638	-0.282386
ENST00000527462.1	0-0	NA	1-401	-0.548607	0-0	NA		NA	-0.548607	NA
ENST00000372994.2	1-143	-0.314521	144-395	-2.15199	396-704	-2.91333		-0.314521	-2.15199	-2.91333
ENST00000376854.6	1-301	0.440516	302-886	-0.719301	887-2351	-0.641578		0.440516	-0.719301	-0.641578
ENST00000376340.2	1-250	-0.541726	251-433	-1.15136	434-620	-1.43583		-0.541726	-1.15136	-1.43583
ENST00000379995.1	1-76	-1.04679	77-745	-0.648009	746-777	-0.254093		-1.04679	-0.648009	-0.254093
ENST00000372447.7	1-54	-1.0663	55-924	-0.553208	925-1795	-1.00332		-1.0663	-0.553208	-1.00332
ENST00000377027.1	0-0	NA	1968-01-01	-1.07315	69-539	-0.945893		NA	-1.07315	-0.945893
ENST00000478341.1	0-0	NA	1-212	-0.735837	213-517	-1.17241		NA	-0.735837	-1.17241
ENST00000483493.6	1-72	-0.406192	73-474	-0.9761	475-1236	-1.02711		-0.406192	-0.9761	-1.02711
ENST00000614925.1	1-4	-1.97375	5-1024	-0.881592	1025-1619	-0.710453		-1.97375	-0.881592	-0.710453
ENST00000409082.5	1-188	-1.04445	189-468	-0.740612	0-0	NA		-1.04445	-0.740612	NA
ENST00000337989.11	1-218	0.0512039	219-1991	-1.22239	1992-2422	-1.37687		0.0512039	-1.22239	-1.37687
ENST00000420687.2	1-78	-1.07611	79-1185	-0.786956	1186-2471	-0.916679		-1.07611	-0.786956	-0.916679
ENST00000453274.1	0-0	NA	1-775	-0.658091	0-0	NA		NA	-0.658091	NA
ENST00000444798.1	1-12	-1.36074	13-356	-0.439181	0-0	NA		-1.36074	-0.439181	NA
ENST00000550483.5	0-0	NA	1-229	-1.21229	230-730	-1.12757		NA	-1.21229	-1.12757
ENST00000588749.1	0-0	NA	1-391	-1.02593	0-0	NA		NA	-1.02593	NA
ENST00000493518.5	1-487	-1.72121	488-1399	-1.27515	1400-3217	-0.679164		-1.72121	-1.27515	-0.679164
ENST00000405362.1	1-501	-0.378972	502-1059	-0.992043	0-0	NA		-0.378972	-0.992043	NA
ENST00000428460.1	0-0	NA	1-881	-1.39699	882-953	-1.95845		NA	-1.39699	-1.95845
ENST00000549688.1	1-235	-0.994082	236-549	-1.43473	0-0	NA		-0.994082	-1.43473	NA
ENST00000509784.1	0-0	NA	1-132	-0.182312	133-578	-0.906653		NA	-0.182312	-0.906653
ENST00000495522.1	1-11	0.390032	12-1685	-1.22453	1686-2199	-0.621447		0.390032	-1.22453	-0.621447
ENST00000368604.2	0-0	NA	1-477	-0.84462	478-540	0.350498		NA	-0.84462	0.350498
ENST00000553422.1	0-0	NA	1-231	0.0353797	232-438	-0.991353		NA	0.0353797	-0.991353
ENST00000489742.1	1-345	-0.870316	346-522	-0.269021	0-0	NA		-0.870316	-0.269021	NA
ENST00000586967.1	0-0	NA	1941-01-01	-1.21853	42-394	-1.77942		NA	-1.21853	-1.77942
ENST00000493278.1	0-0	NA	1-442	-0.363825	443-589	0.288098		NA	-0.363825	0.288098
ENST00000411972.1	1-193	-0.594358	194-560	-1.01676	0-0	NA		-0.594358	-1.01676	NA
ENST00000509594.1	0-0	NA	1-583	-0.83705	0-0	NA		NA	-0.83705	NA
ENST00000441192.1	0-0	NA	1-1006	-1.04193	1007-1224	-0.516867		NA	-1.04193	-0.516867
ENST00000544485.1	1-281	-0.966092	282-543	-1.15585	0-0	NA		-0.966092	-1.15585	NA
ENST00000613618.1	0-0	NA	1-594	-0.61915	0-0	NA		NA	-0.61915	NA
ENST00000514518.1	1-38	0.210486	39-281	-0.106104	282-895	-0.832503		0.210486	-0.106104	-0.832503
ENST00000409386.3	1-69	-1.31094	70-4911	-0.729408	4912-5730	-0.47465		-1.31094	-0.729408	-0.47465
ENST00000476864.1	0-0	NA	1-714	-0.914953	0-0	NA		NA	-0.914953	NA
ENST00000544619.1	0-0	NA	2313-01-01	-0.839013	2314-4091	-1.04125		NA	-0.839013	-1.04125
ENST00000591625.5	1-553	-0.609027	554-599	0.536802	0-0	NA		-0.609027	0.536802	NA
ENST00000508787.1	0-0	NA	1-568	-0.119603	0-0	NA		NA	-0.119603	NA
ENST00000446031.1	1-97	-0.982465	98-273	-0.851199	0-0	NA		-0.982465	-0.851199	NA
ENST00000409275.1	1-179	-0.761591	180-835	-1.0419	0-0	NA		-0.761591	-1.0419	NA
ENST00000526468.1	1-116	-1.42851	117-690	-1.07689	0-0	NA		-1.42851	-1.07689	NA
ENST00000426297.1	0-0	NA	1-140	-1.23959	141-706	-1.37347		NA	-1.23959	-1.37347
ENST00000295006.6	1-102	-0.471742	103-2205	-0.672328	2206-3366	-1.18662		-0.471742	-0.672328	-1.18662
ENST00000567817.6	0-0	NA	1-255	-0.0112233	256-718	-1.10563		NA	-0.0112233	-1.10563
ENST00000648752.1	0-0	NA	1-1539	-0.665217	1540-2081	-1.16781		NA	-0.665217	-1.16781
ENST00000443567.5	0-0	NA	1-339	0.11238	340-805	-0.752224		NA	0.11238	-0.752224
ENST00000586963.1	1-86	-0.62267	87-570	-0.499408	0-0	NA		-0.62267	-0.499408	NA
ENST00000529307.1	1-232	0.0745203	233-2119	-0.783459	2120-2266	-0.764151		0.0745203	-0.783459	-0.764151
ENST00000540584.1	1-211	-0.612232	212-569	-1.2501	0-0	NA		-0.612232	-1.2501	NA
ENST00000263168.4	1-13	0.394407	14-874	-0.469779	875-2358	-0.731394		0.394407	-0.469779	-0.731394
ENST00000628758.1	0-0	NA	1-525	-0.363292	0-0	NA		NA	-0.363292	NA
ENST00000433834.5	1-385	-1.26428	386-1291	-0.786252	1292-1462	-0.204274		-1.26428	-0.786252	-0.204274
ENST00000521437.1	1-462	0.124675	463-579	-0.659272	0-0	NA		0.124675	-0.659272	NA
ENST00000427712.5	1-383	-1.16042	384-485	-0.919046	486-943	-1.27241		-1.16042	-0.919046	-1.27241
ENST00000569398.5	1-229	-0.774851	230-442	-0.458922	0-0	NA		-0.774851	-0.458922	NA
ENST00000586298.1	0-0	NA	1-531	-1.21321	532-674	-0.884587		NA	-1.21321	-0.884587
ENST00000639317.1	0-0	NA	1-135	-0.103122	0-0	NA		NA	-0.103122	NA
ENST00000537394.5	1-40	-0.831386	41-505	-1.11493	506-720	-0.969073		-0.831386	-1.11493	-0.969073
ENST00000577605.1	0-0	NA	1-389	-1.64745	390-714	-0.925493		NA	-1.64745	-0.925493
ENST00000417387.1	1-14	-0.706165	15-326	-0.709823	327-352	0.716602		-0.706165	-0.709823	0.716602
ENST00000644770.1	1-24	-0.563914	25-447	-0.930749	448-564	-0.489633		-0.563914	-0.930749	-0.489633
ENST00000640184.1	0-0	NA	1-327	-0.372126	0-0	NA		NA	-0.372126	NA
ENST00000448480.1	1-121	-1.3131	122-1558	-1.23193	1559-1603	-0.277765		-1.3131	-1.23193	-0.277765
ENST00000350623.7	1-5	0.162229	6-332	-0.333191	333-1146	-0.803473		0.162229	-0.333191	-0.803473
ENST00000447121.2	1-197	-0.503636	198-549	-0.83304	0-0	NA		-0.503636	-0.83304	NA
ENST00000417440.2	1-320	-0.326839	321-763	-0.391681	0-0	NA		-0.326839	-0.391681	NA
ENST00000505486.1	1-188	-1.20522	189-431	-0.837583	432-538	-0.378167		-1.20522	-0.837583	-0.378167
ENST00000452490.3	1-67	-0.690831	68-904	-0.51645	905-2271	-0.947675		-0.690831	-0.51645	-0.947675
ENST00000444430.2	0-0	NA	1-777	-0.715139	778-1275	-1.44705		NA	-0.715139	-1.44705
ENST00000469637.1	1-582	-1.05772	583-725	-0.493957	0-0	NA		-1.05772	-0.493957	NA
ENST00000510098.1	0-0	NA	1-612	-0.349422	613-1323	-1.05283		NA	-0.349422	-1.05283
ENST00000440704.5	0-0	NA	1-188	-0.58071	189-580	-0.276568		NA	-0.58071	-0.276568
ENST00000650153.1	0-0	NA	1994-01-01	-0.31979	95-1181	-1.18878		NA	-0.31979	-1.18878
ENST00000357037.6	1-159	-0.513113	160-1332	-0.763015	1333-3570	-1.32411		-0.513113	-0.763015	-1.32411
ENST00000304141.5	1-163	-0.335413	164-1441	-0.986001	1442-3054	-0.456897		-0.335413	-0.986001	-0.456897
ENST00000543126.1	1-999	-1.40871	1000-1458	-0.708427	1459-3502	-1.08052		-1.40871	-0.708427	-1.08052
ENST00000565389.1	0-0	NA	1-181	0.333758	182-846	-0.479641		NA	0.333758	-0.479641
ENST00000634301.1	0-0	NA	1-270	-0.431182	271-340	-0.56328		NA	-0.431182	-0.56328
ENST00000643192.1	1-42	-0.000486571	43-481	-0.546084	0-0	NA		-0.000486571	-0.546084	NA
ENST00000420796.1	1-538	-0.320118	539-1506	-1.26005	0-0	NA		-0.320118	-1.26005	NA
ENST00000399191.3	1-81	-0.75546	82-750	-0.274542	751-838	-0.374812		-0.75546	-0.274542	-0.374812
ENST00000507752.1	1-186	-1.12354	187-369	-1.21785	370-547	-1.2945		-1.12354	-1.21785	-1.2945
ENST00000382393.2	1-76	-0.993811	77-418	-0.86581	419-1731	-0.728537		-0.993811	-0.86581	-0.728537
ENST00000456188.5	1-47	-0.937304	48-596	-0.89932	597-1436	-1.15198		-0.937304	-0.89932	-1.15198
ENST00000377344.6	1-43	-0.325425	44-526	-0.543716	527-1813	-1.01436		-0.325425	-0.543716	-1.01436
ENST00000489273.1	0-0	NA	1-532	-1.53664	533-587	-0.353735		NA	-1.53664	-0.353735
ENST00000444685.1	1-214	-1.09851	215-544	-1.65944	0-0	NA		-1.09851	-1.65944	NA
ENST00000462165.2	0-0	NA	1-324	-1.03822	325-949	-1.41941		NA	-1.03822	-1.41941
ENST00000552562.1	1-401	-1.19962	402-675	-1.46953	0-0	NA		-1.19962	-1.46953	NA
ENST00000434260.1	1-108	0.436989	109-472	-0.651375	0-0	NA		0.436989	-0.651375	NA
ENST00000619293.1	0-0	NA	1-510	-1.30872	511-1118	-1.21959		NA	-1.30872	-1.21959
ENST00000587508.1	0-0	NA	1-1217	-0.940889	1218-1667	-1.21779		NA	-0.940889	-1.21779
ENST00000450942.2	0-0	NA	2018-01-01	-1.12018	0-0	NA		NA	-1.12018	NA
ENST00000514039.5	0-0	NA	1-425	-1.23981	0-0	NA		NA	-1.23981	NA
ENST00000543706.1	0-0	NA	1-869	-0.519766	0-0	NA		NA	-0.519766	NA
ENST00000613179.1	1-298	-0.619712	299-1117	-1.15984	1118-1421	-0.845869		-0.619712	-1.15984	-0.845869
ENST00000591241.1	1-128	-1.56025	129-866	-0.978682	867-1153	-0.925185		-1.56025	-0.978682	-0.925185
ENST00000421582.2	1-63	-0.0941501	64-423	-1.04189	424-1324	-1.47073		-0.0941501	-1.04189	-1.47073
ENST00000395557.4	1-491	-0.775389	492-1832	-1.05731	1833-2069	-0.600339		-0.775389	-1.05731	-0.600339
ENST00000409127.1	1-95	-1.48336	96-623	-0.754169	624-1247	-1.09393		-1.48336	-0.754169	-1.09393
ENST00000432510.1	1-357	-0.718722	358-568	-0.41356	0-0	NA		-0.718722	-0.41356	NA
ENST00000605875.1	1-136	-0.894214	137-380	-0.938782	0-0	NA		-0.894214	-0.938782	NA
ENST00000522876.1	1-128	-1.32589	129-560	-0.860491	0-0	NA		-1.32589	-0.860491	NA
ENST00000596123.1	1-170	-0.166162	171-580	-0.60949	0-0	NA		-0.166162	-0.60949	NA
ENST00000511257.1	1-322	-0.287094	323-1483	-0.671994	1484-1735	-1.0119		-0.287094	-0.671994	-1.0119
ENST00000410069.1	1-345	-0.467943	346-768	-0.483617	769-890	-0.492863		-0.467943	-0.483617	-0.492863
ENST00000441693.2	1-369	-1.12923	370-576	-0.95475	0-0	NA		-1.12923	-0.95475	NA
ENST00000585844.1	0-0	NA	1-309	-1.02376	310-887	-0.889382		NA	-1.02376	-0.889382
ENST00000255784.5	1-104	-1.28749	105-794	-0.8153	795-1270	-1.74504		-1.28749	-0.8153	-1.74504
ENST00000571916.1	0-0	NA	1-186	-0.613591	187-708	-0.76696		NA	-0.613591	-0.76696
ENST00000417438.1	1-64	-0.610756	65-259	-0.480073	260-548	0.160793		-0.610756	-0.480073	0.160793
ENST00000290418.4	1-159	-0.16225	160-2391	-0.942533	2392-2835	-1.62465		-0.16225	-0.942533	-1.62465
ENST00000285871.5	1-129	-0.711853	130-2997	-0.705892	2998-3335	-1.17235		-0.711853	-0.705892	-1.17235
ENST00000502801.1	1-75	-0.475393	76-501	-1.18537	502-1079	-0.971092		-0.475393	-1.18537	-0.971092
ENST00000591691.1	0-0	NA	1-467	-0.780008	468-658	-1.67229		NA	-0.780008	-1.67229
ENST00000373408.4	1-30	-1.11905	31-324	-1.19446	325-572	-1.32318		-1.11905	-1.19446	-1.32318
ENST00000303688.8	1-73	-1.73151	74-1249	-0.891018	1250-2714	-0.739822		-1.73151	-0.891018	-0.739822
ENST00000369286.1	1-267	-0.79166	268-903	-0.699027	904-1928	-0.926552		-0.79166	-0.699027	-0.926552
ENST00000376227.4	1-167	-1.62964	168-2051	-0.907307	2052-2310	-1.42962		-1.62964	-0.907307	-1.42962
ENST00000517979.1	1-73	-3.04386	74-154	-2.10044	155-877	-0.961105		-3.04386	-2.10044	-0.961105
ENST00000617445.4	1-176	-1.23978	177-731	-1.27966	732-1240	-0.147228		-1.23978	-1.27966	-0.147228
ENST00000558871.1	1-79	-0.751133	80-484	-0.736269	485-1075	-1.50985		-0.751133	-0.736269	-1.50985
ENST00000317945.6	1-40	-1.87273	41-730	-1.10779	731-2109	-0.285532		-1.87273	-1.10779	-0.285532
ENST00000588210.1	1-10	-0.359174	11-694	-0.633913	695-2067	-0.75094		-0.359174	-0.633913	-0.75094
ENST00000580986.1	1-495	-1.02775	496-552	-0.116953	0-0	NA		-1.02775	-0.116953	NA
ENST00000392455.9	1-281	-0.678	282-1730	-1.15036	1731-8629	-1.0309		-0.678	-1.15036	-1.0309
ENST00000438370.1	1-369	-0.600164	370-556	-1.41117	0-0	NA		-0.600164	-1.41117	NA
ENST00000581625.2	0-0	NA	1-106	-0.507166	107-491	-0.906794		NA	-0.507166	-0.906794
ENST00000479414.1	0-0	NA	1-424	-0.664744	425-431	0.239071		NA	-0.664744	0.239071
ENST00000256151.8	1-11	-0.598931	12-737	-0.346296	738-1585	-0.67696		-0.598931	-0.346296	-0.67696
ENST00000263102.7	1-132	-0.0915792	133-1557	-0.751413	1558-5727	-0.876363		-0.0915792	-0.751413	-0.876363
ENST00000594087.1	1-13	0.00786985	14-1012	-0.819934	1013-1017	-0.0852872		0.00786985	-0.819934	-0.0852872
ENST00000341455.10	1-24	-0.777528	25-717	-1.01433	718-3042	-0.715287		-0.777528	-1.01433	-0.715287
ENST00000519740.1	1-122	-3.63959	123-266	-1.70093	267-291	-2.06736		-3.63959	-1.70093	-2.06736
ENST00000321895.7	1-117	-0.350688	118-1521	-1.628	1522-1791	-0.560824		-0.350688	-1.628	-0.560824
ENST00000315965.6	1-42	0.981578	43-993	-0.118691	994-1575	-0.483328		0.981578	-0.118691	-0.483328
ENST00000239830.9	1-111	-0.266526	112-1578	-0.812258	1579-2300	-0.638664		-0.266526	-0.812258	-0.638664
ENST00000461431.1	0-0	NA	1-781	-0.25535	0-0	NA		NA	-0.25535	NA
ENST00000530203.1	1-146	-0.506094	147-236	-1.13743	0-0	NA		-0.506094	-1.13743	NA
ENST00000556348.1	1-207	-1.80389	208-556	-0.605525	0-0	NA		-1.80389	-0.605525	NA
ENST00000471947.2	1-771	-1.06375	772-1080	-1.94545	1081-3707	-0.921797		-1.06375	-1.94545	-0.921797
ENST00000553403.1	1-154	-0.443765	155-445	-0.864341	446-1651	-0.848528		-0.443765	-0.864341	-0.848528
ENST00000596938.1	1-312	-1.02641	313-457	-0.466483	0-0	NA		-1.02641	-0.466483	NA
ENST00000526265.5	1-16	-2.06976	17-190	-1.18648	191-1433	-1.04226		-2.06976	-1.18648	-1.04226
ENST00000543019.1	0-0	NA	1983-01-01	-0.57934	84-166	-0.836485		NA	-0.57934	-0.836485
ENST00000437999.5	0-0	NA	1-276	-0.000373739	277-850	-0.00972905		NA	-0.000373739	-0.00972905
ENST00000600918.1	0-0	NA	1-464	-1.43097	465-534	-1.49424		NA	-1.43097	-1.49424
ENST00000560922.1	1-51	-0.708425	52-572	-0.325694	0-0	NA		-0.708425	-0.325694	NA
ENST00000225831.4	1-65	-1.18172	66-365	-0.947697	366-741	-0.669655		-1.18172	-0.947697	-0.669655
ENST00000480382.1	0-0	NA	1-406	-2.28506	0-0	NA		NA	-2.28506	NA
ENST00000367976.4	1-200	1.44803	201-1250	-0.64441	1251-2338	-1.28086		1.44803	-0.64441	-1.28086
ENST00000507798.1	0-0	NA	1-558	0.0594604	559-767	-0.876537		NA	0.0594604	-0.876537
ENST00000553291.5	1-380	-0.829134	381-392	0.20728	0-0	NA		-0.829134	0.20728	NA
ENST00000482541.2	1-101	-1.47767	102-533	-1.18383	534-1704	-1.22384		-1.47767	-1.18383	-1.22384
ENST00000536559.1	1-108	0.570741	109-312	-0.195646	313-553	-1.14711		0.570741	-0.195646	-1.14711
ENST00000514588.1	1-350	-0.906316	351-490	-0.281553	0-0	NA		-0.906316	-0.281553	NA
ENST00000504553.2	1-38	1.05195	39-362	-0.507465	363-732	-0.995803		1.05195	-0.507465	-0.995803
ENST00000509972.1	1-107	-2.18985	108-1022	-0.267103	1023-1549	-0.273073		-2.18985	-0.267103	-0.273073
ENST00000256897.9	1-136	0.0528712	137-1108	-0.221176	1109-1280	-0.658847		0.0528712	-0.221176	-0.658847
ENST00000507788.1	1-446	-2.20953	447-595	-0.254961	0-0	NA		-2.20953	-0.254961	NA
ENST00000465148.3	1-178	-0.557184	179-1330	-0.682786	1331-3959	-0.743693		-0.557184	-0.682786	-0.743693
ENST00000555842.1	1-482	-1.20903	483-811	-0.400951	0-0	NA		-1.20903	-0.400951	NA
ENST00000295925.5	0-0	NA	1-519	-0.443188	520-549	0.587412		NA	-0.443188	0.587412
ENST00000497013.1	1-291	-0.847172	292-548	-0.564596	0-0	NA		-0.847172	-0.564596	NA
ENST00000482182.3	1-153	-1.28189	154-578	-0.954174	0-0	NA		-1.28189	-0.954174	NA
ENST00000640148.1	1-44	0.122511	45-596	-0.491204	0-0	NA		0.122511	-0.491204	NA
ENST00000438691.1	0-0	NA	1-202	-0.517321	203-632	-0.405154		NA	-0.517321	-0.405154
ENST00000339497.7	1-180	0.0558318	181-1131	-0.691131	1132-4630	-0.87433		0.0558318	-0.691131	-0.87433
ENST00000420321.1	0-0	NA	1-444	-0.259243	445-602	-0.561597		NA	-0.259243	-0.561597
ENST00000561888.1	0-0	NA	1-360	-1.43395	0-0	NA		NA	-1.43395	NA
ENST00000564092.1	1-302	-1.13084	303-578	-1.42936	0-0	NA		-1.13084	-1.42936	NA
ENST00000534763.1	1-573	-1.48046	574-777	-1.38361	0-0	NA		-1.48046	-1.38361	NA
ENST00000366686.1	1-208	-0.486803	209-679	-0.716407	680-4399	-0.658272		-0.486803	-0.716407	-0.658272
ENST00000480006.1	1-17	-0.299122	18-772	-0.385994	0-0	NA		-0.299122	-0.385994	NA
ENST00000543146.2	1-482	-0.625652	483-1949	-0.681911	1950-2189	-0.558916		-0.625652	-0.681911	-0.558916
ENST00000415548.1	1-30	-0.162994	31-513	-0.739614	0-0	NA		-0.162994	-0.739614	NA
ENST00000544079.2	1-164	-0.313365	165-1694	-0.965698	1695-2261	-0.663656		-0.313365	-0.965698	-0.663656
ENST00000506600.1	1-364	-0.604389	365-1711	-0.870482	1712-1939	-0.749828		-0.604389	-0.870482	-0.749828
ENST00000275603.9	1-84	0.0826254	85-1680	-1.16618	1681-2584	-0.387067		0.0826254	-1.16618	-0.387067
ENST00000626868.1	0-0	NA	1-249	0.606854	0-0	NA		NA	0.606854	NA
ENST00000431234.1	0-0	NA	1-968	-0.838974	0-0	NA		NA	-0.838974	NA
ENST00000628813.2	0-0	NA	1-237	-0.284433	238-2218	-0.515926		NA	-0.284433	-0.515926
ENST00000411858.1	1-46	-1.15529	47-283	-0.495417	284-571	-0.752377		-1.15529	-0.495417	-0.752377
ENST00000512545.1	1-391	-0.902104	392-556	1.24012	0-0	NA		-0.902104	1.24012	NA
ENST00000526439.1	1-519	-0.901961	520-713	-0.0740022	0-0	NA		-0.901961	-0.0740022	NA
ENST00000432237.2	1-86	-0.530631	87-3452	-0.830211	3453-3701	-1.1707		-0.530631	-0.830211	-1.1707
ENST00000512821.5	1-32	0.514173	33-506	-0.104056	507-964	0.100329		0.514173	-0.104056	0.100329
ENST00000478595.1	1-175	-0.397334	176-406	-1.12311	407-2017	-0.509477		-0.397334	-1.12311	-0.509477
ENST00000610952.1	1-367	-1.00961	368-610	-2.32074	611-802	-0.664417		-1.00961	-2.32074	-0.664417
ENST00000359314.5	1-456	-0.847105	457-2376	-0.730305	2377-5412	-0.627177		-0.847105	-0.730305	-0.627177
ENST00000569466.1	1-253	-0.586116	254-1279	-0.93715	1280-1417	-0.987684		-0.586116	-0.93715	-0.987684
ENST00000577511.1	1-779	-0.723543	780-1289	-1.11521	1290-1459	-0.502398		-0.723543	-1.11521	-0.502398
ENST00000553424.5	1-57	-0.500074	58-645	-0.556038	646-3866	-0.798025		-0.500074	-0.556038	-0.798025
ENST00000599573.1	0-0	NA	1-266	-0.21601	267-861	-0.429728		NA	-0.21601	-0.429728
ENST00000356522.4	1-322	-1.33562	323-1309	-0.951341	1310-2874	-1.34802		-1.33562	-0.951341	-1.34802
ENST00000539492.1	1-443	-1.4435	444-579	-1.66948	0-0	NA		-1.4435	-1.66948	NA
ENST00000466205.5	0-0	NA	1-479	-1.07045	480-822	-1.51526		NA	-1.07045	-1.51526
ENST00000525469.1	0-0	NA	1-249	-1.07192	250-705	-0.468531		NA	-1.07192	-0.468531
ENST00000462968.2	0-0	NA	1-236	-0.32557	237-473	-1.31907		NA	-0.32557	-1.31907
ENST00000644850.1	1-215	-0.17725	216-766	-0.673026	0-0	NA		-0.17725	-0.673026	NA
ENST00000271324.6	1-118	-0.565352	119-778	-0.613942	779-1505	-0.748143		-0.565352	-0.613942	-0.748143
ENST00000634386.1	0-0	NA	1-184	-1.25649	185-951	-0.0942667		NA	-1.25649	-0.0942667
ENST00000369487.3	1-67	-0.216046	68-790	-1.03237	791-892	-1.11992		-0.216046	-1.03237	-1.11992
ENST00000528700.2	1-224	-1.91573	225-584	0.147849	0-0	NA		-1.91573	0.147849	NA
ENST00000546457.1	1-208	-0.607425	209-607	-1.00808	0-0	NA		-0.607425	-1.00808	NA
ENST00000584180.1	0-0	NA	1-364	-1.1965	365-891	-1.64815		NA	-1.1965	-1.64815
ENST00000523813.1	1-2	-0.344853	3-161	-0.791228	162-546	-1.76698		-0.344853	-0.791228	-1.76698
ENST00000481687.1	1-48	-1.61226	49-777	-0.897611	778-890	-0.511444		-1.61226	-0.897611	-0.511444
ENST00000524750.1	0-0	NA	1-174	-1.21267	175-757	-1.38648		NA	-1.21267	-1.38648
ENST00000379153.4	1-40	0.0514085	41-658	-0.503481	659-2328	-0.775368		0.0514085	-0.503481	-0.775368
ENST00000646407.1	1-65	-1.77694	66-545	-0.915721	546-970	-1.27116		-1.77694	-0.915721	-1.27116
ENST00000246006.5	1-132	-0.439819	133-2091	-0.85709	2092-6681	-1.05056		-0.439819	-0.85709	-1.05056
ENST00000418547.2	0-0	NA	1-473	-0.705625	474-965	-1.04317		NA	-0.705625	-1.04317
ENST00000429346.1	0-0	NA	1-290	-0.892193	0-0	NA		NA	-0.892193	NA
ENST00000563260.1	0-0	NA	1-285	-0.853102	0-0	NA		NA	-0.853102	NA
ENST00000440613.1	0-0	NA	1-433	-0.667212	434-685	-0.710377		NA	-0.667212	-0.710377
ENST00000646563.1	1-9	-0.387	10-501	-0.60799	502-1162	-0.658959		-0.387	-0.60799	-0.658959
ENST00000252458.6	1-283	-0.365345	284-1711	-0.902888	1712-1991	-0.423535		-0.365345	-0.902888	-0.423535
ENST00000505120.1	1-11	-0.792351	12-383	-0.644462	384-455	-0.349637		-0.792351	-0.644462	-0.349637
ENST00000340833.4	1-101	-0.0142635	102-1721	-0.476947	1722-1978	-0.819512		-0.0142635	-0.476947	-0.819512
ENST00000374206.4	1-342	-0.742068	343-600	-0.737898	601-871	-1.62695		-0.742068	-0.737898	-1.62695
ENST00000532893.5	1-89	-1.08056	90-248	-0.77773	249-515	-0.892509		-1.08056	-0.77773	-0.892509
ENST00000606065.3	0-0	NA	1-360	-0.373582	361-1062	-0.443066		NA	-0.373582	-0.443066
ENST00000588869.1	1-32	-1.09508	33-215	-1.70749	216-966	-1.36655		-1.09508	-1.70749	-1.36655
ENST00000381854.4	1-199	-1.07686	200-1213	-0.729256	1214-3500	-0.741082		-1.07686	-0.729256	-0.741082
ENST00000307731.2	1-18	-0.679872	19-1758	-0.836823	1759-3859	-1.06678		-0.679872	-0.836823	-1.06678
ENST00000662562.1	1-1010	-0.867068	1011-1586	-0.467267	1587-1645	0.213012		-0.867068	-0.467267	0.213012
ENST00000441725.1	0-0	NA	2183-01-01	-0.87668	0-0	NA		NA	-0.87668	NA
ENST00000558321.5	0-0	NA	1-390	-0.793697	391-528	-1.15427		NA	-0.793697	-1.15427
ENST00000434728.1	1-418	-1.05703	419-564	-1.74252	0-0	NA		-1.05703	-1.74252	NA
ENST00000422687.1	1-500	-0.170697	501-542	0.494462	0-0	NA		-0.170697	0.494462	NA
ENST00000579611.1	1-361	-0.391157	362-580	-0.406748	0-0	NA		-0.391157	-0.406748	NA
ENST00000357235.6	1-407	-0.791822	408-647	-0.928894	648-3006	-1.62075		-0.791822	-0.928894	-1.62075
ENST00000502582.1	0-0	NA	1-165	-1.13152	166-277	-1.23256		NA	-1.13152	-1.23256
ENST00000371477.4	1-118	-0.938716	119-2527	-0.962459	2528-6241	-0.865565		-0.938716	-0.962459	-0.865565
ENST00000635846.1	1-21	-2.21572	22-1374	-0.491897	1375-3987	-0.716549		-2.21572	-0.491897	-0.716549
ENST00000392590.3	1-68	-0.219341	69-794	-0.613128	795-1536	-0.766096		-0.219341	-0.613128	-0.766096
ENST00000435031.1	1-275	-0.137276	276-563	-0.377926	0-0	NA		-0.137276	-0.377926	NA
ENST00000564296.5	1-419	0.14466	420-545	-0.589557	546-1015	-0.590473		0.14466	-0.589557	-0.590473
ENST00000565470.1	0-0	NA	1-113	-1.48573	114-724	-0.618117		NA	-1.48573	-0.618117
ENST00000401096.2	1-339	-0.702003	340-450	-1.22241	0-0	NA		-0.702003	-1.22241	NA
ENST00000629312.2	1-112	-0.680667	113-2470	-0.865672	2471-2496	-0.658102		-0.680667	-0.865672	-0.658102
ENST00000559663.1	0-0	NA	1-479	-1.0251	480-871	-1.75482		NA	-1.0251	-1.75482
ENST00000642592.1	0-0	NA	1-430	-0.100447	431-1047	-1.02029		NA	-0.100447	-1.02029
ENST00000462827.2	0-0	NA	1-253	-0.747616	254-664	-1.49372		NA	-0.747616	-1.49372
ENST00000552262.1	1-301	-0.895877	302-566	-0.430944	0-0	NA		-0.895877	-0.430944	NA
ENST00000515494.5	1-745	-1.38762	746-964	-2.03645	965-3756	-0.924007		-1.38762	-2.03645	-0.924007
ENST00000463016.1	0-0	NA	1-367	-0.640408	368-604	-0.206146		NA	-0.640408	-0.206146
ENST00000354056.4	1-178	-0.465787	179-973	-0.708787	974-1260	-0.896314		-0.465787	-0.708787	-0.896314
ENST00000325303.8	1-306	-1.72973	307-1347	-1.00519	1348-2175	-1.23665		-1.72973	-1.00519	-1.23665
ENST00000535796.1	1-145	-1.19757	146-344	-1.60765	0-0	NA		-1.19757	-1.60765	NA
ENST00000531506.1	1-9	-0.633097	10-330	-0.91251	331-634	-0.722464		-0.633097	-0.91251	-0.722464
ENST00000586261.2	1-163	-0.660706	164-803	-1.44221	0-0	NA		-0.660706	-1.44221	NA
ENST00000547853.1	1-222	0.351618	223-228	0.8215	0-0	NA		0.351618	0.8215	NA
ENST00000297518.4	0-0	NA	1-783	-0.94776	0-0	NA		NA	-0.94776	NA
ENST00000339269.5	1-154	-0.863424	155-1687	-0.944751	1688-1891	-1.55553		-0.863424	-0.944751	-1.55553
ENST00000481266.1	1-83	-0.172309	84-911	-1.32555	912-970	-1.89835		-0.172309	-1.32555	-1.89835
ENST00000583697.1	0-0	NA	1-818	-1.04632	819-852	-0.68253		NA	-1.04632	-0.68253
ENST00000502604.5	1-490	-0.494795	491-1252	-0.816622	1253-1455	-0.946248		-0.494795	-0.816622	-0.946248
ENST00000625988.1	0-0	NA	1-446	-0.468434	447-795	-1.19228		NA	-0.468434	-1.19228
ENST00000373264.5	1-115	-0.0789088	116-1234	-1.06515	1235-2483	-1.07584		-0.0789088	-1.06515	-1.07584
ENST00000378610.1	1-10	-0.611101	11-1750	-0.592599	1751-3115	-1.22697		-0.611101	-0.592599	-1.22697
ENST00000373711.3	1-174	0.120286	175-669	-0.713691	670-793	-0.409669		0.120286	-0.713691	-0.409669
ENST00000442489.1	0-0	NA	1-315	-0.150826	316-577	-0.601392		NA	-0.150826	-0.601392
ENST00000510928.1	1-101	0.113911	102-509	-0.388856	510-860	-0.510303		0.113911	-0.388856	-0.510303
ENST00000395009.3	1-27	-1.77323	28-285	-0.849694	286-800	-1.01926		-1.77323	-0.849694	-1.01926
ENST00000371761.4	1-124	-0.529836	125-631	-0.802011	632-995	-1.08174		-0.529836	-0.802011	-1.08174
ENST00000335766.2	1-128	0.295957	129-629	-0.877454	630-1086	-1.34595		0.295957	-0.877454	-1.34595
ENST00000404744.1	1-1	-0.37	2-349	-1.51173	350-1541	-1.14942		-0.37	-1.51173	-1.14942
ENST00000563573.5	1-368	-0.831581	369-556	-0.28564	0-0	NA		-0.831581	-0.28564	NA
ENST00000515421.1	1-175	-0.277153	176-502	-0.803907	503-1305	-0.430941		-0.277153	-0.803907	-0.430941
ENST00000343762.5	1-507	-0.792977	508-1746	-0.806881	1747-3241	-1.01224		-0.792977	-0.806881	-1.01224
ENST00000403660.3	1-210	-3.41576	211-1113	-1.14213	1114-1982	-1.41029		-3.41576	-1.14213	-1.41029
ENST00000303004.5	1-204	-0.312868	205-1242	-0.322204	1243-1839	-0.245681		-0.312868	-0.322204	-0.245681
ENST00000408965.4	1-44	-0.275852	45-854	-0.8123	855-1252	-0.279567		-0.275852	-0.8123	-0.279567
ENST00000585933.2	1-398	-0.136815	399-851	-1.23131	852-3845	-0.639838		-0.136815	-1.23131	-0.639838
ENST00000446769.1	1-88	-0.160873	89-526	-0.600437	0-0	NA		-0.160873	-0.600437	NA
ENST00000397226.2	1-424	0.0958034	425-667	-0.464995	668-1499	-1.40267		0.0958034	-0.464995	-1.40267
ENST00000526277.1	1-443	-1.84671	444-556	-1.18755	0-0	NA		-1.84671	-1.18755	NA
ENST00000545719.1	1-478	-0.712105	479-533	-2.16716	0-0	NA		-0.712105	-2.16716	NA
ENST00000379751.5	1-257	-0.977886	258-2057	-1.33968	2058-2890	-1.96688		-0.977886	-1.33968	-1.96688
ENST00000502689.1	0-0	NA	1-562	-0.918827	563-692	-0.152265		NA	-0.918827	-0.152265
ENST00000562943.1	0-0	NA	1-317	-0.853136	318-461	-1.09445		NA	-0.853136	-1.09445
ENST00000335783.4	1-102	-0.476022	103-909	-0.779468	910-1741	-0.931936		-0.476022	-0.779468	-0.931936
ENST00000462462.1	1-167	0.774306	168-317	-0.300988	318-584	-1.10473		0.774306	-0.300988	-1.10473
ENST00000368328.4	1-100	-0.708231	101-367	-1.12111	368-750	-0.238093		-0.708231	-1.12111	-0.238093
ENST00000584347.1	1-18	-1.74721	19-414	-1.32898	415-799	-0.864543		-1.74721	-1.32898	-0.864543
ENST00000378223.3	1-340	-0.269165	341-1075	-0.618911	1076-1121	-1.28834		-0.269165	-0.618911	-1.28834
ENST00000577322.1	1-514	-0.707475	515-556	-0.0311924	0-0	NA		-0.707475	-0.0311924	NA
ENST00000515110.1	1-326	-1.20568	327-539	-1.09349	540-606	-0.746902		-1.20568	-1.09349	-0.746902
ENST00000435955.1	1-97	-0.49999	98-316	-0.933736	317-586	-1.9248		-0.49999	-0.933736	-1.9248
ENST00000639320.1	0-0	NA	2179-01-01	-1.43836	0-0	NA		NA	-1.43836	NA
ENST00000621352.1	0-0	NA	1-105	-1.76199	106-607	-1.68302		NA	-1.76199	-1.68302
ENST00000552770.2	0-0	NA	1-324	-0.692998	325-1285	-0.176151		NA	-0.692998	-0.176151
ENST00000529185.1	1-1061	-1.27026	1062-1298	-0.882526	0-0	NA		-1.27026	-0.882526	NA
ENST00000417046.1	0-0	NA	1-1746	-0.520257	1747-2724	-0.994455		NA	-0.520257	-0.994455
ENST00000616628.1	1-244	-0.748265	245-409	-0.856717	410-3315	-1.17367		-0.748265	-0.856717	-1.17367
ENST00000426172.3	1-52	-0.586675	53-1252	-0.574018	1253-3037	-0.634745		-0.586675	-0.574018	-0.634745
ENST00000535224.1	0-0	NA	1-760	-0.816134	0-0	NA		NA	-0.816134	NA
ENST00000523174.1	0-0	NA	1-519	-0.665283	520-553	-1.76706		NA	-0.665283	-1.76706
ENST00000514678.1	0-0	NA	1-585	0.131658	586-707	-0.123429		NA	0.131658	-0.123429
ENST00000260569.4	1-110	-1.57993	111-1973	-1.07953	1974-5343	-0.96507		-1.57993	-1.07953	-0.96507
ENST00000485115.1	1-529	-0.633198	530-598	-0.209865	0-0	NA		-0.633198	-0.209865	NA
ENST00000587929.1	1-208	-0.700447	209-547	-0.787284	548-787	0.033429		-0.700447	-0.787284	0.033429
ENST00000647130.1	0-0	NA	1-240	-0.366308	241-2003	-1.11642		NA	-0.366308	-1.11642
ENST00000546527.1	1-637	-0.813225	638-644	-1.66405	0-0	NA		-0.813225	-1.66405	NA
ENST00000453146.1	0-0	NA	1-1307	-1.05041	1308-2821	-1.52322		NA	-1.05041	-1.52322
ENST00000591863.1	1-117	-1.74953	118-360	-1.63486	361-2903	-1.88954		-1.74953	-1.63486	-1.88954
ENST00000583676.1	0-0	NA	1-309	-0.602849	310-607	-0.390496		NA	-0.602849	-0.390496
ENST00000467655.1	0-0	NA	1-528	-0.416096	529-1782	-0.501926		NA	-0.416096	-0.501926
ENST00000615636.4	1-38	-2.1484	39-881	-1.13642	882-1966	-0.789878		-2.1484	-1.13642	-0.789878
ENST00000613052.1	1-945	-0.911966	946-1413	-1.96593	1414-1429	-0.77942		-0.911966	-1.96593	-0.77942
ENST00000443629.5	1-59	-1.05379	60-617	-0.825527	618-1760	-0.556548		-1.05379	-0.825527	-0.556548
ENST00000457392.1	1-159	-0.2299	160-545	-0.425613	0-0	NA		-0.2299	-0.425613	NA
ENST00000558877.1	1-181	-2.32325	182-758	-1.02393	0-0	NA		-2.32325	-1.02393	NA
ENST00000550899.1	1-72	-0.367949	73-306	-0.76375	307-578	-1.08351		-0.367949	-0.76375	-1.08351
ENST00000392687.4	1-200	-0.02787	201-1379	-0.768967	1380-6851	-0.842635		-0.02787	-0.768967	-0.842635
ENST00000643773.1	1-489	-0.41082	490-554	-0.995469	0-0	NA		-0.41082	-0.995469	NA
ENST00000564420.1	0-0	NA	1-605	-0.640143	606-862	-1.68365		NA	-0.640143	-1.68365
ENST00000370277.5	1-47	-1.15635	48-566	-0.874922	567-1413	-0.779593		-1.15635	-0.874922	-0.779593
ENST00000522842.1	1-105	-1.34577	106-441	-0.649606	442-664	-0.175113		-1.34577	-0.649606	-0.175113
ENST00000565880.1	1-246	-0.596211	247-572	-0.381995	0-0	NA		-0.596211	-0.381995	NA
ENST00000458138.1	1-312	-0.608035	313-863	-0.544239	0-0	NA		-0.608035	-0.544239	NA
ENST00000403007.4	1-71	-0.305415	72-743	-0.471373	744-759	0.538527		-0.305415	-0.471373	0.538527
ENST00000325223.7	1-208	-1.18741	209-976	-0.994258	977-1283	-0.997543		-1.18741	-0.994258	-0.997543
ENST00000503223.1	1-253	-0.808197	254-682	-0.254718	0-0	NA		-0.808197	-0.254718	NA
ENST00000566254.1	1-191	-0.447119	192-342	-0.474298	0-0	NA		-0.447119	-0.474298	NA
ENST00000526975.1	1-295	-0.292209	296-567	-0.729419	0-0	NA		-0.292209	-0.729419	NA
ENST00000340870.6	0-0	NA	1-963	-0.940208	0-0	NA		NA	-0.940208	NA
ENST00000467332.1	1-237	-0.414661	238-556	-0.91894	0-0	NA		-0.414661	-0.91894	NA
ENST00000556172.1	0-0	NA	1-222	-1.41807	223-605	-0.63561		NA	-1.41807	-0.63561
ENST00000589648.1	0-0	NA	1-144	-1.5885	145-563	-0.984551		NA	-1.5885	-0.984551
ENST00000643483.1	1-1643	-0.661509	1644-4082	-0.928247	4083-5122	-0.642569		-0.661509	-0.928247	-0.642569
ENST00000372833.6	1-28	-0.388242	29-385	-1.13558	386-850	-1.24101		-0.388242	-1.13558	-1.24101
ENST00000517886.1	1-46	-0.348679	47-346	-0.626857	347-494	-1.38528		-0.348679	-0.626857	-1.38528
ENST00000395422.4	1-63	-0.0830166	64-519	-0.856302	520-797	-0.972604		-0.0830166	-0.856302	-0.972604
ENST00000396914.4	1-194	-0.816228	195-623	-0.703169	624-1433	-0.773905		-0.816228	-0.703169	-0.773905
ENST00000409719.1	1-53	0.218988	54-530	-1.16117	531-3272	-1.46538		0.218988	-1.16117	-1.46538
ENST00000513253.1	0-0	NA	1-500	-0.723399	501-690	-0.408224		NA	-0.723399	-0.408224
ENST00000519367.1	1-106	0.731055	107-277	0.321384	278-442	-0.313056		0.731055	0.321384	-0.313056
ENST00000511067.2	0-0	NA	1-817	-1.04822	0-0	NA		NA	-1.04822	NA
ENST00000431239.6	1-140	-0.81	141-2618	-1.00845	2619-2798	-2.94639		-0.81	-1.00845	-2.94639
ENST00000627460.1	0-0	NA	1-104	0.261979	105-760	-0.714261		NA	0.261979	-0.714261
ENST00000449744.1	0-0	NA	1-834	-1.11375	835-880	-2.63034		NA	-1.11375	-2.63034
ENST00000644132.1	1-620	-1.05788	621-773	-0.570351	0-0	NA		-1.05788	-0.570351	NA
ENST00000440647.1	1-88	0.39522	89-536	-0.31998	0-0	NA		0.39522	-0.31998	NA
ENST00000527900.1	0-0	NA	1-120	0.225987	121-398	-1.25082		NA	0.225987	-1.25082
ENST00000553622.5	1-179	-0.975747	180-633	-1.30937	0-0	NA		-0.975747	-1.30937	NA
ENST00000564641.1	0-0	NA	1-340	-0.640737	341-589	-0.600327		NA	-0.640737	-0.600327
ENST00000198939.6	1-37	0.632735	38-2821	-0.63603	2822-4084	-0.667559		0.632735	-0.63603	-0.667559
ENST00000536932.5	1-490	-1.04712	491-584	-0.558747	0-0	NA		-1.04712	-0.558747	NA
ENST00000510894.1	0-0	NA	1-412	0.229584	413-528	-0.0436864		NA	0.229584	-0.0436864
ENST00000528154.1	1-514	-2.4033	515-594	-0.869407	0-0	NA		-2.4033	-0.869407	NA
ENST00000531341.1	1-55	-0.483321	56-524	-0.767388	0-0	NA		-0.483321	-0.767388	NA
ENST00000406938.2	1-218	-0.239666	219-1406	-0.668728	1407-1638	-0.651509		-0.239666	-0.668728	-0.651509
ENST00000615443.1	1-7	-1.09906	8-340	-1.19687	341-2821	-0.465345		-1.09906	-1.19687	-0.465345
ENST00000549328.1	1-133	-0.964513	134-679	-1.40674	680-1003	0.0873858		-0.964513	-1.40674	0.0873858
ENST00000597848.1	1-342	-0.0950537	343-509	0.631902	0-0	NA		-0.0950537	0.631902	NA
ENST00000263780.9	1-214	-0.110401	215-856	-0.635534	857-2590	-0.596204		-0.110401	-0.635534	-0.596204
ENST00000409225.2	1-268	-1.48252	269-739	-1.33299	740-1099	-0.848371		-1.48252	-1.33299	-0.848371
ENST00000534106.2	0-0	NA	1-185	-0.5798	186-370	0.4494		NA	-0.5798	0.4494
ENST00000217402.3	1-121	-1.27814	122-796	-1.18932	797-1602	-0.912142		-1.27814	-1.18932	-0.912142
ENST00000223500.9	1-30	-0.578169	31-690	-0.668843	691-1901	-0.913374		-0.578169	-0.668843	-0.913374
ENST00000571457.1	0-0	NA	1-522	-1.14019	523-552	-1.02834		NA	-1.14019	-1.02834
ENST00000519503.5	1-30	-2.17004	31-522	-1.00593	523-917	-0.623003		-2.17004	-1.00593	-0.623003
ENST00000529402.1	1-118	-0.311021	119-472	-0.962344	473-809	-0.305022		-0.311021	-0.962344	-0.305022
ENST00000560965.1	0-0	NA	1-274	-0.358346	275-467	-1.49422		NA	-0.358346	-1.49422
ENST00000373891.2	1-35	-2.42701	36-932	-0.790358	933-1079	-0.87658		-2.42701	-0.790358	-0.87658
ENST00000465601.1	0-0	NA	1-372	-1.35473	373-782	-0.928793		NA	-1.35473	-0.928793
ENST00000546873.1	0-0	NA	1-115	-1.05324	116-624	-1.88009		NA	-1.05324	-1.88009
ENST00000519618.1	0-0	NA	1-293	-0.00031171	294-811	-0.720606		NA	-0.00031171	-0.720606
ENST00000575379.1	1-375	-0.731821	376-489	-0.304258	490-1095	-0.992374		-0.731821	-0.304258	-0.992374
ENST00000435960.5	1-573	-1.06462	574-673	-1.13927	0-0	NA		-1.06462	-1.13927	NA
ENST00000549016.1	1-98	-0.347901	99-573	-0.79366	0-0	NA		-0.347901	-0.79366	NA
ENST00000559991.1	1-128	-0.644544	129-1184	-0.921241	1185-1968	-1.07901		-0.644544	-0.921241	-1.07901
ENST00000462406.1	1-626	-0.655113	627-826	-1.1672	0-0	NA		-0.655113	-1.1672	NA
ENST00000543813.2	0-0	NA	1-162	-0.297731	163-2173	-0.401452		NA	-0.297731	-0.401452
ENST00000522091.1	1-130	-0.53241	131-430	-1.18833	431-863	-0.794878		-0.53241	-1.18833	-0.794878
ENST00000368686.1	1-8	-1.88604	9-314	-1.47268	315-2250	-0.797682		-1.88604	-1.47268	-0.797682
ENST00000370397.8	1-64	-1.17733	65-2302	-0.742952	2303-3600	-0.929774		-1.17733	-0.742952	-0.929774
ENST00000551823.1	0-0	NA	1-258	-0.763907	259-517	-1.84436		NA	-0.763907	-1.84436
ENST00000488633.2	1-126	0.0770697	127-1146	-0.987595	1147-3968	-1.21525		0.0770697	-0.987595	-1.21525
ENST00000559950.1	1-89	-0.894671	90-482	-1.18201	483-561	-1.31293		-0.894671	-1.18201	-1.31293
ENST00000567511.1	0-0	NA	1-484	0.0335688	485-696	-1.08877		NA	0.0335688	-1.08877
ENST00000570066.1	1-30	-0.462204	31-231	-0.421878	232-565	-0.104424		-0.462204	-0.421878	-0.104424
ENST00000563341.1	1-118	-2.32709	119-505	-1.41762	0-0	NA		-2.32709	-1.41762	NA
ENST00000650306.1	1-540	-0.983581	541-672	-0.520556	673-906	-0.460072		-0.983581	-0.520556	-0.460072
ENST00000559054.1	1-279	-1.1718	280-443	-0.769081	0-0	NA		-1.1718	-0.769081	NA
ENST00000575287.1	0-0	NA	1-435	-0.677615	436-846	-1.06689		NA	-0.677615	-1.06689
ENST00000644232.1	0-0	NA	1-244	-0.697727	245-2187	-1.26477		NA	-0.697727	-1.26477
ENST00000558764.1	1-63	0.108268	64-405	-0.560545	406-549	-0.366843		0.108268	-0.560545	-0.366843
ENST00000555200.1	1-157	-0.861386	158-581	-1.30464	0-0	NA		-0.861386	-1.30464	NA
ENST00000377973.4	0-0	NA	1-289	-0.995108	290-561	-1.7944		NA	-0.995108	-1.7944
ENST00000444172.6	0-0	NA	1-177	-0.175606	178-584	-1.30502		NA	-0.175606	-1.30502
ENST00000503643.1	1-44	-0.925291	45-482	-0.83672	483-808	-0.900711		-0.925291	-0.83672	-0.900711
ENST00000618718.1	1-201	-0.104607	202-843	-0.948801	844-901	-0.975377		-0.104607	-0.948801	-0.975377
ENST00000420484.2	1-178	-2.42728	179-684	-1.40869	0-0	NA		-2.42728	-1.40869	NA
ENST00000480747.1	1-246	-0.554495	247-537	-0.124547	0-0	NA		-0.554495	-0.124547	NA
ENST00000553039.1	1-494	-1.03353	495-573	-2.60105	0-0	NA		-1.03353	-2.60105	NA
ENST00000526496.1	1-129	-0.168408	130-582	-0.471698	0-0	NA		-0.168408	-0.471698	NA
ENST00000557530.1	1-138	1.34946	139-523	0.389708	0-0	NA		1.34946	0.389708	NA
ENST00000529718.1	0-0	NA	1-195	-0.199385	196-478	0.453102		NA	-0.199385	0.453102
ENST00000368436.1	1-63	-0.866031	64-267	-0.895492	268-820	-1.50578		-0.866031	-0.895492	-1.50578
ENST00000314355.7	1-98	0.181498	99-338	-0.823983	339-616	-0.431387		0.181498	-0.823983	-0.431387
ENST00000449975.1	1-224	-1.28791	225-555	-0.728555	0-0	NA		-1.28791	-0.728555	NA
ENST00000591904.1	0-0	NA	1-396	-0.574071	397-506	-0.44831		NA	-0.574071	-0.44831
ENST00000549240.1	1-1808	-1.48952	1809-2060	-0.82663	2061-2503	-1.52918		-1.48952	-0.82663	-1.52918
ENST00000302500.4	1-11	0.470455	12-1304	-1.08444	1305-1316	-0.489687		0.470455	-1.08444	-0.489687
ENST00000515420.1	0-0	NA	1-735	-1.19174	0-0	NA		NA	-1.19174	NA
ENST00000376496.4	1-3	-2.14444	2865-04-01	-0.722814	2866-2922	-0.700626		-2.14444	-0.722814	-0.700626
ENST00000564568.1	1-177	-0.93624	178-533	-0.563247	0-0	NA		-0.93624	-0.563247	NA
ENST00000427904.1	1-239	-1.45985	240-618	-0.350534	0-0	NA		-1.45985	-0.350534	NA
ENST00000459723.1	0-0	NA	1-181	-0.79433	182-569	-1.01705		NA	-0.79433	-1.01705
ENST00000538152.1	1-335	-1.37019	336-578	-1.29803	579-745	-0.336653		-1.37019	-1.29803	-0.336653
ENST00000641376.1	0-0	NA	1-255	-1.41396	256-349	-1.24793		NA	-1.41396	-1.24793
ENST00000425841.1	1-447	-0.625987	448-499	-0.320647	0-0	NA		-0.625987	-0.320647	NA
ENST00000616760.1	1-113	-0.41145	114-839	-0.595347	840-1098	-1.3323		-0.41145	-0.595347	-1.3323
ENST00000321926.4	1-230	-1.33745	231-629	-0.840476	0-0	NA		-1.33745	-0.840476	NA
ENST00000374379.9	1-107	-0.315298	108-869	-0.401275	870-4253	-0.88039		-0.315298	-0.401275	-0.88039
ENST00000521615.1	0-0	NA	1-399	-1.02039	0-0	NA		NA	-1.02039	NA
ENST00000539080.1	1-310	-0.918841	311-560	-0.782367	0-0	NA		-0.918841	-0.782367	NA
ENST00000487447.1	0-0	NA	1986-01-01	-0.6928	87-564	-1.04315		NA	-0.6928	-1.04315
ENST00000438819.1	1-283	-0.0859443	284-562	-0.257699	0-0	NA		-0.0859443	-0.257699	NA
ENST00000434813.3	1-335	-0.728795	336-1916	-0.771995	1917-2026	-1.28345		-0.728795	-0.771995	-1.28345
ENST00000355560.4	1-282	-0.49738	283-1776	-0.478472	1777-2120	-1.56386		-0.49738	-0.478472	-1.56386
ENST00000563418.2	0-0	NA	1-211	-0.490524	212-10498	-1.19916		NA	-0.490524	-1.19916
ENST00000520957.1	1-85	-0.790728	86-250	-0.49692	251-1690	-0.616557		-0.790728	-0.49692	-0.616557
ENST00000553733.1	1-86	-0.348609	87-380	-1.5383	381-565	-0.557639		-0.348609	-1.5383	-0.557639
ENST00000567804.1	1-335	-0.625756	336-557	0.594064	0-0	NA		-0.625756	0.594064	NA
ENST00000636705.1	0-0	NA	1-913	-0.477631	914-2408	-1.02861		NA	-0.477631	-1.02861
ENST00000636876.1	1-263	-0.462179	264-467	-0.904269	468-655	-0.00321308		-0.462179	-0.904269	-0.00321308
ENST00000637594.1	1-174	-0.637781	175-406	-1.16527	0-0	NA		-0.637781	-1.16527	NA
ENST00000527133.2	1-68	-0.614536	69-218	-0.595243	219-667	-0.485005		-0.614536	-0.595243	-0.485005
ENST00000435527.6	1-200	0.485537	201-746	-1.17767	0-0	NA		0.485537	-1.17767	NA
ENST00000302731.4	1-120	-0.163866	121-1206	-0.693355	1207-1634	-1.63743		-0.163866	-0.693355	-1.63743
ENST00000646643.1	0-0	NA	1-102	0.145872	103-441	-1.24293		NA	0.145872	-1.24293
ENST00000586915.1	0-0	NA	1-630	-0.596723	631-775	-0.477988		NA	-0.596723	-0.477988
ENST00000630539.1	1-445	-0.430985	446-1555	-0.865841	1556-2032	-0.8944		-0.430985	-0.865841	-0.8944
ENST00000559218.1	1-142	-0.401892	143-533	-1.0041	0-0	NA		-0.401892	-1.0041	NA
ENST00000361311.4	1-251	-0.938998	252-3167	-0.6612	3168-4647	-0.805985		-0.938998	-0.6612	-0.805985
ENST00000493185.2	0-0	NA	1-195	-0.282708	196-714	-1.02404		NA	-0.282708	-1.02404
ENST00000651832.1	0-0	NA	1-405	-0.38459	0-0	NA		NA	-0.38459	NA
ENST00000475458.1	0-0	NA	1-395	-1.05054	396-479	-0.315458		NA	-1.05054	-0.315458
ENST00000522238.1	1-695	-1.42197	696-791	-0.860646	0-0	NA		-1.42197	-0.860646	NA
ENST00000572632.1	0-0	NA	1986-01-01	-0.422258	87-723	-0.56106		NA	-0.422258	-0.56106
ENST00000571566.1	1-325	-0.765818	326-545	-0.729798	0-0	NA		-0.765818	-0.729798	NA
ENST00000425186.2	0-0	NA	1-270	-0.600828	271-469	-0.229736		NA	-0.600828	-0.229736
ENST00000538498.1	1-247	-0.680744	248-538	-0.629101	0-0	NA		-0.680744	-0.629101	NA
ENST00000296658.4	1-297	-0.842375	298-1035	-0.511172	1036-3893	-1.29382		-0.842375	-0.511172	-1.29382
ENST00000334841.10	1-170	-0.418276	171-314	-0.933963	315-724	-1.31754		-0.418276	-0.933963	-1.31754
ENST00000630396.1	1-199	-1.6753	200-481	-0.681718	0-0	NA		-1.6753	-0.681718	NA
ENST00000369479.1	1-442	-0.39802	443-649	-0.248831	650-864	-0.95278		-0.39802	-0.248831	-0.95278
ENST00000566462.2	1-321	-0.870524	322-699	-0.554346	700-3512	-0.795468		-0.870524	-0.554346	-0.795468
ENST00000450808.2	1-32	0.170601	33-572	-0.155475	573-950	-0.607144		0.170601	-0.155475	-0.607144
ENST00000497345.1	0-0	NA	1-247	-0.443781	248-538	-0.0107495		NA	-0.443781	-0.0107495
ENST00000566121.1	1-158	-1.02164	159-449	-0.579378	450-572	-0.970821		-1.02164	-0.579378	-0.970821
ENST00000563952.1	1-182	-0.37054	183-722	-0.467023	723-1023	-1.23966		-0.37054	-0.467023	-1.23966
ENST00000205636.4	1-107	-0.344017	108-659	-0.972659	660-3307	-0.771921		-0.344017	-0.972659	-0.771921
ENST00000307526.4	1-293	-0.696886	294-815	-0.837287	816-1169	-0.384225		-0.696886	-0.837287	-0.384225
ENST00000457419.1	0-0	NA	1-470	-0.268243	471-769	-1.06652		NA	-0.268243	-1.06652
ENST00000568910.1	1-361	-0.890347	362-632	-1.38029	0-0	NA		-0.890347	-1.38029	NA
ENST00000538900.1	1-140	-1.50805	141-1412	-1.07024	1413-1722	-1.14205		-1.50805	-1.07024	-1.14205
ENST00000512338.1	1-161	-0.287808	162-502	-0.164233	0-0	NA		-0.287808	-0.164233	NA
ENST00000579624.1	0-0	NA	1-330	-0.612701	331-1176	-1.33567		NA	-0.612701	-1.33567
ENST00000566093.1	1-307	-0.417562	308-547	-0.619794	0-0	NA		-0.417562	-0.619794	NA
ENST00000556113.1	1-13	-0.572575	14-424	-0.803007	425-523	-0.515385		-0.572575	-0.803007	-0.515385
ENST00000366856.3	1-32	-3.15153	33-446	-1.73092	447-808	-1.30101		-3.15153	-1.73092	-1.30101
ENST00000566695.5	1-254	-0.668625	255-828	-0.551432	0-0	NA		-0.668625	-0.551432	NA
ENST00000415017.1	1-235	-0.39536	236-792	-0.821287	0-0	NA		-0.39536	-0.821287	NA
ENST00000433628.2	1-124	0.144568	125-2686	-0.477522	2687-3857	-0.534539		0.144568	-0.477522	-0.534539
ENST00000305510.4	1-10	0.15531	2134-11-01	-0.689972	2135-4900	-0.924243		0.15531	-0.689972	-0.924243
ENST00000377075.3	1-98	-0.89389	99-2426	-0.97142	2427-4783	-1.58992		-0.89389	-0.97142	-1.58992
ENST00000569020.5	1-460	-0.24644	461-535	0.973111	0-0	NA		-0.24644	0.973111	NA
ENST00000430408.1	0-0	NA	1-687	-0.257427	0-0	NA		NA	-0.257427	NA
ENST00000420107.1	0-0	NA	1-382	-0.51794	383-552	0.722965		NA	-0.51794	0.722965
ENST00000551710.1	0-0	NA	1-315	-0.741977	316-587	-1.36847		NA	-0.741977	-1.36847
ENST00000471126.1	0-0	NA	1-267	-0.28161	268-541	-3.09671		NA	-0.28161	-3.09671
ENST00000315544.6	1-331	-0.335784	332-2059	-0.425885	2060-3783	-0.512736		-0.335784	-0.425885	-0.512736
ENST00000504343.1	1-2	-3.17	3-706	-0.969371	0-0	NA		-3.17	-0.969371	NA
ENST00000515441.2	1-97	0.130841	98-572	-0.575718	0-0	NA		0.130841	-0.575718	NA
ENST00000628418.1	1-276	-0.530011	277-432	-1.246	0-0	NA		-0.530011	-1.246	NA
ENST00000522644.5	1-200	-0.932395	201-554	-0.200469	555-1027	-0.846297		-0.932395	-0.200469	-0.846297
ENST00000418808.1	0-0	NA	1-186	-0.48868	187-907	-1.21932		NA	-0.48868	-1.21932
ENST00000451647.1	1-70	0.440738	71-919	-0.641963	0-0	NA		0.440738	-0.641963	NA
ENST00000551286.1	1-178	-0.847359	179-484	-0.201877	0-0	NA		-0.847359	-0.201877	NA
ENST00000372836.5	1-91	-0.778105	92-928	-0.638591	929-1431	-1.37258		-0.778105	-0.638591	-1.37258
ENST00000462193.2	0-0	NA	1-356	-1.00387	357-1003	-0.761712		NA	-1.00387	-0.761712
ENST00000409862.1	1-182	-0.296016	183-596	-0.601141	597-1748	-1.78424		-0.296016	-0.601141	-1.78424
ENST00000366511.1	1-201	-0.2917	202-615	-1.49187	616-645	-2.18529		-0.2917	-1.49187	-2.18529
ENST00000380647.8	1-26	-0.0486455	27-4247	-0.734692	4248-5518	-0.619155		-0.0486455	-0.734692	-0.619155
ENST00000373844.1	1-66	-1.71451	67-504	-1.34067	505-713	-1.53608		-1.71451	-1.34067	-1.53608
ENST00000576536.1	0-0	NA	1-561	-0.511025	0-0	NA		NA	-0.511025	NA
ENST00000420441.1	1-120	-1.26552	121-225	-0.607266	226-547	-1.00663		-1.26552	-0.607266	-1.00663
ENST00000328434.8	1-23	0.623785	24-344	-0.272717	345-780	-0.543053		0.623785	-0.272717	-0.543053
ENST00000537289.1	1-200	-0.234735	201-464	-0.928207	465-582	-1.72519		-0.234735	-0.928207	-1.72519
ENST00000409997.1	1-110	-0.650659	111-332	-0.850973	333-557	-0.802525		-0.650659	-0.850973	-0.802525
ENST00000366612.1	1-545	-1.49395	546-785	-1.55445	786-1013	-0.485995		-1.49395	-1.55445	-0.485995
ENST00000371538.5	1-21	-0.713605	22-717	-0.58448	718-3988	-0.947677		-0.713605	-0.58448	-0.947677
ENST00000555660.5	0-0	NA	1-172	-2.69422	173-333	-0.904786		NA	-2.69422	-0.904786
ENST00000590958.5	1-125	-0.368092	126-1907	-1.00308	1908-1976	-0.827144		-0.368092	-1.00308	-0.827144
ENST00000445474.2	1-130	-0.601694	131-575	-0.639061	0-0	NA		-0.601694	-0.639061	NA
ENST00000582973.1	0-0	NA	1981-01-01	-0.638271	82-438	-0.442432		NA	-0.638271	-0.442432
ENST00000534989.1	1-335	-0.425	336-2375	-0.96093	2376-2963	-1.25443		-0.425	-0.96093	-1.25443
ENST00000486940.2	0-0	NA	1-206	-1.12148	207-679	-0.575202		NA	-1.12148	-0.575202
ENST00000524584.1	0-0	NA	1-218	-1.51635	219-550	-0.835665		NA	-1.51635	-0.835665
ENST00000605888.1	1-38	-2.28717	39-576	-0.315886	0-0	NA		-2.28717	-0.315886	NA
ENST00000536488.5	0-0	NA	1-403	-0.517747	404-564	0.750576		NA	-0.517747	0.750576
ENST00000563164.1	0-0	NA	1-341	-0.558363	342-741	-0.883253		NA	-0.558363	-0.883253
ENST00000615447.1	0-0	NA	1-365	-0.574258	366-426	-0.636278		NA	-0.574258	-0.636278
ENST00000423214.1	0-0	NA	1-839	-0.32041	0-0	NA		NA	-0.32041	NA
ENST00000620463.1	1-118	-1.22698	119-4213	-0.60679	4214-4523	-0.982559		-1.22698	-0.60679	-0.982559
ENST00000371820.3	0-0	NA	1-628	-0.329403	0-0	NA		NA	-0.329403	NA
ENST00000597147.1	0-0	NA	1-654	-0.674141	0-0	NA		NA	-0.674141	NA
ENST00000444166.1	0-0	NA	1997-01-01	-0.590849	98-743	-1.08219		NA	-0.590849	-1.08219
ENST00000506589.1	0-0	NA	1-366	-0.365432	367-793	-0.401214		NA	-0.365432	-0.401214
ENST00000483708.1	1-6	-0.492639	7-372	-0.732394	373-632	-0.650521		-0.492639	-0.732394	-0.650521
ENST00000417470.1	0-0	NA	1-161	-1.42691	162-745	-0.257286		NA	-1.42691	-0.257286
ENST00000568301.1	1-33	-0.608968	34-666	-0.923045	0-0	NA		-0.608968	-0.923045	NA
ENST00000533270.1	1-335	-0.829462	336-848	-0.990566	0-0	NA		-0.829462	-0.990566	NA
ENST00000626103.1	0-0	NA	1-120	-2.07	0-0	NA		NA	-2.07	NA
ENST00000474815.2	1-15	-0.648592	16-488	-0.638521	0-0	NA		-0.648592	-0.638521	NA
ENST00000381571.6	1-51	-2.49255	52-603	-1.45157	604-1461	-0.707424		-2.49255	-1.45157	-0.707424
ENST00000532705.1	1-12	-0.195463	13-570	-0.818199	571-881	-1.59937		-0.195463	-0.818199	-1.59937
ENST00000428707.1	0-0	NA	1-457	-0.618634	458-724	-0.851456		NA	-0.618634	-0.851456
ENST00000474194.1	1-105	-1.65322	106-579	-0.993269	580-975	-1.43817		-1.65322	-0.993269	-1.43817
ENST00000647899.1	0-0	NA	2046-01-01	-0.535535	0-0	NA		NA	-0.535535	NA
ENST00000534771.1	1-180	-2.65767	181-576	-1.43166	0-0	NA		-2.65767	-1.43166	NA
ENST00000514508.1	1-404	-1.0854	405-635	-2.34685	0-0	NA		-1.0854	-2.34685	NA
ENST00000593827.1	1-29	-0.493455	30-470	-0.66894	471-601	-1.12844		-0.493455	-0.66894	-1.12844
ENST00000514478.1	0-0	NA	1-230	-0.116228	231-734	-0.40137		NA	-0.116228	-0.40137
ENST00000330992.8	1-37	-1.99346	38-2218	-0.811831	2219-3073	-0.543693		-1.99346	-0.811831	-0.543693
ENST00000579741.1	1-161	-0.430056	162-471	-0.61919	0-0	NA		-0.430056	-0.61919	NA
ENST00000561248.1	1-26	1.28158	27-575	-0.219722	0-0	NA		1.28158	-0.219722	NA
ENST00000495640.1	0-0	NA	1953-01-01	-0.839998	54-333	-0.567711		NA	-0.839998	-0.567711
ENST00000511653.1	0-0	NA	1-1263	-0.851474	1264-1695	-0.964685		NA	-0.851474	-0.964685
ENST00000517406.1	1-76	-0.256438	77-313	-0.713729	314-474	-0.716695		-0.256438	-0.713729	-0.716695
ENST00000426712.1	0-0	NA	1-372	-0.802707	373-716	-0.578224		NA	-0.802707	-0.578224
ENST00000544316.1	1-220	-0.0912221	221-403	-0.824933	404-538	-0.108453		-0.0912221	-0.824933	-0.108453
ENST00000449174.1	0-0	NA	1-519	-0.43837	520-668	-1.76977		NA	-0.43837	-1.76977
ENST00000447464.1	0-0	NA	1-250	-0.232444	251-496	-0.429295		NA	-0.232444	-0.429295
ENST00000403160.4	1-460	-1.06204	461-609	0.13831	0-0	NA		-1.06204	0.13831	NA
ENST00000550713.1	1-133	-2.48783	134-548	-0.917634	0-0	NA		-2.48783	-0.917634	NA
ENST00000580174.1	1-128	0.861079	129-157	0.403125	0-0	NA		0.861079	0.403125	NA
ENST00000409010.1	1-236	-0.526317	237-869	-0.84072	870-1355	-0.757662		-0.526317	-0.84072	-0.757662
ENST00000311461.7	1-1	-0.18	2-988	-0.639542	989-1464	-1.36422		-0.18	-0.639542	-1.36422
ENST00000369240.5	1-24	-1.88746	25-450	-1.39594	451-646	-1.08572		-1.88746	-1.39594	-1.08572
ENST00000372875.3	1-7	-0.350799	8-463	-0.724065	464-928	-1.54495		-0.350799	-0.724065	-1.54495
ENST00000547736.1	1-300	-1.04753	301-574	-0.425752	0-0	NA		-1.04753	-0.425752	NA
ENST00000554320.1	1-77	-0.543707	78-864	-1.16535	0-0	NA		-0.543707	-1.16535	NA
ENST00000569127.1	1-886	-0.894134	887-1471	-0.500975	1472-2575	-1.22837		-0.894134	-0.500975	-1.22837
ENST00000593723.1	1-295	-1.20493	296-325	-2.76035	0-0	NA		-1.20493	-2.76035	NA
ENST00000563391.1	1-444	-1.2417	445-713	-0.931275	0-0	NA		-1.2417	-0.931275	NA
ENST00000545016.2	1-133	0.761389	134-551	-0.195919	0-0	NA		0.761389	-0.195919	NA
ENST00000551044.1	1-113	0.763234	114-567	-0.877677	0-0	NA		0.763234	-0.877677	NA
ENST00000573165.1	1-671	-0.0399461	672-729	1.1848	0-0	NA		-0.0399461	1.1848	NA
ENST00000567786.2	0-0	NA	1-145	-1.70747	146-531	-1.09635		NA	-1.70747	-1.09635
ENST00000580561.1	1-2	-1.86	3-191	-1.72985	192-1384	-0.904637		-1.86	-1.72985	-0.904637
ENST00000571584.1	1-57	-1.40915	58-750	-0.871291	751-1108	-1.2397		-1.40915	-0.871291	-1.2397
ENST00000548985.1	1-269	-0.343619	270-443	-0.25885	444-677	-0.647633		-0.343619	-0.25885	-0.647633
ENST00000016171.5	1-51	-2.24108	52-1284	-1.02548	1285-2356	-1.26128		-2.24108	-1.02548	-1.26128
ENST00000555276.5	1-157	-0.732024	158-318	-0.724261	0-0	NA		-0.732024	-0.724261	NA
ENST00000497116.1	1-54	-0.13991	55-246	-0.384406	247-660	-2.0819		-0.13991	-0.384406	-2.0819
ENST00000344111.4	1-40	-0.690079	41-313	-0.968487	314-4839	-0.799293		-0.690079	-0.968487	-0.799293
ENST00000411948.7	1-57	-0.352557	58-414	-0.429791	415-2295	-0.889013		-0.352557	-0.429791	-0.889013
ENST00000564903.1	1-4	0.48125	5-385	-0.472137	386-1481	-0.5583		0.48125	-0.472137	-0.5583
ENST00000564811.1	1-52	0.992238	53-505	-0.341564	506-568	-0.644916		0.992238	-0.341564	-0.644916
ENST00000258424.3	1-25	-0.604767	26-415	-0.866236	416-690	-1.83016		-0.604767	-0.866236	-1.83016
ENST00000229379.3	1-14	0.0649356	15-344	-0.47913	345-537	-0.557706		0.0649356	-0.47913	-0.557706
ENST00000590618.1	0-0	NA	1-122	-0.864255	123-290	-1.94452		NA	-0.864255	-1.94452
ENST00000523016.1	1-73	-1.25613	74-301	-1.34859	302-745	-1.11439		-1.25613	-1.34859	-1.11439
ENST00000377978.3	1-56	-0.433301	57-366	-1.15994	0-0	NA		-0.433301	-1.15994	NA
ENST00000463055.1	1-11	-1.18035	12-251	-1.64228	252-540	-1.91425		-1.18035	-1.64228	-1.91425
ENST00000647835.1	1-69	0.24537	70-189	-0.224833	190-505	-0.678141		0.24537	-0.224833	-0.678141
ENST00000515763.1	1-83	-1.42376	84-254	-0.726431	255-347	0.279817		-1.42376	-0.726431	0.279817
ENST00000314133.4	1-61	0.57513	62-271	-0.509657	272-494	-1.86973		0.57513	-0.509657	-1.86973
ENST00000579502.1	0-0	NA	1-249	-1.07006	250-672	-0.642166		NA	-1.07006	-0.642166
ENST00000511992.1	1-92	-0.396502	93-563	-0.252808	0-0	NA		-0.396502	-0.252808	NA
ENST00000509684.1	0-0	NA	1-504	-1.0345	505-635	-0.689681		NA	-1.0345	-0.689681
ENST00000614585.4	1-122	0.200853	123-2219	-0.702561	2220-5789	-0.480264		0.200853	-0.702561	-0.480264
ENST00000656232.1	0-0	NA	1-116	-0.477474	117-404	-0.520254		NA	-0.477474	-0.520254
ENST00000651892.1	1-224	-0.147651	225-7077	-0.854364	0-0	NA		-0.147651	-0.854364	NA
ENST00000434014.1	0-0	NA	1-336	-0.777185	0-0	NA		NA	-0.777185	NA
ENST00000435747.2	1-200	-0.363014	201-400	-1.62311	0-0	NA		-0.363014	-1.62311	NA
ENST00000565766.1	0-0	NA	1-844	-0.677972	0-0	NA		NA	-0.677972	NA
ENST00000517391.5	0-0	NA	1-785	-1.18975	0-0	NA		NA	-1.18975	NA
ENST00000550863.1	1-513	-0.869416	514-549	-0.781826	0-0	NA		-0.869416	-0.781826	NA
ENST00000513674.1	1-144	-0.527226	145-672	-0.574449	673-826	-1.18123		-0.527226	-0.574449	-1.18123
ENST00000261660.4	1-75	-0.740721	76-444	-0.879446	445-1898	-1.05341		-0.740721	-0.879446	-1.05341
ENST00000522617.3	0-0	NA	1-392	-0.894936	393-466	-0.8279		NA	-0.894936	-0.8279
ENST00000531042.5	1-23	-0.0288406	24-470	-0.597588	471-580	-1.91861		-0.0288406	-0.597588	-1.91861
ENST00000555244.1	0-0	NA	1-806	-0.834201	0-0	NA		NA	-0.834201	NA
ENST00000460593.1	1-1138	-0.875092	1139-3082	-0.575371	3083-3157	0.940469		-0.875092	-0.575371	0.940469
ENST00000440514.1	0-0	NA	1-578	-0.890438	0-0	NA		NA	-0.890438	NA
ENST00000551516.1	1-5	1.62593	6-176	0.422102	177-234	-0.0841216		1.62593	0.422102	-0.0841216
ENST00000626926.1	0-0	NA	1-306	-0.529208	0-0	NA		NA	-0.529208	NA
ENST00000561996.1	1-279	-1.16055	280-559	-0.527352	0-0	NA		-1.16055	-0.527352	NA
ENST00000638135.1	1-41	-0.221776	42-206	-0.545475	207-2405	-1.42088		-0.221776	-0.545475	-1.42088
ENST00000488011.1	1-430	-0.919776	431-783	-0.871198	0-0	NA		-0.919776	-0.871198	NA
ENST00000450448.5	1-348	-1.97856	349-1233	-0.900625	1234-1663	-0.49853		-1.97856	-0.900625	-0.49853
ENST00000542893.2	1-318	-1.10531	319-918	-1.58382	919-1403	-1.10873		-1.10531	-1.58382	-1.10873
ENST00000415022.1	0-0	NA	1-550	-0.897178	0-0	NA		NA	-0.897178	NA
ENST00000455830.2	1-301	-1.24226	302-595	-1.35401	0-0	NA		-1.24226	-1.35401	NA
ENST00000450014.1	0-0	NA	1-686	-0.39926	687-878	-0.753775		NA	-0.39926	-0.753775
ENST00000338592.5	1-113	-0.185114	114-461	-1.16942	462-1393	-1.21859		-0.185114	-1.16942	-1.21859
ENST00000455757.1	0-0	NA	1-423	-0.720779	424-730	-0.491207		NA	-0.720779	-0.491207
ENST00000353704.3	1-107	-1.08757	108-1223	-1.46302	1224-1496	-1.52458		-1.08757	-1.46302	-1.52458
ENST00000420629.1	0-0	NA	1-719	-0.778952	0-0	NA		NA	-0.778952	NA
ENST00000431292.1	1-56	0.333392	57-602	-1.23979	0-0	NA		0.333392	-1.23979	NA
ENST00000572134.1	0-0	NA	1-764	-0.873398	765-846	-0.442531		NA	-0.873398	-0.442531
ENST00000228865.3	1-297	-1.10972	298-660	-0.892479	661-3770	-0.755372		-1.10972	-0.892479	-0.755372
ENST00000523161.1	1-481	-1.33438	482-559	-1.36371	0-0	NA		-1.33438	-1.36371	NA
ENST00000527447.1	1-227	-1.47183	228-1292	-0.793778	1293-4037	-0.732963		-1.47183	-0.793778	-0.732963
ENST00000370509.5	1-21	0.958702	22-684	-0.65593	685-1969	-0.835568		0.958702	-0.65593	-0.835568
ENST00000435417.2	0-0	NA	1-374	-0.891471	375-1039	-1.13163		NA	-0.891471	-1.13163
ENST00000403427.3	1-37	-0.137164	38-1015	-0.875322	1016-1242	-0.0965491		-0.137164	-0.875322	-0.0965491
ENST00000490511.1	1-54	-0.284522	55-396	-0.515874	397-469	-0.281356		-0.284522	-0.515874	-0.281356
ENST00000413985.1	0-0	NA	1-528	-0.519432	529-874	-1.40044		NA	-0.519432	-1.40044
ENST00000238892.4	1-68	-1.5546	69-374	-1.92048	375-6323	-1.02808		-1.5546	-1.92048	-1.02808
ENST00000566165.1	0-0	NA	1-130	-0.760775	131-590	-1.66229		NA	-0.760775	-1.66229
ENST00000574295.1	1-32	-1.3512	33-704	-1.19048	705-1391	-1.36418		-1.3512	-1.19048	-1.36418
ENST00000411769.1	1-501	-0.425499	502-1413	-0.766087	1414-2037	0.214476		-0.425499	-0.766087	0.214476
ENST00000378868.4	1-150	-0.559288	151-759	-1.15067	760-994	-0.722086		-0.559288	-1.15067	-0.722086
ENST00000536226.1	1-124	-0.326065	125-2188	-0.624079	2189-4009	-0.918766		-0.326065	-0.624079	-0.918766
ENST00000442291.1	1-117	-0.844954	118-1842	-0.956878	1843-1993	-1.0497		-0.844954	-0.956878	-1.0497
ENST00000449224.1	1-24	0.383264	25-1101	-0.524953	1102-1811	-1.79379		0.383264	-0.524953	-1.79379
ENST00000368633.2	1-115	-1.62636	116-2197	-0.936045	2198-2631	-2.20005		-1.62636	-0.936045	-2.20005
ENST00000558005.1	0-0	NA	1-570	-1.11723	0-0	NA		NA	-1.11723	NA
ENST00000549356.1	0-0	NA	1-321	-1.23583	322-621	-0.799138		NA	-1.23583	-0.799138
ENST00000616080.2	1-16	-0.398866	17-1798	-0.525632	1799-4131	-1.28631		-0.398866	-0.525632	-1.28631
ENST00000646414.1	1-63	-1.10768	64-213	-0.541796	214-563	-1.18035		-1.10768	-0.541796	-1.18035
ENST00000441120.1	1-58	-0.114441	59-677	-1.01151	0-0	NA		-0.114441	-1.01151	NA
ENST00000399442.1	1-102	-0.967693	103-177	-0.716148	178-612	-1.75558		-0.967693	-0.716148	-1.75558
ENST00000552222.5	1-116	-1.22305	117-344	-0.846528	345-555	-1.38186		-1.22305	-0.846528	-1.38186
ENST00000498635.1	1-198	-0.249854	199-585	-0.922078	0-0	NA		-0.249854	-0.922078	NA
ENST00000525970.5	1-482	-1.15022	483-503	-0.0403144	0-0	NA		-1.15022	-0.0403144	NA
ENST00000262982.3	1-123	-0.16992	124-3039	-0.738574	3040-3550	-0.606291		-0.16992	-0.738574	-0.606291
ENST00000369801.1	1-38	-0.330325	39-1355	-0.713991	1356-1364	0.532728		-0.330325	-0.713991	0.532728
ENST00000511344.1	1-507	-1.12082	508-655	-1.16719	0-0	NA		-1.12082	-1.16719	NA
ENST00000524213.5	1-511	-0.767626	512-554	-0.958251	0-0	NA		-0.767626	-0.958251	NA
ENST00000569915.1	1-384	-1.17778	385-578	-1.50114	0-0	NA		-1.17778	-1.50114	NA
ENST00000515748.2	1-204	-0.779014	205-474	-0.74642	475-620	-1.89836		-0.779014	-0.74642	-1.89836
ENST00000585026.1	1-19	-1.3267	20-190	-1.60948	191-563	-0.82149		-1.3267	-1.60948	-0.82149
ENST00000430335.1	1-321	-0.86008	322-996	-0.870704	0-0	NA		-0.86008	-0.870704	NA
ENST00000635514.1	1-375	-0.546588	376-790	-1.13966	0-0	NA		-0.546588	-1.13966	NA
ENST00000585957.2	0-0	NA	1-300	0.489797	0-0	NA		NA	0.489797	NA
[truncated: 6,882 more rows]

## Sheet: Detected in many
ENST	5UTR_region	5UTR_Avg_ZS	CDS_region	CDS_Avg_ZS	3UTR_region	3UTR_Avg_ZS		5UTR_values	CDS_values	3UTR_values
[truncated: 5,685 more rows]

[truncated: 9 more sheets: Detected in single, Detected in some, Enhanced Genes, Group enriched genes, HKGs, Reg TFs, Tissue enriched expression, Tissue enriched genes, Averages]
